# Supplementary material for: Key metabolism pathways and regulatory mechanisms of high polysaccharide yielding in Hericium erinaceus
Source: BMC Genomics. 2021 Mar 6;22:160. doi: 10.1186/s12864-021-07480-x (PMC7937317; doi:10.1186/s12864-021-07480-x)
Supplement: Supplementary file 7 — Additional file 7. The expressed proteins of the comparison group of HEC_vs_HEA and HEB_vs_HEA. [file 12864_2021_7480_MOESM7_ESM.xlsx]

## Sheet: Additional file 7
Additional file 7 The expressed proteins of the comparison group of HEC_vs_HEA and HEB_vs_HEA
Accession	Description	Coverage [%]	# Peptides	# PSMs	# Unique Peptides	# AAs	MW [kDa]	calc. pI	Score Sequest HT: Sequest HT	HEA1	HEA2	HEA3	HEB1	HEB2	HEB3	HEC1	HEC2	HEC3
A2748	[mRNA] locus=Contig17:654883:667661:-	43	163	311	163	3931	430.8	6.15	1297.49	103.7	103.8	103.4	100.2	100.4	100.6	96.4	96	95.6
A8687	[mRNA] locus=Contig7:577632:583464:-	43	89	1030	65	1574	180.6	5.34	3403.69	98.5	99.9	98.4	107.3	103.9	104	95.5	95.4	97.5
A4037	[mRNA] locus=Contig1:2582468:2589737:-	56	112	223	111	2239	248.1	6.18	938.98	107.1	107	107.1	100.7	101.7	102.1	92.3	92.3	91.4
A3738	[mRNA] locus=Contig1:1380445:1386610:+	62	85	203	83	1659	187.8	5.81	953	101.1	101	102.5	102.3	102.2	102	97.3	96.7	95.8
A6597	[mRNA] locus=Contig4:1913797:1916899:-	80	77	336	76	902	99.9	6.05	1309.98	88.5	87.4	88.7	111.5	112.1	111.6	99.6	100.1	98.8
A4103	[mRNA] locus=Contig1:2766725:2769528:+	71	57	423	57	816	90	5.14	1648.74	98.5	98.3	99.3	99.7	99.4	99.4	101.8	101.9	101.5
A7600	[mRNA] locus=Contig6:1161452:1165471:-	61	72	1029	71	1151	124.9	8.03	3269.03	105.2	106.6	106.5	96.1	95.2	94.8	97.8	97.4	100.2
A5505	[mRNA] locus=Contig3:1006297:1010358:+	69	68	525	68	904	101.1	5.78	2097.49	99.3	97.6	99.1	97.6	97.6	98.4	104.2	103.7	103.1
A5980	[mRNA] locus=Contig3:72744:75786:-	57	49	1692	49	807	89.1	6.14	6290.36	92.1	93.2	92.6	101.6	101.6	101.2	104.9	105	106.6
A5654	[mRNA] locus=Contig3:1699295:1706105:-	55	88	233	88	1554	170.8	6.19	900.07	99.8	97.4	98.7	95.5	95.6	95.4	106.7	106.8	104.6
A6276	[mRNA] locus=Contig4:117642:120634:-	64	65	675	32	842	93.2	6.62	2493.03	97.8	97.3	98.4	103.5	103.9	103.5	98.8	98.6	98.4
A0093	[mRNA] locus=Contig10:539547:542132:+	68	68	902	68	765	85.1	7.65	3033.16	106.1	107.5	107.3	94.3	93.6	92.9	99.4	99.8	100.4
A8125	[mRNA] locus=Contig7:897330:899618:+	79	54	1379	49	653	70.8	5.24	4788.58	96.6	97.4	96.7	103	100.9	101.1	100.8	100.7	102.5
A4994	[mRNA] locus=Contig2:2238510:2250699:-	31	106	172	106	3623	396.9	5.03	665.44	102.4	103.3	102.7	97.2	96.6	97.2	99.8	100.1	100.7
A3731	[mRNA] locus=Contig1:1348370:1353282:+	56	61	218	60	1183	129.5	6.28	901.4	100.5	100.2	100.9	98.9	101.2	101.2	99.2	99.5	98.1
A2021	[mRNA] locus=Contig14:274514:281708:+	46	87	168	86	2152	236.8	6.96	682.04	94.4	93.6	95.1	100.9	102.1	102.4	103.1	103.8	103.9
A4693	[mRNA] locus=Contig2:148066:150625:-	66	58	404	58	776	86.1	5.49	1530.35	98.7	98.3	98.9	100.3	101.8	101.7	100.8	100	99.6
A9457	[mRNA] locus=Contig9:636501:639051:+	71	46	329	46	695	76.9	6.92	1437.16	100.5	99.9	101.9	106	107.8	106.9	92.6	92.8	91.9
A6952	[mRNA] locus=Contig5:677303:681347:+	55	46	480	46	923	104.7	6.42	1807.93	100.8	100.6	100.8	92	93.2	94	106.2	107	105.5
A8363	[mRNA] locus=Contig7:1612926:1615296:-	71	50	707	47	612	66.9	5.52	2575.91	98.7	98.8	99.4	100.8	101.5	101	100.9	99.9	99.7
A6159	[mRNA] locus=Contig4:703246:707898:+	38	45	1227	45	1112	121.8	8.38	5158.37	98.2	100.9	99.2	97.8	95.2	95.2	103.4	103.8	106.7
A0649	[mRNA] locus=Contig11:332924:336710:-	47	47	591	47	1096	123.6	5.55	2468.13	93.7	94.7	94.4	104.7	103.1	103	101.5	101.8	102.9
A2071	[mRNA] locus=Contig14:429098:431078:+	75	30	1113	30	542	58	5.62	4252.51	95.6	98.5	96.2	103	101.9	102.2	99	99.6	102.9
A7394	[mRNA] locus=Contig5:2531521:2534368:-	71	50	348	48	790	85.2	6.65	1345.59	94.1	94.3	94.9	101.3	100.3	100.5	105.4	104.4	105.1
A1613	[mRNA] locus=Contig13:583225:585272:+	84	37	798	37	522	58.7	7.39	3059.23	109.7	111.5	110.3	80.9	80.3	80.9	108.1	108.2	110.7
A6053	[mRNA] locus=Contig3:363683:366119:+	63	52	323	52	668	72.4	5.96	1196.98	94.3	92.5	95.4	107.6	109.1	109	98.5	98.4	95.7
A8910	[mRNA] locus=Contig8:1260765:1267925:+	43	83	137	79	2250	246.2	6.27	553.31	99.9	97	98.5	102.8	103.1	103.5	100	99	97.4
A0655	[mRNA] locus=Contig11:350701:354435:+	54	49	442	49	1082	120.1	6.92	1536.98	106.4	105.7	105.2	98.8	99.1	98.6	96.2	94.7	96
A8310	[mRNA] locus=Contig7:1450943:1453783:-	65	43	483	43	743	82.7	6.61	1653.48	99.4	98.7	99	100.7	100.7	101.1	99.3	100	100.5
A1332	[mRNA] locus=Contig12:1384163:1391171:-	47	89	140	88	1951	216.5	5.2	538.65	101	101	100.5	100.9	101.3	100.3	98.4	99.1	97.5
A2089	[mRNA] locus=Contig15:29800:31678:-	68	32	1124	30	498	54	6.42	4287.32	108.1	108.9	108.2	95.5	95.7	96.4	95.4	95	95.7
A0125	[mRNA] locus=Contig10:644668:648344:-	58	53	180	53	977	108.4	5.88	723.87	102.5	100.9	101.9	97.4	98.4	97.4	101.3	101.5	99
A1028	[mRNA] locus=Contig12:471492:479363:+	37	78	131	77	2351	271.5	8.91	513.66	96.6	97.9	96.7	102.9	104.4	105.1	98.7	98.5	98.8
A7918	[mRNA] locus=Contig6:2419485:2426549:+	40	79	130	79	2151	242.6	5.45	529.14	97.6	97.9	97.9	105.2	104.2	103.7	98.1	98.2	97.9
A6645	[mRNA] locus=Contig4:2068331:2070037:+	80	38	1407	38	460	50.2	9.09	5099.53	97.1	98.6	96.8	103.2	101.1	101.1	99.5	99.5	102.7
A1198	[mRNA] locus=Contig12:130370:137247:+	41	70	132	70	2148	230.9	6.06	539.2	113.9	113.5	113.3	104.7	105.2	106	81.3	81.4	82.1
A9714	[mRNA] locus=Contig9:1583626:1586962:-	48	50	156	50	1003	109.3	5.54	708.75	99.5	97.5	99	101.1	101.5	101.4	100.8	100.5	99.6
A8119	[mRNA] locus=Contig7:883905:888256:+	55	64	136	64	1105	127.3	6.14	569.82	99.5	99.1	99.2	99.5	99.7	100.3	101.7	101.2	100.9
A4335	[mRNA] locus=Contig20:68137:72529:+	56	59	368	59	1085	119.2	6.24	1266.4	103.1	103.7	102.5	103	103	103.2	93.6	93.7	94.8
A8953	[mRNA] locus=Contig8:132560:134782:-	80	47	335	47	599	62.8	6.29	1184.65	97.1	95.5	96.9	105.6	106	105.9	98.6	97.8	97.1
A6045	[mRNA] locus=Contig3:327168:329604:+	62	54	557	30	701	80.3	5.07	1693.81	85.3	85	86.3	116.6	116.6	117.2	96.6	96.2	97.8
A4375	[mRNA] locus=Contig20:203740:207180:+	56	47	139	45	1004	112.8	6.8	660.26	93.1	92.5	93.9	101.3	101.6	101.3	105.4	105.8	104.3
A4173	[mRNA] locus=Contig1:2981865:2983998:+	74	40	353	40	507	56.7	6.24	1105.16	105.5	104.6	106	97.9	98.7	98.6	96.8	96.9	95.6
A7288	[mRNA] locus=Contig5:2159286:2164939:+	31	46	385	44	1380	153.9	5.36	1465.94	99.3	99.2	98.4	98.1	98	98.4	102.7	102.9	104.1
A9773	[mRNA] locus=Contig9:1781805:1785910:+	62	68	127	68	1164	129.3	6.16	506.15	99.1	99.8	98.5	100.3	100.4	99.6	100.8	100.4	100.8
A8300	[mRNA] locus=Contig7:1426729:1429167:+	61	38	239	38	638	70.1	7.25	1039.07	92.9	92.5	93.6	105.5	105.5	104.7	101.9	102.5	100.7
A7028	[mRNA] locus=Contig5:917824:921640:-	45	50	137	50	1083	122.8	6.57	560.97	97.7	95.9	98.7	100.7	101.1	100.5	102.5	102.2	100.9
A7503	[mRNA] locus=Contig6:552255:554094:+	65	29	544	29	430	47.2	6.35	2097.66	102.5	103.3	102.8	92.8	92.7	92.7	103.9	104.3	104
A2867	[mRNA] locus=Contig17:1077989:1080580:+	76	50	118	50	788	88.1	5.91	564.5	140.8	139.4	139.7	65.8	65.9	66.1	96.4	95.1	95.8
A2543	[mRNA] locus=Contig16:810487:813896:-	44	45	227	45	936	103.6	7.49	924.65	93.4	94.2	94	95.8	95.3	95.5	110.8	110.6	110.7
A3667	[mRNA] locus=Contig1:1175403:1180764:+	41	61	133	61	1607	178.2	6.21	506.22	101.4	100.9	101.5	93.4	93.2	93.7	106	105.5	105.1
A8263	[mRNA] locus=Contig7:1311391:1314084:+	68	42	370	42	686	73.8	7.11	1450.75	99.7	99.3	99.9	98.2	96.8	97.2	103.8	103.2	103.7
A7890	[mRNA] locus=Contig6:2240386:2246001:+	39	59	145	59	1575	167.7	5.25	577.45	100.7	101.2	100.9	97.4	96.8	97.1	102.7	101.5	102
A5177	[mRNA] locus=Contig2:2852685:2856395:+	63	55	115	55	884	97.6	8	466.93	98.5	99.8	98	102.5	104	101.7	99.2	99.2	97.5
A7478	[mRNA] locus=Contig6:434551:438191:+	47	46	149	46	998	110.6	4.96	619.29	97.9	98	98.6	99.2	99.6	100	101.8	102.6	101.3
A5202	[mRNA] locus=Contig2:2961589:2963635:+	64	40	242	40	591	63.1	7.99	868.67	102	102	101.9	97.7	97.1	96.8	101.8	100.7	101.8
A2169	[mRNA] locus=Contig15:476484:478304:+	73	35	653	31	499	54.3	6.73	2210.3	101	100.3	101.1	92.6	92.7	93.6	106.5	106.4	106.1
A0520	[mRNA] locus=Contig10:199189:205533:+	40	63	121	63	1561	177.5	5.21	491.79	100	98.2	99.6	98.7	99.3	100	102.4	102.7	100
A6696	[mRNA] locus=Contig4:2218712:2220691:-	75	36	980	36	492	53.7	6.86	3675.88	98.8	101.7	99.5	98.2	95.4	95.8	101.5	101.8	106.3
A0419	[mRNA] locus=Contig10:1515375:1518558:+	64	45	172	45	700	78.3	5.92	705.78	104.3	103	105.7	95.1	95.7	95.8	100.9	101.7	98.6
A8214	[mRNA] locus=Contig7:1180536:1183738:+	65	43	115	42	689	76.1	5.53	511.1	97.8	96.8	98	93.7	94	93.6	109.2	108.2	107.5
A2361	[mRNA] locus=Contig16:227177:228115:-	83	32	775	30	256	28.8	4.82	2514.13	98	100.2	97.2	101.9	99.1	99.2	100.4	100.2	104.3
A8204	[mRNA] locus=Contig7:1152266:1155502:-	50	46	118	46	950	101.9	7.94	473.85	106	105.2	106.2	92.8	93.7	93.7	100.3	102	100.6
A1522	[mRNA] locus=Contig13:252744:255739:-	59	43	120	43	883	96.5	8.62	503.77	98.1	97.8	98.6	101.9	103.2	101.9	101.3	100.3	98.4
A1136	[mRNA] locus=Contig12:792829:795199:+	71	33	204	33	581	64.1	6.14	822.8	80.7	80.1	82	111.1	111.3	112.4	107.5	106.4	105.8
A9237	[mRNA] locus=Contig9:1849085:1854296:-	39	51	117	50	1490	166.5	8.13	473.93	100.7	99.4	99.9	96.6	97.5	98.6	102.3	101.9	102.8
A9025	[mRNA] locus=Contig8:1661337:1662843:+	72	32	706	32	464	51.6	6.3	2329.43	109.5	108.7	109.1	89.1	90.1	90.5	101.1	101.5	100.3
A3619	[mRNA] locus=Contig1:101172:104591:+	60	51	103	51	803	88.8	7.33	427.87	87.1	88.7	88.9	106.4	106.3	106.3	104.1	105.3	104.7
A1036	[mRNA] locus=Contig12:493650:495530:-	75	34	185	34	539	59.5	7.18	838.79	88.5	88.6	88.6	110.1	110.5	111	99.7	100.8	99.9
A4928	[mRNA] locus=Contig2:2023611:2025222:-	87	33	571	33	416	44.3	8.24	1837.28	93.8	94.1	94.5	99	99.1	99.2	106.8	106.7	106.3
A3419	[mRNA] locus=Contig19:789291:794065:-	55	50	115	50	1056	117.9	7.17	496.27	103.6	101.8	104.4	101.4	101.6	101.4	95.8	96.3	95.2
A8183	[mRNA] locus=Contig7:1093115:1096862:+	64	57	96	57	957	106.2	5.44	401.47	104.8	102	102.2	100.9	100.1	100.7	98	97.6	94.9
A6794	[mRNA] locus=Contig4:2461546:2463871:-	63	34	389	34	535	57.9	6.81	1457.56	101	100.3	100.9	100.6	101	100.9	98.5	98.9	98.1
A0725	[mRNA] locus=Contig11:578578:583072:+	42	53	106	53	1346	145.6	6.32	431.61	102.9	100.7	101.8	98.1	97.3	98.1	101	100.2	100.2
A6232	[mRNA] locus=Contig4:102887:106586:-	51	43	118	43	870	96.8	8.91	492.77	84.5	84.1	86.4	109.2	110.3	109.6	106	105.8	103.6
A0352	[mRNA] locus=Contig10:1322863:1325038:-	69	56	181	56	588	65.2	6.13	577.87	99.5	97.8	100.1	105.9	106	105.4	96.9	96.1	93.3
A3153	[mRNA] locus=Contig18:620715:632133:-	23	71	94	71	3457	393.1	5.59	361.45	100.5	101.6	100.6	101.1	102.1	100.7	96.4	97.8	97.8
A0051	[mRNA] locus=Contig10:428754:430672:-	64	43	187	43	465	53.1	8.22	632.12	104.5	102.2	104.2	94.1	94.2	94.8	103.8	102.3	101.4
A1243	[mRNA] locus=Contig12:144784:146952:-	68	35	126	35	631	70.1	6.46	553.89	124.8	123	123.2	94	94.4	94.9	82.6	82.6	83.6
A0030	[mRNA] locus=Contig10:358790:360556:-	65	28	251	28	499	55.1	5.02	979.48	96.1	96.2	97.8	95.7	95.4	96	108.3	107.5	107.6
A7573	[mRNA] locus=Contig6:1020649:1022576:+	67	37	220	37	553	61.6	7.02	781.43	98.9	98.1	99.5	95.6	96.3	95.4	106.3	106	104.7
A2513	[mRNA] locus=Contig16:724701:727280:+	62	37	143	37	732	80.5	6.51	608.15	101.2	100.5	100.9	100.7	100.3	100	99.5	99.9	97.8
A2927	[mRNA] locus=Contig17:308503:312666:-	57	41	134	41	901	96.5	6.15	530.03	103	103.5	104.1	95.1	96.1	96.7	101.3	101.2	100.5
A4860	[mRNA] locus=Contig2:1814511:1818932:+	44	62	120	62	1251	134.7	8.34	432.05	102.6	101	101.6	104.4	103.9	103.2	94.5	95	93.7
A9018	[mRNA] locus=Contig8:1625726:1628831:-	64	36	118	36	651	72.4	6.64	488.5	159.6	156.5	158.3	46.2	45.5	46.5	98.5	98.9	96.2
A9692	[mRNA] locus=Contig9:1497883:1499871:+	68	46	109	46	594	67	6.95	481.3	100.2	98.4	99.4	98.2	98.8	98.6	102.8	103.6	101.1
A3018	[mRNA] locus=Contig18:158061:165991:+	39	61	95	61	1750	198.3	6.84	373.26	100	100.6	100.2	98.4	98.2	99.4	100.4	101.2	100.5
A1596	[mRNA] locus=Contig13:515043:522861:+	30	71	99	71	2359	270	6.21	364.96	95.5	95.7	94.6	101.7	102.3	102.3	101.9	102.2	102.2
A5416	[mRNA] locus=Contig3:722683:724921:-	78	47	106	47	542	59.3	6.1	412.62	101	98.9	99.3	100.4	100.2	100.2	101.7	101.9	99
A4695	[mRNA] locus=Contig2:1161908:1163791:+	62	36	120	36	540	61	7.15	535.5	83	82	81.9	104.3	104.9	104.5	113.3	113.5	110.8
A3977	[mRNA] locus=Contig1:2389093:2397520:+	32	64	87	64	2232	253.3	6.68	348.27	101.5	101.7	99.9	98.6	99.4	100.6	98.8	99.4	98.2
A7146	[mRNA] locus=Contig5:1340325:1341857:+	83	28	611	28	348	35.9	7.21	2471.12	94.9	96.5	94.9	101.1	98.7	98.6	103.2	103.4	106.6
A6906	[mRNA] locus=Contig5:538075:540002:+	67	29	184	29	509	53.9	7.87	830.6	95.7	95.2	96.1	104.4	102.9	103.8	100.6	101.4	100.8
A6440	[mRNA] locus=Contig4:1455276:1459478:-	60	54	93	53	1061	117.4	5.21	386.37	103.3	102.8	103.4	92.5	91.9	91.4	105.1	106.2	103.6
A2373	[mRNA] locus=Contig16:283657:287172:-	58	48	119	48	856	93.8	5.72	459.8	105.2	102.8	103.8	101.5	101.4	101.1	95.5	95.1	94.7
A7175	[mRNA] locus=Contig5:1430677:1433014:-	71	37	158	37	617	67.9	5.5	600.15	101.2	99.8	100.7	96.9	96.9	97.7	103	102	102.1
A0805	[mRNA] locus=Contig11:883930:885915:-	71	33	156	32	482	52.9	5.35	625.81	98	98.5	98.7	95.8	95.2	95.6	106.3	106.9	105.2
A6468	[mRNA] locus=Contig4:1520194:1522537:-	62	34	242	34	546	58.5	8.35	886.85	97.6	98.3	97.4	97.2	97.7	98	104.7	103.9	104.8
A9730	[mRNA] locus=Contig9:1657391:1660646:+	52	35	80	35	926	101.3	6.28	349.29	84.6	84.1	85.4	108.4	107.4	107.2	106.5	107.2	108.1
A0204	[mRNA] locus=Contig10:928109:929556:+	76	28	400	28	392	40.8	6.8	1670.45	103.3	103.1	103.2	106.6	105.6	105.6	91.4	90.8	92
A2627	[mRNA] locus=Contig16:1059764:1062615:-	62	44	89	43	824	91.2	6.89	379.44	100.2	100.3	100.4	95.9	97.6	97.4	103.3	103	102.7
A4851	[mRNA] locus=Contig2:1789124:1790964:+	71	37	342	37	481	53.4	7.21	1178.51	97	95.4	96	102.2	101.7	102.5	102.3	100.7	101.8
A3633	[mRNA] locus=Contig1:1064378:1071492:-	30	61	90	61	2214	247	6.73	330.56	98.1	99.3	96.8	104.2	104.3	103.6	98.2	97.1	98.2
A1176	[mRNA] locus=Contig12:118633:121860:-	48	42	125	42	1075	118.2	5.86	486.86	132.1	124.4	133.1	94.6	97.3	94.9	76.6	76.5	75.3
A0574	[mRNA] locus=Contig11:55753:58217:-	58	34	113	34	664	73.1	6.92	496.17	104.4	102.1	103.2	90.9	92.5	91.5	106.1	104.8	103.8
A6790	[mRNA] locus=Contig4:2450688:2454119:-	41	40	105	40	1000	108.6	5.22	443.99	98.4	97.4	97.9	101	101.3	101.5	102.9	100.5	100.2
A4573	[mRNA] locus=Contig2:811489:815527:+	50	46	83	46	1081	124.4	6.16	353.61	102.4	101.4	102.8	98.8	99.6	100	99.4	99.1	97
A3810	[mRNA] locus=Contig1:1851643:1853801:-	53	31	849	31	543	58.6	9.01	2838.32	96.6	98.5	96.9	104	103.7	103.1	98.5	98.6	99.9
A7300	[mRNA] locus=Contig5:2216090:2218815:-	60	38	160	38	666	72.9	7.36	645.22	97.4	94.9	96.9	107.3	108.6	106.8	96.9	96.9	95
A0897	[mRNA] locus=Contig11:1263467:1266440:+	55	44	105	44	720	82	6.18	404.73	100.1	98.4	100.5	97.5	97.7	98.5	102.8	104	101.6
A1232	[mRNA] locus=Contig12:142426:143301:-	81	23	2141	22	253	26	9.5	7241.87	103.5	104.8	104.8	93.1	92.6	92.7	101.6	102.3	103.3
A6241	[mRNA] locus=Contig4:911629:916190:-	36	39	110	38	1107	124	7.02	450.51	99.4	98.4	99.3	99.6	100.9	100.3	100	101.7	100.3
A1049	[mRNA] locus=Contig12:529837:532626:-	59	47	91	47	766	88.2	7.08	352.75	103.6	101.4	103.1	99.3	100.4	100.7	97.8	97.1	97
A2984	[mRNA] locus=Contig18:79149:81139:+	65	25	163	25	461	50.5	7.33	739.5	97.4	97.2	97.3	105	105	105.5	96.5	96.3	97.8
A1939	[mRNA] locus=Contig14:958707:960231:+	59	31	176	31	409	44.8	6.55	664.14	102.4	101.2	101.7	91.4	91.8	92.4	108.3	107.4	105.8
A6115	[mRNA] locus=Contig4:575161:578999:+	49	44	92	44	953	106.4	5.58	394.71	101.6	100.7	102.2	100.2	100.2	99.6	100.1	98.5	98.2
A1610	[mRNA] locus=Contig13:567973:571048:-	59	41	109	41	803	89.3	6.1	437.61	109.4	107	108.3	91.3	91.5	92.7	100.2	99.3	100
A8286	[mRNA] locus=Contig7:1381212:1385225:-	43	43	98	43	1077	122.3	5.21	409.66	104.8	103.2	104.3	100.6	101.6	102.7	95	96	93.4
A2898	[mRNA] locus=Contig17:205587:207008:+	68	27	249	27	343	37	8.43	964.14	110.2	112.2	110.8	92.1	90	89.5	98.4	98.3	100.1
A4222	[mRNA] locus=Contig1:3146048:3150160:-	47	39	82	39	1084	117.9	4.69	359.67	102	103.2	101.4	102.6	102.8	104.6	95	93.6	94.9
A8466	[mRNA] locus=Contig7:1916024:1919298:-	48	44	86	43	1054	115.5	6.43	360.6	112	111.1	113.3	102.1	102.9	103.6	85.5	86.2	84.7
A6330	[mRNA] locus=Contig4:1162816:1167277:+	25	42	93	42	1323	147.2	6.2	365.18	100.8	100.9	101.5	99.2	99.4	99.9	99.9	99.7	99.1
A5981	[mRNA] locus=Contig3:76734:78284:+	65	29	168	29	443	48.2	6.7	673.19	89.7	89	89.4	103.6	104.1	105.2	106.9	105.6	105.8
A5307	[mRNA] locus=Contig2:3313152:3314704:+	71	25	526	23	375	41.6	5.48	1927.5	104.3	105.1	103.3	100.2	99.4	98.8	95.8	95.9	97.5
A6208	[mRNA] locus=Contig4:816421:818465:+	67	46	94	46	575	63.2	6.93	359.17	99.8	98.5	101	98.4	98.8	97.7	104	102.7	100.6
A2668	[mRNA] locus=Contig17:424361:428452:-	58	39	99	36	733	79.3	8.35	396.51	97.7	97.1	98.3	104.1	103.8	104.6	99.6	98.3	96.8
A2472	[mRNA] locus=Contig16:600012:604024:-	50	46	88	46	1130	125.9	6.13	385.17	99.8	98.7	98.4	98.9	99.1	99.2	102.5	101.5	101.6
A0046	[mRNA] locus=Contig10:35004:40009:+	34	46	96	46	1469	160.9	6.96	382.3	102.6	102.3	102.6	102.3	102.2	101.9	95.9	96	94.8
A9166	[mRNA] locus=Contig8:2174262:2179446:+	37	48	85	48	1417	152.5	5.64	319.24	104.1	103.1	102.4	97.1	96.3	96.8	100.7	101.3	99.3
A4043	[mRNA] locus=Contig1:2601180:2603341:-	66	30	79	30	599	64.6	6.87	383.61	97.7	97	98.3	100.4	102.2	102.4	100.6	101.6	99.5
A4800	[mRNA] locus=Contig2:1610111:1612234:+	68	32	126	21	502	57	8.79	514.07	103.8	102.8	103.9	100	100.9	100.8	96.6	97	95.6
A6854	[mRNA] locus=Contig4:365857:369181:+	46	40	90	40	927	101.1	5.45	359.26	100.7	99.7	100.8	99.4	101.1	100.2	99.4	100	99
A7401	[mRNA] locus=Contig5:2565814:2568039:-	52	37	117	37	691	76	7.14	438.52	97.7	95.7	97.7	101.4	101.1	101.9	102.8	101.8	101.5
A6887	[mRNA] locus=Contig5:470719:477619:-	31	47	83	45	1675	184.8	6.46	359.19	100.5	99.4	101	97.7	99.7	99.1	101.8	101.5	100.9
A1590	[mRNA] locus=Contig13:488034:496569:+	27	49	84	49	2058	226.9	6.33	325.08	98.5	98.7	98.5	102.5	103.5	103.8	98.4	97.6	98.5
A5260	[mRNA] locus=Contig2:3152672:3154785:-	69	28	100	28	559	62.5	6.32	446.43	79.2	78.4	79.3	96.6	98.7	98.4	123.2	123.3	121.7
A9242	[mRNA] locus=Contig9:1866344:1868640:+	69	32	110	31	552	61.6	7.31	469.83	90.9	91.2	91.4	106.7	106.8	107.7	102.5	101.2	100.6
A0220	[mRNA] locus=Contig10:973127:975174:-	78	35	93	35	453	50.1	8.63	395.33	99	98.4	99.4	100.5	105.7	100.6	99.9	98.2	99.8
A4983	[mRNA] locus=Contig2:2204808:2206826:+	75	39	138	24	542	58.4	6.38	543.19	97.3	96.6	96.8	105.4	105.3	105.7	98	97.2	97.1
A5355	[mRNA] locus=Contig3:501531:509604:-	30	58	74	58	2189	238.5	5.97	292.56	104.9	105.1	103.7	100.5	100.4	100.8	94.4	95	94.9
A1417	[mRNA] locus=Contig12:245194:246837:-	65	30	111	30	459	50.8	4.98	446	97.2	97.7	98.1	99.7	101	101.4	101.9	102.2	100.5
A9274	[mRNA] locus=Contig9:1975096:1976605:+	77	23	627	23	342	36.2	6.67	2578.13	79.2	80.6	79.8	107	104.7	105.3	113.6	113.1	115.2
A7125	[mRNA] locus=Contig5:1273617:1275111:-	73	27	982	27	337	36.2	7.77	3464.62	97.2	100.3	98.2	101.3	99.6	99.5	99.5	100.2	103.6
A5678	[mRNA] locus=Contig3:1813366:1819165:-	36	43	84	40	1548	170.6	6.04	348.08	94.8	94.1	94.1	107.5	107.6	106.9	98.6	98.6	97.4
A8745	[mRNA] locus=Contig8:520023:523278:-	49	52	96	51	1010	113.7	9.01	362.55	101.8	100.5	100.9	104.4	105.2	104.2	94.8	94.8	93.3
A3472	[mRNA] locus=Contig1:508070:511048:-	29	35	345	2	841	93.3	6.89	1281.54	100	98	97	104.9	107.5	108.4	100.7	96.1	92.6
A8988	[mRNA] locus=Contig8:1531546:1533691:-	63	39	91	39	600	67.3	5.78	364.37	98.6	99	99	108.9	110.2	110.9	92	91.7	90.5
A7493	[mRNA] locus=Contig6:520807:523255:+	56	37	109	4	717	79.7	6.29	368.34	98	95.8	98	102.8	103.3	102.8	101.2	99.8	97.7
A9109	[mRNA] locus=Contig8:1984375:1988218:+	50	46	81	46	835	96	6.18	307.4	100.9	100.5	100.5	98.4	99.7	99	99.7	99.8	100.8
A8283	[mRNA] locus=Contig7:1367888:1371305:+	47	35	95	35	798	86.9	9.14	362.86	99.8	98	99.6	99.1	99.7	99.2	102.3	102	100.4
A3041	[mRNA] locus=Contig18:245307:247037:+	68	29	140	29	417	44.8	6.28	550.65	93.4	92.5	93.3	99.7	100.7	100.3	108.4	106.9	105.6
A2718	[mRNA] locus=Contig17:546947:548705:-	69	30	177	24	346	39.3	7.39	657.1	114.3	113.3	114	86.4	86.6	86.2	100.1	101	100.3
A2060	[mRNA] locus=Contig14:393249:395968:+	55	41	92	40	786	87.2	7.08	360.31	100	99.6	100.1	96.9	99.4	98.6	102.3	103	99.9
A6789	[mRNA] locus=Contig4:2448531:2450399:-	59	28	88	28	509	56	5.24	406.38	100.2	98.7	100.9	98.5	99.5	98.3	102.2	102.4	101.3
A6091	[mRNA] locus=Contig4:514936:516974:-	50	29	129	29	546	60.4	4.87	493.62	99.5	96.4	99.5	100.2	100.7	100.4	101.6	101	100.2
A6291	[mRNA] locus=Contig4:1031418:1032958:-	76	38	107	38	495	54.3	6.42	412.74	98.9	98.2	98.7	102	101.6	99.4	101	101.2	101.6
A0773	[mRNA] locus=Contig11:750941:752901:+	60	27	146	27	460	51.3	8.09	564.64	98	98.1	99.5	99.3	100.4	99.4	102.8	102.2	100.7
A6021	[mRNA] locus=Contig3:234636:237722:-	50	39	85	39	771	85.8	6.02	317.86	103.8	102.8	103.4	96.3	96.2	96.3	102.8	101.5	99.1
A0764	[mRNA] locus=Contig11:718076:719833:+	63	31	121	31	452	51.7	6.8	427.15	102.3	100.8	102	95.4	97.3	96.9	102.3	103.2	100.2
A6374	[mRNA] locus=Contig4:1277365:1281362:+	39	39	92	39	983	110.6	5.49	353.71	101.3	98.8	101.2	98.9	99.2	99.6	101.8	100.8	100.2
A3971	[mRNA] locus=Contig1:2374533:2376150:+	74	34	126	33	399	44.6	6.83	499.97	99	98.1	100.8	98.2	98.3	98.9	102.6	102.8	102.2
A6836	[mRNA] locus=Contig4:2626665:2629314:+	54	36	75	36	761	87.4	5.31	319.81	98.2	96.1	96.5	104.9	105.8	105.3	96.9	99.1	96.3
A1961	[mRNA] locus=Contig14:1017404:1018926:-	80	29	171	23	397	45.2	5.25	722.48	100.1	98.5	100.2	102	101.8	102.1	99.1	99.7	96.8
A2797	[mRNA] locus=Contig17:816480:823211:-	25	40	73	40	1855	201.1	6.35	297.81	104.1	103.3	102.8	96.7	98.3	99.8	98	97.8	98
A7489	[mRNA] locus=Contig6:471760:474214:+	60	37	105	4	717	79.7	6.21	353.73	95.1	97.9	95.8	99.5	100.9	103.6	100.6	103.3	103.5
A6455	[mRNA] locus=Contig4:1489631:1493011:+	51	45	66	44	988	105.1	4.89	295.49	101.4	100.7	100	105.4	106.6	105.4	92.3	93.8	91.8
A8037	[mRNA] locus=Contig7:650652:655428:+	34	33	64	33	1210	134.1	8.5	333.75	94.4	93.4	93.4	106	106.2	106.6	99.3	100.7	98.6
A3618	[mRNA] locus=Contig1:1020576:1022533:+	57	29	189	29	564	60.7	7.62	726.04	98.4	98.1	99.9	95.2	95.3	95	107.3	106.6	105.7
A4036	[mRNA] locus=Contig1:2581295:2582066:+	90	18	985	18	201	21.9	5.29	3841.64	97.3	99.1	97.8	95.2	93.2	93.6	106.6	107.8	109.3
A3192	[mRNA] locus=Contig18:752200:758440:-	31	48	67	45	1651	184.4	5.86	272.27	98	98.1	99.7	103.1	102.4	102.9	98.5	99	98.1
A6060	[mRNA] locus=Contig3:395096:398946:+	40	53	92	52	1210	132.7	8.07	296.78	101.6	101.2	102.5	104	105.5	105	94.5	94.4	92.3
A5733	[mRNA] locus=Contig3:2028374:2031029:-	52	36	91	36	652	73	6.55	361.05	101.9	102.1	101.4	95.7	96.9	97.2	102.2	101.9	100.4
A5560	[mRNA] locus=Contig3:1208763:1211344:-	55	29	129	29	637	69.5	6.54	580.11	101.2	101.2	104	91.8	93.2	92.4	106.2	106.1	104.8
A8918	[mRNA] locus=Contig8:1301502:1303190:+	70	37	122	37	454	50.2	7.71	407.62	100.9	101.6	101	101.1	100.9	100.7	98.4	98.8	97.8
A6092	[mRNA] locus=Contig4:517228:520890:-	47	41	70	40	904	101.5	5	294.48	97.6	94.8	96.4	102.6	102.9	103.2	101	101.9	99.6
A5372	[mRNA] locus=Contig3:568245:569858:-	72	33	95	32	447	50	6.05	370.29	98.8	98.1	100.6	99.2	100.3	102.3	100.3	100.4	99.5
A6659	[mRNA] locus=Contig4:2101940:2107185:+	36	47	73	47	1433	158.9	5.72	280.02	98.1	98.3	98.5	100.2	100.4	100.4	102.2	102.2	99.6
A7119	[mRNA] locus=Contig5:1255558:1258479:-	50	37	79	37	850	92.9	6.9	321	97.6	97	96.6	102.2	101.5	101.4	102	100.9	100.5
A8766	[mRNA] locus=Contig8:592203:595833:+	47	44	72	44	1048	118.4	6.71	292.29	100.7	99.9	100.9	97	100.2	102.4	96.7	102.2	95
A5214	[mRNA] locus=Contig2:2999312:3000288:+	89	20	1140	20	290	29.9	7.34	4556.77	113.3	115.1	114	92.1	91.1	91.4	93.4	93.7	95.8
A4328	[mRNA] locus=Contig20:692156:694509:+	41	31	82	31	730	80.4	5.76	333.31	101.8	101.5	103.1	103.5	103.6	104.3	95.8	95.8	93.1
A3251	[mRNA] locus=Contig19:69377:72306:-	52	33	108	29	623	68.7	6.65	411.42	115.4	115.5	117	83.4	81.6	83	102.4	102.8	101
A9575	[mRNA] locus=Contig9:1060232:1061394:+	80	25	123	25	296	32.7	5.81	496.36	88.6	87.2	88	102.3	102.5	102.8	110.5	110.3	107.9
A7308	[mRNA] locus=Contig5:2242543:2244177:-	75	29	288	29	405	45	5.57	1170.22	99.2	99.2	100.1	100.1	100.1	99.7	101.1	100.4	100.6
A7635	[mRNA] locus=Contig6:1272300:1274676:-	58	32	86	10	649	72.3	5.78	374.06	100.8	98.8	99.2	101.1	100.9	100.7	98.9	99.3	99.1
A0681	[mRNA] locus=Contig11:428534:432428:-	39	29	65	29	968	105.4	6.44	299.91	103	101.3	102.8	105.5	105.3	104	92.9	92.9	92.7
A2015	[mRNA] locus=Contig14:248257:251888:-	43	30	77	30	875	97.9	5.2	368.1	101.9	99.6	102.9	89.8	91.4	91.3	109.4	108.1	107.1
A2677	[mRNA] locus=Contig17:441930:443869:+	60	26	254	26	467	51.1	9.07	949.96	97.9	99.6	99	102.7	102	102.5	98.4	99	98.6
A6469	[mRNA] locus=Contig4:1525197:1526857:+	74	30	107	29	448	49.9	5.38	386.62	102.2	100.2	102.7	101.2	101.9	102.6	97	97.2	96.1
A9721	[mRNA] locus=Contig9:1620242:1623905:+	37	30	62	30	952	104.6	6.83	295.82	98.6	98.3	98.8	101.2	101.4	102.6	99	100.3	100.4
A8912	[mRNA] locus=Contig8:1271472:1273347:-	56	21	250	21	446	50.1	4.93	898.92	102.8	102	102.2	102.9	102.4	102.3	95	95.5	95.4
A4448	[mRNA] locus=Contig2:457170:458612:-	67	22	618	22	326	36.5	6.09	2637.27	97.8	102.6	98.7	102.6	100.4	100.4	97.8	97.6	101.7
A8471	[mRNA] locus=Contig7:1926861:1927853:-	77	28	97	28	266	29.6	9.01	396.3	100.5	99.5	100.6	103.9	103.2	103.7	97.4	97.4	95.1
A0529	[mRNA] locus=Contig10:20645:21771:+	72	29	161	29	304	34.8	8.88	578.95	96.8	99.9	98.5	106.3	101.3	101.1	98.1	97.5	102.4
A0851	[mRNA] locus=Contig11:1065190:1068449:+	41	34	62	34	976	107.3	8.85	273.65	85.4	85.8	86	104.9	105.7	107.1	106.7	108.1	109.1
A5454	[mRNA] locus=Contig3:854448:856925:-	64	31	75	31	570	61.2	8.21	332.08	93	92.6	93.5	93.4	94.3	93.8	115	114	110.9
A6812	[mRNA] locus=Contig4:2504421:2508998:+	32	42	88	42	1207	132.3	6.48	331.68	95.3	93.3	93.1	103.4	104.2	105.1	102.6	101	100.3
A6865	[mRNA] locus=Contig4:378898:381127:+	55	33	102	33	556	61.3	6.35	361.86	95	94	95.7	102.7	103.2	103.8	101.9	101.8	101.3
A2618	[mRNA] locus=Contig16:1031280:1037084:-	18	23	115	18	1444	161.3	6.83	455.72	100.4	100.4	103.3	103.2	102	102.3	97.2	98	95.4
A8874	[mRNA] locus=Contig8:1104930:1106406:+	66	27	129	27	382	44.2	7.02	520.81	101	100.3	100.4	99.1	99.8	100.7	101.3	100.6	98.6
A4706	[mRNA] locus=Contig2:1194110:1195386:+	83	21	253	21	313	34.6	6.38	909.45	96.2	95.7	95.9	107	104.3	105.2	97.7	97	99.7
A4104	[mRNA] locus=Contig1:2770007:2771157:-	62	19	307	19	326	36.1	9.41	1321.86	98.4	102.9	98.6	103	98.6	98.2	97.9	98.3	104.2
A8262	[mRNA] locus=Contig7:1304989:1307111:+	56	29	106	27	547	61.1	6.37	421.17	101.9	102.8	104	97.6	98	99.7	99.1	99	97.9
A5814	[mRNA] locus=Contig3:2332623:2334745:-	65	36	93	36	549	58.5	6.55	349.29	100.7	102	99.6	101.6	101.6	98.6	99.7	100.3	98.5
A6611	[mRNA] locus=Contig4:1973510:1975714:+	51	31	93	31	594	65.9	5.19	384.5	109.1	107.3	107.8	96.3	98	99.2	95	94.3	94.1
A6306	[mRNA] locus=Contig4:1087711:1089616:+	59	28	88	28	480	54.8	5.44	351.96	99.9	99.1	99.2	100.1	101	100.2	101.7	101	98.9
A3422	[mRNA] locus=Contig19:803674:805263:-	58	25	165	25	473	51.9	6.23	789.01	95.7	97	96.6	104.5	103.5	103.6	99.3	99.8	98.9
A0476	[mRNA] locus=Contig10:1682717:1684609:-	66	24	109	24	447	49.1	6	434.12	108.2	106.3	105.9	70.5	71.3	71.6	123.4	122.6	120.9
A0591	[mRNA] locus=Contig11:113031:119521:+	27	48	62	48	1932	217.2	6.84	247.56	104.8	104.7	102.1	98.9	100	99.5	94.7	96.3	98.9
A8467	[mRNA] locus=Contig7:1919888:1922991:-	35	29	67	29	841	95.1	5.43	334.19	102.9	102	102.7	97.7	98.3	98.3	100.1	99.2	98.7
A3278	[mRNA] locus=Contig19:190522:192294:+	66	26	107	26	495	53.8	7.87	377.19	95.6	93.7	96.2	104.8	104.3	105	102.2	99.4	99.3
A3970	[mRNA] locus=Contig1:2369633:2374151:-	28	35	370	35	1224	137.4	8.53	1115.22	97.3	99	98.4	104.4	104.2	103.8	96.5	96.9	98.6
A8691	[mRNA] locus=Contig7:590051:591775:-	69	27	85	25	419	47	5.6	371.34	101	100.9	102.5	100.5	99.3	99.8	99	98.2	97.9
A8157	[mRNA] locus=Contig7:1004916:1007286:-	46	32	91	32	675	72.7	7.24	347.34	99	99.3	100.4	105.2	104.1	104.4	96.2	95.4	96
A7693	[mRNA] locus=Contig6:1502136:1505698:+	47	46	76	45	870	97.1	7.59	275	99.6	100.1	98	101.2	100.7	99.1	100.4	102.1	99.3
A1562	[mRNA] locus=Contig13:390110:395253:+	30	40	59	39	1627	175.3	6.14	248.13	102.8	103.1	101.8	96.3	97.7	97.3	99.6	100.7	100.5
A6873	[mRNA] locus=Contig4:404842:415265:-	15	36	62	35	2785	310.3	6.24	263.35	102	99.4	100.7	103.3	104.9	105.4	94.2	93	95.4
A4661	[mRNA] locus=Contig2:1063280:1067699:+	40	42	64	42	1164	128.6	6.29	259.15	97.6	96	95.3	102	102.4	102.9	101.5	100.4	102
A6031	[mRNA] locus=Contig3:270471:275004:-	36	52	75	49	1271	133.6	5.25	237.4	101.7	100.2	101.6	107.6	108.4	107	91.7	92	90.6
A2407	[mRNA] locus=Contig16:394144:396376:+	51	28	90	28	564	61.1	7.27	359.67	99.4	98.6	100.4	99.9	98.9	99.3	101	101.9	101.8
A2052	[mRNA] locus=Contig14:59752:61227:-	57	24	84	24	396	43.9	6.87	354.35	96.2	93.8	96.7	102.6	103.7	104.2	101	101.1	99.7
A0323	[mRNA] locus=Contig10:105928:107197:-	72	26	249	26	354	39.3	6.61	861	97.8	96.6	97.3	101.4	101.9	101.2	101.3	101.1	100.4
A3197	[mRNA] locus=Contig18:769301:773725:-	41	44	68	44	1115	122.7	5.35	248.25	103	101	103.2	104.9	106.2	106.1	91.9	92.7	91.3
A4783	[mRNA] locus=Contig2:1550320:1553225:-	45	34	73	34	805	91.2	5.43	283.81	102	101.1	102.2	104.1	106.5	104.7	94.5	93.7	93.8
A0701	[mRNA] locus=Contig11:491151:492923:-	63	24	123	24	471	51.1	6.61	527.07	103.9	101.6	104.3	98.6	98.5	99.2	99.5	98.8	97.7
A3716	[mRNA] locus=Contig1:1308389:1313074:+	29	39	64	39	1453	159.3	6.64	240.81	92.9	93.9	94.4	106.4	107	108.4	98.7	98.3	97.5
A9348	[mRNA] locus=Contig9:236946:238246:-	76	26	63	26	340	37.8	5.34	278.28	97.5	96.4	99	100.3	102.6	102.7	100.2	101	98.9
A0424	[mRNA] locus=Contig10:1524222:1527482:+	43	33	62	33	869	97.4	5.58	266.15	97.9	98.2	98.5	101.7	100.9	101.6	99.8	100.7	100.4
A2999	[mRNA] locus=Contig18:111937:114142:-	55	35	99	35	616	68.9	5.9	342.99	97.9	96.2	99	100.1	101.2	101.5	101.8	101.5	100.8
A5466	[mRNA] locus=Contig3:891589:894931:+	42	32	76	32	913	98.1	6.44	309.76	102.7	102	102.8	105.2	104.8	105.4	92.5	91.7	92.9
A4472	[mRNA] locus=Contig2:532343:536473:-	33	32	64	31	1081	123.8	5.59	273.53	104.9	102.4	104.6	98.2	98.4	97.5	99.1	99.2	96.5
A2894	[mRNA] locus=Contig17:197069:200103:+	48	30	59	30	812	88.7	7.47	265.73	104.1	103.1	103.9	98.7	97.4	98	98.4	98.1	98.3
A5086	[mRNA] locus=Contig2:2597814:2599940:-	54	29	69	29	573	62.1	6.35	302.2	100.8	98.1	98.6	101.3	101.2	100	101.7	100.6	99
A1911	[mRNA] locus=Contig14:867397:872044:-	28	28	195	28	1042	114.2	5.94	663.71	101.2	100.2	101.2	100.2	100.2	100.6	98.6	99.1	99.2
A2763	[mRNA] locus=Contig17:708997:710287:+	77	21	432	20	353	36.4	8.15	1293.41	110.2	111.1	109.8	91	91.2	93.1	97.5	97.6	98.1
A3723	[mRNA] locus=Contig1:1326606:1327953:-	56	15	125	15	334	36.5	6.86	598.97	95.4	97	95.5	104.4	104.4	105.5	97.5	100	99.5
A3958	[mRNA] locus=Contig1:2332990:2335404:+	48	23	115	22	602	65.8	5.91	464.72	102.2	102.2	103.1	88.8	90.8	91.5	108	108	106
A4901	[mRNA] locus=Contig2:1941895:1943204:-	65	26	108	26	403	43.5	7.55	429.43	101.3	100.2	103.6	97.6	97.9	97	101.8	102.2	99.6
A1087	[mRNA] locus=Contig12:72198:76895:+	36	38	56	38	1082	119.1	5.41	228.79	96.9	96.6	95.8	106.2	106.5	108.1	96.5	96.9	96
A6433	[mRNA] locus=Contig4:1433969:1435201:+	66	25	220	25	304	34.6	7.49	729.71	98.5	101.6	99.3	95.7	94.7	96	104.3	104.3	105.6
A7156	[mRNA] locus=Contig5:1377502:1380908:-	40	29	84	29	866	95.3	4.65	327.29	106.3	104.7	103.9	95.7	97.4	97.4	99.4	98.8	97.4
A5806	[mRNA] locus=Contig3:2305868:2307780:+	51	22	79	22	567	61.6	6.43	339.95	104.3	103	105	102.5	101.8	101.8	93.8	94.7	92.5
A2421	[mRNA] locus=Contig16:439536:449114:+	18	46	63	46	2655	295.3	6.1	244.16	101	100.9	100.9	99.4	100.4	100.8	98.6	98.4	98.4
A9549	[mRNA] locus=Contig9:952576:954720:+	50	24	101	24	550	61.3	6.76	418.13	95.2	96.3	97	110.2	112.3	113	91.6	91.9	90.7
A3166	[mRNA] locus=Contig18:667986:670105:-	56	24	101	24	450	50.3	5.71	415.38	97	96.8	99.2	104.4	104.6	103.6	99.5	97.7	97.5
A7396	[mRNA] locus=Contig5:2537906:2539356:+	73	23	173	23	431	44.2	7.3	687.26	95.8	96.6	96.5	103.4	103.1	103.6	101.1	100.4	99
A6901	[mRNA] locus=Contig5:523508:525496:-	57	27	179	20	375	42.2	7.14	629.14	109.1	108.3	108.2	83.7	84.4	84.1	107.8	107.3	107.1
A9247	[mRNA] locus=Contig9:1880431:1883982:-	36	27	77	27	944	102.5	6.42	299.15	99	100.6	99.6	100.1	99.8	100.2	100.4	100	101.4
A0035	[mRNA] locus=Contig10:32527:34356:+	57	22	122	22	364	39.3	8.12	471.63	93.5	92.6	95.2	103.2	103.5	103.9	104.1	102	101.4
A2579	[mRNA] locus=Contig16:900801:902458:+	65	28	65	28	455	50.4	6.14	266.58	98.5	97.8	99.1	100.5	101	99.9	102.3	101.8	100.1
A9157	[mRNA] locus=Contig8:2143393:2145890:+	50	37	65	34	691	79.8	5.81	243.31	100.2	102.2	101.8	99.5	99.8	100.2	97.8	98.4	99.4
A2059	[mRNA] locus=Contig14:390395:392996:-	56	38	58	38	797	87.6	5.81	247.81	96.7	96.7	97.6	103.6	105.5	104.6	99	97.6	97.9
A0435	[mRNA] locus=Contig10:1560193:1562140:+	53	29	83	29	576	62.5	5.81	322.69	106.2	104.7	105.3	95.4	97.9	94.6	99.4	99.2	97.7
A5119	[mRNA] locus=Contig2:2687518:2688405:-	72	22	230	22	260	28.2	10.35	812.15	98.3	97.7	99	104	102.3	101.5	100.5	99.2	99.1
A4941	[mRNA] locus=Contig2:2072291:2073816:-	63	23	267	19	358	39.2	6.9	966.47	95.2	97.2	95.5	96.1	95.2	95.9	108.6	107.2	108.9
A4771	[mRNA] locus=Contig2:163558:165988:-	50	27	95	27	590	66.5	6.02	392.12	103.9	101.1	101.4	96.7	96.8	97.7	101.2	100.3	101.5
A5965	[mRNA] locus=Contig3:15685:17308:+	61	24	74	24	415	46.6	6.27	300.94	100.5	99.9	99.8	96.3	96.3	97.5	101.8	102.4	102.6
A9000	[mRNA] locus=Contig8:1571945:1575264:+	48	31	61	31	768	84.7	6.23	255.22	103.1	102.1	104	92.6	91.4	93.3	105.2	105.1	102.8
A0776	[mRNA] locus=Contig11:756236:762206:-	26	39	50	32	1758	200.5	8.75	222.1	97.2	97.2	97.1	101.8	103.4	103.7	99.9	99.6	99
A7736	[mRNA] locus=Contig6:1706578:1711097:-	36	37	50	36	1416	154.2	6.07	230.99	96	97.3	95.3	102.7	102.9	104	100	101.5	99.1
A5969	[mRNA] locus=Contig3:24916:27248:+	63	28	78	25	514	57.3	7.34	314.72	101.6	100.3	100.4	97.2	96.9	97.6	101.6	102.4	101
A8703	[mRNA] locus=Contig7:612462:613923:-	65	25	105	25	381	43.2	5.6	400.71	100	99.1	99.7	97.7	96.6	96.8	105.1	103.8	102.2
A5754	[mRNA] locus=Contig3:2113675:2114940:-	87	26	76	25	364	40.5	5.76	332.59	121.9	120.1	123.7	77.2	76.4	76.5	101.9	101.7	102.3
A2545	[mRNA] locus=Contig16:820554:823038:+	51	34	72	34	675	77.2	6.58	278.57	96.1	96	97.6	100.4	101	105.2	101.1	101.7	101.4
A4630	[mRNA] locus=Contig2:976084:977660:+	58	18	128	18	380	42	8.07	528.94	104.6	104.5	103.4	98.1	99.7	100.7	96.3	95.5	97.2
A0290	[mRNA] locus=Contig10:99930:101494:+	60	19	77	19	375	40.6	8.88	346.04	93	93.3	95.1	103.2	103.6	104.1	103	101.9	103.3
A2151	[mRNA] locus=Contig15:408475:410552:-	57	36	65	36	638	68.2	5.05	258.43	99.3	95.7	99	100.5	102.1	102.1	101.8	100.2	99.9
A0195	[mRNA] locus=Contig10:902987:905446:-	54	28	144	25	525	56.6	5.48	468.8	103.7	102.1	104.9	92.1	92.6	91.8	105.9	104.7	103.7
A3687	[mRNA] locus=Contig1:1221627:1225115:-	40	34	68	34	824	90.7	9.13	247.81	95.6	93.7	94	96.5	97.6	96.5	110.6	108.9	107.4
A6317	[mRNA] locus=Contig4:1112239:1115428:+	53	34	61	34	694	76.7	9.25	249.36	97.7	96	96.8	106.9	104.5	105.8	97.2	98.1	96.2
A5259	[mRNA] locus=Contig2:341431:343760:-	60	23	63	23	495	52.5	5.82	275.11	97.4	95.9	99	98.2	98.2	96.6	106.8	107.2	103.3
A0417	[mRNA] locus=Contig10:1510151:1512302:+	60	29	57	29	516	56.8	8.41	252.68	97.1	97.2	95.6	102.1	103	103.3	100.5	100.1	99.8
A1645	[mRNA] locus=Contig13:699159:700382:+	63	26	97	25	315	35	9.91	372.55	97.3	95.4	98.1	108.2	106.5	106.5	97.7	96.7	96.4
A7408	[mRNA] locus=Contig5:2589063:2592774:-	35	26	60	26	963	106.8	5.16	258.27	104.1	106.6	107.2	97.1	98.5	99.1	96.1	95	95.9
A0404	[mRNA] locus=Contig10:1470164:1474629:-	29	37	64	36	1217	132.5	5.76	231.28	99.9	99.1	99.6	101.9	102.1	101.4	99.7	99.1	97.1
A0866	[mRNA] locus=Contig11:1123742:1125460:+	59	21	99	21	358	38.8	6.54	447.46	93.2	93.5	95.5	94.1	96.1	95.8	109.2	110.1	109.7
A4290	[mRNA] locus=Contig1:439345:441266:-	61	27	79	27	532	56.9	6.62	310.83	97.4	95.2	96.7	97.1	97.8	99.4	106.3	105.8	104.6
A1800	[mRNA] locus=Contig14:553336:556670:-	46	31	69	30	801	86.8	5.92	261.91	101.2	99.5	99.8	96.8	97.3	97.9	103.1	102.2	102.6
A6978	[mRNA] locus=Contig5:758829:761375:-	48	24	71	24	569	63.6	6.09	300.77	102.1	102.9	103.6	92.5	93.1	93.2	105.1	105.7	103.5
A8121	[mRNA] locus=Contig7:889775:892031:+	42	18	82	18	476	52.3	8.48	359.45	101.6	99	101.2	97.8	98.9	98.9	101.8	100.8	100.6
A6610	[mRNA] locus=Contig4:1969291:1970325:-	80	26	152	26	291	32.2	6.44	494.68	91	91.2	90.4	104.7	104.6	104.7	105.4	105	103.5
A4801	[mRNA] locus=Contig2:1612915:1615015:-	47	29	80	18	526	59.2	8.27	282.6	106.1	103.3	104.4	98.7	99.1	100	97.5	97	94.2
A7818	[mRNA] locus=Contig6:2000698:2003685:+	40	31	59	31	787	87.8	5.1	228.42	100.9	99	101.8	98.7	98.9	98.6	100.6	102.6	99.7
A4056	[mRNA] locus=Contig1:2640103:2642189:+	58	32	79	30	640	68.5	8.75	293.05	101.5	104.2	101.2	102.8	102.7	102.6	94.9	94.2	96.6
A0298	[mRNA] locus=Contig10:1153548:1155327:-	54	20	95	20	378	40.4	7.24	411.44	95.9	96.3	95.7	88	87.3	88	117.7	117.5	114.8
A1345	[mRNA] locus=Contig12:1434211:1436818:-	53	27	134	25	577	63.4	7.46	475.26	123.3	120	121	87.7	87.1	88.5	90.4	92.4	91
A3851	[mRNA] locus=Contig1:1972770:1975815:+	42	31	65	31	797	87.5	6.62	258.04	102.3	100.8	101.9	102.4	103.1	103.6	95	94.7	95.9
A2746	[mRNA] locus=Contig17:651502:653363:-	51	25	57	25	470	52.5	6.87	252.16	96.7	95.7	97.9	101.7	102	102	103.3	103.7	98.5
A2854	[mRNA] locus=Contig17:1016742:1020170:-	41	38	62	38	944	103.4	5.44	231.29	98.6	97.4	97.9	107.5	107	105.1	96.4	97	94.9
A6180	[mRNA] locus=Contig4:752018:753578:-	57	23	76	23	379	41.7	7.23	310.55	91.9	92.1	92.8	111	111.5	112.1	97.7	96.5	94.7
A2833	[mRNA] locus=Contig17:946547:948731:+	44	36	70	34	673	74.6	5.33	270.02	97.6	97.5	98.9	103.5	103.8	103.2	98.2	99.6	97.1
A4842	[mRNA] locus=Contig2:1761344:1766515:+	29	44	63	44	1426	161.6	6.3	212.05	99.7	97.7	100.1	104.5	105.6	106.3	95.9	95.8	94.4
A7007	[mRNA] locus=Contig5:850529:857502:-	22	38	55	38	2104	233.5	5.81	229.13	99.9	102.6	100.5	99.7	99.9	100.4	96.4	98.2	101.6
A8046	[mRNA] locus=Contig7:681660:687463:-	30	39	54	38	1479	165.5	6.73	213.77	111.9	113.5	111.7	91	89.7	88.9	96.5	97.1	100.1
A7838	[mRNA] locus=Contig6:2065146:2066696:+	70	28	88	26	403	44.9	9.23	332.58	100.8	99.5	100.4	101.7	103.3	103.3	98.5	97.8	95.5
A0620	[mRNA] locus=Contig11:210250:211168:-	77	19	154	19	249	26.7	6.38	598.6	93	92.5	92.3	103.8	105.9	105.3	102.7	103	101.6
A4000	[mRNA] locus=Contig1:2493876:2497739:+	34	29	63	29	965	107.5	7.37	250.79	101.6	100.5	99.9	97.6	98.7	99.1	100.7	101.1	100.9
A2602	[mRNA] locus=Contig16:970291:973381:-	42	30	61	30	821	91	5.17	273.15	99.3	97.4	99.4	100	99.7	101.7	99.9	99.7	100.2
A6184	[mRNA] locus=Contig4:765844:767152:-	66	25	82	25	322	35.6	9.35	329.61	93.9	92.4	94.5	99.2	100	99.7	109.6	107	105.3
A0380	[mRNA] locus=Contig10:1413841:1415341:+	59	26	122	26	386	43.5	10.24	432.67	104.3	103.1	103.6	100.7	99.7	100.1	96.4	96.3	97.7
A2617	[mRNA] locus=Contig16:1028849:1030769:-	50	20	73	14	449	49.4	5.17	277.07	101.7	98.8	100.8	99.7	100.1	99.1	98.9	101.4	100.3
A0037	[mRNA] locus=Contig10:385379:386950:-	63	29	59	29	467	52.2	5.31	231.83	101.8	102	101.2	98	100.5	100.4	100.2	99.1	97.7
A8559	[mRNA] locus=Contig7:2214388:2221756:-	18	44	74	44	2063	227.1	6.16	227.61	99.2	99	99.3	100.9	101.5	101.7	99.7	99.8	98
A6263	[mRNA] locus=Contig4:967835:971165:-	32	19	92	19	758	85.6	7.33	352.51	97.3	98.1	99	100.9	101.3	102.6	100.1	99.9	99.7
A3975	[mRNA] locus=Contig1:2382337:2384562:+	56	33	59	33	647	73.4	6.23	208.67	102.7	103	103.8	93.5	93.5	94	104.1	104.6	102.7
A8153	[mRNA] locus=Contig7:991232:997757:+	26	41	51	41	1743	197.2	5.34	209.49	98.2	98.7	98.9	100.8	100.9	100.2	99	100.6	101.3
A6434	[mRNA] locus=Contig4:1435437:1440062:-	31	35	56	35	1314	145.2	6.7	232.78	98.4	98.4	97.6	101.1	101.3	102.8	98	99.1	100.2
A3468	[mRNA] locus=Contig1:489510:494820:+	28	39	54	39	1467	165.6	6.11	201.38	101	101.4	102.9	98.5	98.7	100	99.4	99.4	99.1
A6064	[mRNA] locus=Contig3:410960:413444:+	49	22	64	22	513	57.3	6.9	266.48	98.4	99.9	98	97.1	98.3	99.5	103.7	102.8	102.4
A7636	[mRNA] locus=Contig6:1284052:1285800:-	57	24	70	2	492	55	5.81	297.69	98.6	93.5	93.6	99.1	101	99.3	107.1	102	104.5
A9228	[mRNA] locus=Contig9:1823316:1825041:-	62	30	62	29	501	56.3	7.88	248.17	103.5	100.5	101.9	100	101.6	100.8	96.9	98.1	96.4
A6149	[mRNA] locus=Contig4:685787:687283:-	64	21	84	21	396	43.7	6.52	361.63	98.1	98.8	97.6	103.5	104.6	104.2	98.4	98.6	96.7
A4164	[mRNA] locus=Contig1:2952688:2957396:-	36	32	53	32	1049	116.8	6.65	216.13	90.5	91.9	92.9	103	103.4	102.8	105.6	104.3	104.3
A0336	[mRNA] locus=Contig10:1286742:1288382:-	56	25	83	25	454	51	7.08	341.32	101.7	99.5	100.8	102.3	102	102.3	97.8	97.6	96.5
A0157	[mRNA] locus=Contig10:66824:69273:+	54	28	68	27	630	69.3	5.29	276.05	94.5	93.2	93.6	107.2	107.7	106.7	98.6	99.7	99.1
A9452	[mRNA] locus=Contig9:611328:613974:+	60	27	78	27	535	56.4	6.33	304.05	101.8	97.9	100.4	95.8	95.5	95.5	105.5	104.7	103.6
A6454	[mRNA] locus=Contig4:179211:180703:+	56	21	91	21	367	39.4	7.18	341.45	99	97.9	100.5	95.9	96.9	97.6	105	104.2	103.9
A2254	[mRNA] locus=Contig15:840415:842420:-	43	21	312	21	463	49.7	7.3	1008	103.6	104.2	104.1	101.3	99.9	98.1	96.8	96	97.4
A3503	[mRNA] locus=Contig1:638432:639727:-	66	20	223	19	378	39.7	6.24	872.58	86.3	88.4	87.3	106	105.3	105.8	106	105.3	108.8
A2959	[mRNA] locus=Contig17:403933:405977:-	64	27	74	27	388	42.8	7.2	290.01	99.8	96.5	100	102.3	101.2	102.1	100.8	100.6	98
A7000	[mRNA] locus=Contig5:829365:832597:-	54	30	106	28	551	61	6.9	359.38	106	104.9	109.2	90	89.6	91.9	105.6	103.2	102.1
A2027	[mRNA] locus=Contig14:296035:297758:+	56	21	68	21	430	46.9	6.61	291.93	91.1	88.9	91.7	98.5	98.7	99.2	111.6	111.4	109.3
A2912	[mRNA] locus=Contig17:252606:259006:-	28	34	49	34	1433	162.1	6.07	193.16	101.7	101.6	101	99.8	99	97.5	99.8	99.5	99.5
A7780	[mRNA] locus=Contig6:1852508:1855011:+	52	22	75	22	531	58.1	6.67	333.91	100.9	99.4	99.6	94.9	96.7	96.7	103.2	103	103.3
A0001	[mRNA] locus=Contig10:230:2427:+	47	27	126	26	545	58.3	5.29	423.7	110.1	108.7	109.3	89	90.3	91.7	101.6	99.6	100.8
A2599	[mRNA] locus=Contig16:958344:960430:+	46	31	68	31	640	70.5	7.09	256.1	103.2	102.4	102.3	104.1	106.1	105	94.1	92.9	91
A3807	[mRNA] locus=Contig1:1847862:1848542:-	81	22	215	22	161	18.6	4.86	752.29	101.2	100.9	101.3	96.7	95.2	96.7	104	104.2	101.6
A8367	[mRNA] locus=Contig7:1623582:1627048:+	38	29	49	29	997	108.1	5.96	215.81	100.8	100.9	99.4	104.6	104.1	104.2	94.9	96	95
A2653	[mRNA] locus=Contig16:1122874:1124514:+	68	27	99	21	396	44.6	5.57	348.97	97	99.6	98.9	101.8	102.9	103.8	99.1	100.2	96.1
A2153	[mRNA] locus=Contig15:414959:416473:+	53	25	72	25	413	46.5	4.56	274.2	100.8	98.2	102.5	96.8	97.1	97.2	104.7	103.7	101.6
A8410	[mRNA] locus=Contig7:1758310:1761704:-	36	28	67	28	829	90.5	6.51	280.23	99.9	99	101.5	96.4	97.2	96	104.4	103.1	103.1
A6254	[mRNA] locus=Contig4:109781:111115:+	69	16	132	16	346	36.6	5.68	529.83	100.8	101.1	101.4	91.3	90.9	90.8	109	107.6	108.6
A2483	[mRNA] locus=Contig16:641813:643924:-	52	23	67	23	581	63.1	5.34	281.05	99.7	100.2	99.8	101.6	101.9	102.7	97.7	98.6	97.9
A1387	[mRNA] locus=Contig12:194457:197107:-	51	36	47	36	759	83.9	7.8	187.86	95.9	96.3	95.7	106.7	106.7	107.1	97.5	97.7	96.9
A5427	[mRNA] locus=Contig3:762028:764810:-	44	37	61	36	853	95.5	6.25	218.7	97.5	97.1	96.9	105.2	104.5	105.4	97.3	97.6	97.5
A6723	[mRNA] locus=Contig4:2294289:2295476:+	55	21	87	21	291	32.2	9.52	345.24	96.4	96.7	98.6	102.9	103.2	104.2	98.9	99.1	99
A2025	[mRNA] locus=Contig14:289346:291132:+	55	25	56	25	463	51.8	6.43	223.3	97.6	96.6	96.8	99.8	100.6	101.5	102	101.8	102.3
A1125	[mRNA] locus=Contig12:744529:746080:+	58	16	173	16	329	35.4	8.16	670.29	105.2	104	103.8	96.6	98	98.5	97.8	97.9	98
A8131	[mRNA] locus=Contig7:920983:923091:+	53	19	37	19	490	52.4	7.15	185.37	101.9	99	101.4	93.9	94.2	96	104.5	105	104
A9533	[mRNA] locus=Contig9:904410:906428:+	53	27	82	27	435	47.1	7.56	316.73	93.2	93.7	93.9	102.3	102.5	103.6	101.2	102.9	103.7
A6484	[mRNA] locus=Contig4:1567906:1572343:-	24	19	55	19	1191	128.6	5.43	264.35	103.9	105.2	103.9	95.2	95.1	97.1	100.1	100.7	98.8
A4606	[mRNA] locus=Contig2:906479:909251:-	26	16	234	16	622	68	5.24	779.85	96.7	96.5	97.2	104.6	103.9	104.8	98.4	98.6	98.5
A5448	[mRNA] locus=Contig3:838232:839536:+	69	22	143	21	359	39.7	5.83	453.23	97.6	98.2	100.3	101.9	101.1	102	100.1	100.3	98.2
A7120	[mRNA] locus=Contig5:1258881:1261043:+	45	26	58	25	506	56.8	7.2	236.43	99.9	99.6	99.8	95.4	97.3	97.1	104	103.8	103.3
A8458	[mRNA] locus=Contig7:1895544:1898251:+	48	31	65	30	684	75.9	7.15	252.05	103.2	102.5	103	105.2	107.4	105.1	92.2	92.5	90.7
A5608	[mRNA] locus=Contig3:1570331:1572151:-	65	26	56	25	374	41.8	6.6	252.64	101.6	101.2	100.6	98.8	99.3	100	100.8	99.7	99.5
A2830	[mRNA] locus=Contig17:935648:938474:-	39	34	56	34	790	90.1	6.2	202.92	102.9	102.2	102.9	98.4	100.3	100.9	96.9	97	98
A9764	[mRNA] locus=Contig9:1764916:1765557:-	83	17	86	17	173	18.6	5.44	382.34	103.9	102.2	103.4	100.9	101.1	101.4	96.3	96.5	94.9
A9760	[mRNA] locus=Contig9:1754499:1756788:-	50	26	56	26	600	67.3	8.44	226.73	98.5	96	98	103.9	104.5	104.4	98.3	98.5	97.9
A8658	[mRNA] locus=Contig7:2533400:2534865:-	57	22	56	22	453	50.3	6.7	235.74	111.7	110.7	110.3	90.6	90.9	90.3	99.2	98.2	99.5
A0246	[mRNA] locus=Contig10:90131:92778:+	44	29	45	29	845	89.9	5.43	204.94	101.2	99.1	101.3	96.2	97.2	99.3	102.3	101.1	102.2
A1894	[mRNA] locus=Contig14:825874:827649:-	60	23	75	23	428	47.8	5.57	276.53	105	102.3	104.4	99.2	98.1	97.1	98.7	99.5	96.8
A3547	[mRNA] locus=Contig1:793946:795239:-	57	20	116	20	350	37	8.85	420.66	101.9	100.7	102.4	104.1	105.8	104.7	94.5	94.6	93.5
A5368	[mRNA] locus=Contig3:556951:560917:+	26	26	72	26	952	106	5.72	277.91	99.3	97.3	98.8	100.7	102	100.3	101.6	102.8	99.6
A8878	[mRNA] locus=Contig8:1120377:1123215:+	46	34	47	33	738	83.7	7.52	187.1	100.3	99.1	98	104.9	106.3	107.3	94.3	94.9	94.4
A0506	[mRNA] locus=Contig10:162129:164282:+	52	30	62	29	659	73	5.25	254.15	96.8	93.6	95.1	106.8	105.6	106.3	98.3	98.5	98.6
A2671	[mRNA] locus=Contig17:432644:433838:+	79	25	67	25	304	35.4	6.96	255.05	98.8	98.8	98.9	96.2	97.4	97.9	103.9	103.8	103.4
A1819	[mRNA] locus=Contig14:606012:607616:+	74	24	64	24	424	46	5.74	266.09	99.2	99.4	99.8	98.9	99.3	99.3	101.2	101.5	101.8
A2888	[mRNA] locus=Contig17:176820:178656:-	65	27	80	26	377	41	5.45	294.82	102.1	98.8	105.4	98.6	98.2	97.3	101.6	100.3	99.8
A0073	[mRNA] locus=Contig10:485936:488299:-	50	32	59	32	626	70.4	5.66	215.2	100.7	99.8	98.8	98.4	99.1	99.8	101.6	102	101.1
A7590	[mRNA] locus=Contig6:64077:65239:-	51	13	90	9	276	28.8	7.01	403.14	105.7	104.8	105.8	91.2	91.1	91.3	103.2	102.6	103.8
A1793	[mRNA] locus=Contig14:527551:528232:+	79	12	78	12	208	21.6	7.24	392.48	101	101.9	101.2	91.2	91.9	92.6	109.2	106.1	105.7
A0515	[mRNA] locus=Contig10:184925:187117:+	47	23	62	21	476	51.4	5.81	224.17	111	109.7	110.2	86.2	85.5	85.6	103.8	105.5	103.5
A5344	[mRNA] locus=Contig3:470857:474967:-	32	35	57	35	1149	127.8	5.96	204.56	101.9	101	102	99.9	98	98.1	99.1	100.7	100.3
A6361	[mRNA] locus=Contig4:1241190:1241776:+	76	14	780	12	156	17.5	6.7	2598.87	82.8	85.6	83.3	121.3	117.6	117.6	94.8	95.1	99.5
A9695	[mRNA] locus=Contig9:1514249:1515194:+	69	28	98	28	238	27.5	10.43	332.56	103.4	100.7	103.7	98.5	100	99.4	100.1	99.9	96.9
A5474	[mRNA] locus=Contig3:913710:915806:+	52	29	56	29	612	67.9	5.68	223.89	99.8	98.1	97.2	99.2	100.5	101.5	101.3	101.8	99.4
A4581	[mRNA] locus=Contig2:836283:837461:+	82	24	64	24	255	28.9	5.12	233.23	100.6	96.6	99.8	99.9	100.5	101.2	102.1	101.1	99.4
A9315	[mRNA] locus=Contig9:109784:111871:-	48	25	48	25	637	71.9	6.74	202.86	100.5	97.6	100.5	100.4	100.8	101.3	100.3	99.5	98.1
A6848	[mRNA] locus=Contig4:2658365:2660023:+	57	22	140	22	459	48.6	7.88	496.67	98.9	98.5	99.3	99.9	102.8	101.5	99.8	100.6	99
A1666	[mRNA] locus=Contig13:764310:765865:+	50	16	92	16	347	36.4	6.25	434.41	100.8	100.6	102.1	91	90.4	90.8	109	107.8	107.7
A5740	[mRNA] locus=Contig3:2054674:2055650:-	90	13	146	13	252	26.8	6.29	689.13	98.1	99.3	97.4	97.9	97.8	98.2	102.2	103.6	104.6
A0060	[mRNA] locus=Contig10:446396:448184:-	48	40	259	39	547	59.9	6.76	605.47	105	109	104.9	96.6	94.1	93.7	98.4	98.4	100.7
A3000	[mRNA] locus=Contig18:114441:116122:+	64	23	77	22	425	46.3	8.41	293.78	97.9	95.7	98.2	104.1	105	105.2	97.6	98.1	97.4
A4395	[mRNA] locus=Contig20:271434:275620:+	25	36	51	36	1184	132.5	7.2	186.54	103.7	103.8	103.5	98	98.1	98.6	98	99.2	96.2
A9391	[mRNA] locus=Contig9:384530:386504:+	49	19	56	19	470	52	5.91	244.77	96	97	98.4	86.7	88.9	88.2	116.5	115.5	113.3
A3303	[mRNA] locus=Contig19:312194:313274:-	64	18	48	18	340	37.8	6.74	232.59	84.5	84.1	84.4	115.2	116.7	117.4	99.7	97.5	97.4
A1821	[mRNA] locus=Contig14:612324:614364:+	55	29	50	29	539	60	6.2	192.06	99.8	106.7	107.3	102.6	104.7	104	93.1	92.6	91.3
A3984	[mRNA] locus=Contig1:2435671:2437953:-	55	26	48	26	653	71.7	7.08	215.83	98	98	97.2	103.8	105.2	103.9	97.6	98.5	98.7
A0254	[mRNA] locus=Contig10:1055373:1056560:-	53	18	103	18	335	34.9	5.67	384.1	99.9	98.9	100.9	102.1	101.1	100	100.4	99.8	99
A2601	[mRNA] locus=Contig16:963377:969984:-	21	39	49	38	1991	220.2	6.2	187.77	100.6	100.2	97.3	98.8	100.7	100.9	100.7	100	100.3
A3972	[mRNA] locus=Contig1:2376452:2379418:-	48	31	52	31	766	86.4	7.9	195.11	100.7	98.6	100.3	95.9	99.1	98.3	102.4	102.9	101.5
A5287	[mRNA] locus=Contig2:3257575:3259066:+	66	17	49	17	354	38.7	5.82	245.76	99.6	100.7	100.5	95.2	95.7	95.7	105.4	103.7	103.5
A1925	[mRNA] locus=Contig14:170443:172097:+	52	22	86	22	395	44.7	8.35	282.54	96	95.3	98.8	100.7	101.6	101.8	103.7	103.3	101
A5092	[mRNA] locus=Contig2:53866:55450:-	54	26	57	26	425	47.3	5.17	203.81	101.1	100.2	102.1	101.8	103	101.3	99.3	97.9	94.9
A0322	[mRNA] locus=Contig10:1227442:1229612:+	51	26	40	26	570	62.4	9.16	180.37	98.4	98.3	98.7	104.9	105.1	106.3	95	96.2	96
A7713	[mRNA] locus=Contig6:1581788:1583457:-	68	23	53	23	315	34.9	7.12	231.38	95.7	94.8	96.6	100	102.7	103.3	103.4	103.7	101.8
A6284	[mRNA] locus=Contig4:1018647:1019699:+	65	19	43	19	350	37	9.07	204.42	95.6	95.4	96.9	106	107.5	106.7	97.7	98.1	96.8
A6646	[mRNA] locus=Contig4:2070513:2072015:-	83	19	113	19	275	30.2	6.54	497.14	97.8	97.6	96.7	96.2	96.9	96.1	107.7	106.5	105.6
A6006	[mRNA] locus=Contig3:195274:197187:-	57	27	52	27	549	61.7	6.07	218.86	94.5	95.1	94.9	98.7	100.4	105.9	104.9	100	104.9
A1583	[mRNA] locus=Contig13:471268:472171:-	73	25	86	24	227	25.8	6.84	299.61	105.7	103.9	104.3	96.2	97.1	96.4	100.3	98.4	98.1
A3340	[mRNA] locus=Contig19:440868:446728:-	24	38	47	38	1708	185.4	5.6	181.52	101.3	100.9	102.2	99.6	100.5	100.6	98.1	98	98
A8047	[mRNA] locus=Contig7:70937:72498:-	48	18	79	18	324	34.2	7.24	285.17	100.7	96.7	99.2	98.4	99.2	98.4	103.7	101.9	102.7
A2942	[mRNA] locus=Contig17:353911:356714:-	46	28	48	28	691	77	6.73	198.52	95.6	94.7	96.8	100.4	101.2	102.6	103.6	104.3	101.3
A0812	[mRNA] locus=Contig11:910327:911695:-	73	23	107	22	364	41.4	7.37	390.55	102.9	103.4	102.9	98	96.8	96.6	101	99.4	100.4
A0133	[mRNA] locus=Contig10:677217:679869:-	40	26	49	26	732	80	6.09	202.22	105.6	102.9	103.8	98.9	100.8	101.5	95.9	96.5	94.7
A3140	[mRNA] locus=Contig18:574232:575493:+	67	17	237	17	293	30.2	9.22	990.47	101.7	102.4	101.4	100.7	100.8	99.9	97.3	97.5	99.1
A3649	[mRNA] locus=Contig1:1135650:1139653:+	29	27	47	26	1107	119.8	6.16	201.24	106.9	105.6	103.1	101.5	101.9	100.5	94.5	93.7	94.7
A8881	[mRNA] locus=Contig8:1130167:1131232:+	54	14	44	14	267	29.8	5.69	215.15	100	98.2	100.5	94.3	95.6	96.8	106.7	105.6	102.4
A8092	[mRNA] locus=Contig7:804852:808963:-	34	30	50	30	1049	109.8	8.1	210.48	97	97.8	99	101.3	100.9	100.9	101.8	101.4	99.7
A8834	[mRNA] locus=Contig8:803002:804309:+	70	19	44	19	312	34.1	5.68	220.69	115.3	110.3	115.5	101.1	102.5	102.3	87.1	85.9	83.8
A8769	[mRNA] locus=Contig8:602058:605230:-	34	27	51	27	862	94.5	5.95	197.05	109.8	110.3	110.9	87.5	88.8	90.3	101.1	101.3	100.5
A7327	[mRNA] locus=Contig5:2323605:2325382:+	51	19	65	19	402	43.5	6.9	265.8	103.4	102.3	103.9	97.3	97.3	98	100.2	100	99
A1782	[mRNA] locus=Contig14:497590:504464:+	17	36	46	36	2139	235.8	5.6	179.68	103.4	103.4	103.2	103	103.2	102.8	93.7	92.3	93.3
A0088	[mRNA] locus=Contig10:527945:528674:+	68	14	70	14	190	21.2	9.69	284.37	101.5	98.2	100.7	107.3	108.4	109.9	92.5	90.4	90.8
A4243	[mRNA] locus=Contig1:3205039:3206454:-	47	14	155	11	314	33.8	9.17	606.65	98.8	97.3	99.8	107.1	107.7	107.2	94.7	94.5	94.2
A6780	[mRNA] locus=Contig4:2432984:2434710:+	54	21	74	21	442	50.4	6.06	312.09	104.4	102.9	105.3	102	101.6	102.1	95.6	94.5	93.1
A5068	[mRNA] locus=Contig2:2527720:2529017:-	57	18	46	18	394	43.7	6.16	207	127.4	126.9	128.2	83.5	83.7	84.3	89.8	89.9	89.1
A0203	[mRNA] locus=Contig10:925686:926677:-	68	25	178	25	256	29.4	9.92	567.23	99.9	98.3	99.4	102.7	103.6	103.8	98.3	97.5	97.1
A3964	[mRNA] locus=Contig1:2349302:2352962:+	30	32	51	32	1146	128	6.16	185.67	99.1	99.5	99.5	102	103.6	103.5	97.7	97.1	97.1
A8132	[mRNA] locus=Contig7:923541:925603:+	54	21	48	21	522	56.3	7.3	237.05	75.4	73.9	75.1	115.4	115.5	117.1	110.2	110.1	105.8
A0067	[mRNA] locus=Contig10:474598:475183:-	78	14	735	13	156	17.4	7.42	2362.56	102.9	106.4	104.1	94.9	93.5	93.4	100.6	100.9	103.7
A3739	[mRNA] locus=Contig1:1406034:1407274:+	73	21	68	21	270	29.8	7.03	238.29	100	99.5	101.5	96	97.2	97.1	105.3	102.6	102.1
A1608	[mRNA] locus=Contig13:558380:561208:-	47	29	44	29	778	85.1	5.9	187.5	98.5	99.4	100.5	96.7	99.1	98.2	102.3	102.2	102.5
A4853	[mRNA] locus=Contig2:1796015:1798173:-	48	22	47	22	575	63.9	6.68	200.72	99.9	99.9	102.4	103.5	104.2	105.7	94.5	94.8	93.7
A8291	[mRNA] locus=Contig7:253331:257426:+	36	35	52	35	914	102.5	5.36	190.11	100.5	98.7	99.8	93.8	94.6	95.1	106.6	105.4	105.1
A2858	[mRNA] locus=Contig17:1049984:1052584:+	51	26	42	23	660	72.8	6.09	174.08	125.8	124.1	126.7	61.5	62.6	63.4	114.9	113	111.3
A2251	[mRNA] locus=Contig15:829008:832192:+	41	29	41	29	862	96	7.17	174.51	101.7	98.8	99.2	101.2	101.9	102.4	96.4	98.8	97.8
A2511	[mRNA] locus=Contig16:714232:718422:+	29	27	47	27	1077	120.1	5.82	208.6	100.6	99	99.5	99.1	100.4	100.7	101.9	99.9	100.5
A8871	[mRNA] locus=Contig8:1085926:1088398:-	34	21	50	21	734	82.7	6.54	227.51	95.3	95.5	95.8	105.4	105.6	102.6	99.8	100.7	99.6
A1835	[mRNA] locus=Contig14:663984:665178:+	56	14	47	14	328	35.6	6.54	208.7	99.5	98.2	99.4	98	98.5	97.5	103.2	102.1	102.8
A0128	[mRNA] locus=Contig10:654800:655913:-	78	22	99	21	208	23.5	5.12	347.75	99.9	97.8	99	102.7	104	104.2	97.7	96.6	97.1
A3004	[mRNA] locus=Contig18:126844:129576:-	46	25	50	25	661	75.3	7.96	198.45	97.9	96.4	97.4	104.7	105.5	105	97.7	97.3	98.8
A1826	[mRNA] locus=Contig14:624100:627942:+	31	30	42	30	1041	118	6.51	170.95	97.7	96.7	97.5	100.5	101.4	101.6	100.1	101.7	101.7
A3806	[mRNA] locus=Contig1:1845422:1847092:+	59	27	39	27	456	51.2	8.76	178.2	99.2	97.9	98	103	103.9	104.1	98.8	98	97.8
A0484	[mRNA] locus=Contig10:1707121:1709265:+	48	22	38	22	549	61.1	4.98	176.96	104.4	102.3	103.8	94.8	98	95.3	102	101.4	100
A5889	[mRNA] locus=Contig3:2619618:2620999:-	53	19	52	17	349	38.4	6.87	234.27	103.3	100.5	101.8	106	105.7	105.4	93.8	92.2	91.7
A9032	[mRNA] locus=Contig8:1681122:1683008:+	55	19	47	19	447	48.1	6.47	196.26	104	108.1	105.9	100.6	97.1	96.4	95.8	96.2	97.6
A6631	[mRNA] locus=Contig4:2033196:2034155:-	77	20	218	20	265	29.4	8.97	745.71	98.8	101.7	99	105.5	104.4	104	94.2	95.6	97.5
A6526	[mRNA] locus=Contig4:1680406:1681623:+	49	19	362	19	294	31.4	9.85	989.51	95.5	96.4	94.3	109.1	106.6	105.8	96.5	97	98.5
A1187	[mRNA] locus=Contig12:122381:124261:+	44	20	67	20	478	51.2	8.82	267.77	118.4	118.8	117.1	102.5	103.1	102.3	78.7	79.3	81.2
A9312	[mRNA] locus=Contig9:101470:103203:-	57	21	71	21	484	52.4	6.18	295.28	93.8	94.3	94.2	111.9	111.9	112.2	93.8	94.4	93.2
A0033	[mRNA] locus=Contig10:376422:377973:+	43	17	449	17	414	44.5	4.83	1645.69	101.8	103	102.5	93.9	93.5	94.5	103.6	103.7	103.6
A8683	[mRNA] locus=Contig7:567819:569167:-	49	22	43	22	411	45	6.54	188.38	104.4	102.3	103	98.2	97.2	99.8	99.7	99.4	97.7
A0770	[mRNA] locus=Contig11:740455:742765:-	41	22	76	22	514	56.3	6.2	279.58	100.2	100.4	100.7	102.9	103.7	103.9	96.4	97.1	95.6
A0412	[mRNA] locus=Contig10:135461:137042:-	59	22	124	22	416	44.8	5.03	313.4	98.2	100.1	98.5	101.8	102.5	102.2	98.7	97	99.8
A6693	[mRNA] locus=Contig4:2212552:2214060:-	40	13	82	13	434	45.6	6.35	348.58	99.5	100.5	101.9	98.6	98.5	98.5	101.7	101.2	100.5
A7360	[mRNA] locus=Contig5:2416021:2417100:-	60	11	196	10	216	23.6	4.63	736.81	99.4	99.5	99.4	99.6	100	99.2	102	101.6	100.5
A1567	[mRNA] locus=Contig13:418605:421090:-	50	26	48	26	579	63.7	8.79	195.34	96.3	98	98.7	100.2	99.8	99.3	102.8	103.9	102.3
A0674	[mRNA] locus=Contig11:405290:408038:+	35	25	41	25	733	86.5	5.59	167.29	98.6	98	97.9	104.9	103.9	105.5	97.3	97.6	96.1
A5533	[mRNA] locus=Contig3:1089418:1091746:+	44	22	46	22	647	70.2	6.33	216.74	103.7	103.8	104.6	91.2	92.2	91.7	105.8	104.7	102.2
A0079	[mRNA] locus=Contig10:49078:52009:+	51	32	47	32	776	87.4	5.17	178.64	100.2	98.6	100.2	100.4	101.9	101.6	99.7	98.4	98
A4374	[mRNA] locus=Contig20:199142:203387:+	16	18	76	18	977	107.6	7.59	264.82	126.3	123.8	124	99.4	101.7	99.5	76.5	76.8	75.8
A0797	[mRNA] locus=Contig11:851388:856818:-	28	33	40	33	1415	156.8	6.76	160.16	101.4	101.5	101.4	99.5	100.2	101.7	97.7	98	97.9
A3384	[mRNA] locus=Contig19:646859:648052:-	69	16	81	11	288	32	6.24	349.93	98.2	97.9	99.4	95.9	97.1	97.3	106	104.4	104.9
A8837	[mRNA] locus=Contig8:822259:826733:+	29	30	39	30	1244	135.3	6.33	168.3	98.8	98.5	99.3	101.6	100.7	98.8	100.9	100.3	99.9
A3838	[mRNA] locus=Contig1:1927276:1931509:+	24	28	38	28	1307	145.6	4.82	179.45	102.8	99.7	99.6	96.3	97.7	98.3	101.5	101.6	101.1
A8665	[mRNA] locus=Contig7:2558457:2559510:-	70	20	54	19	313	33.4	7.91	230.98	94.7	93.2	95.8	104.6	105	104.1	101.1	101.6	101.2
A6766	[mRNA] locus=Contig4:2387380:2392306:+	34	33	43	33	1269	141.9	5.52	175.48	100.1	101	100.5	99.1	98.8	98.3	101.2	100.1	101.9
A5310	[mRNA] locus=Contig2:63663:68145:-	28	32	43	32	1205	137.7	5.87	164.82	97.8	97.1	97	101.5	103.3	101.3	101.3	100.5	100.1
A1438	[mRNA] locus=Contig12:38216:39884:-	41	20	45	20	486	53.5	5.1	188.74	99.7	101.5	101.6	103.3	103.2	104.3	97.7	95.2	94.2
A3884	[mRNA] locus=Contig1:2087105:2088634:-	40	22	100	21	391	44.5	5.77	300.9	101.4	100.6	100.1	95.6	96.8	97.2	103.9	102.3	101.4
A2638	[mRNA] locus=Contig16:1083261:1084200:-	60	19	163	19	218	24.4	9.96	624.52	96	97.9	97.4	103.3	101.9	102.6	99	98.7	102.3
A3913	[mRNA] locus=Contig1:2211089:2212650:+	69	18	44	18	373	38.8	6.13	201.64	103.1	102.4	101.1	97.2	98.7	97.3	100.7	100.5	99.8
A8073	[mRNA] locus=Contig7:761307:763359:+	46	20	52	20	538	57.5	7.94	226.17	99.2	96.7	97.2	100.9	101.4	101	102.3	101.2	99.4
A5227	[mRNA] locus=Contig2:3040058:3041927:+	45	22	41	21	497	56.5	8.98	159.11	98	99.8	97.5	101.2	102.5	102.7	100.1	99.8	99.3
A8148	[mRNA] locus=Contig7:971622:975190:+	34	29	43	29	856	96.3	5.92	182.56	96.4	95.9	96.6	104.1	105.6	105.8	97.1	98.8	98.1
A2876	[mRNA] locus=Contig17:1114312:1115710:+	51	23	154	23	372	41.3	11.03	498.16	100.8	100.8	100.8	98.9	99.4	98.9	100.8	100.7	99.6
A1351	[mRNA] locus=Contig12:1453394:1455760:+	45	24	43	24	533	58.5	6.65	175.64	99.1	99.6	98.8	101	100.4	99.3	101.4	102.2	100.4
A5603	[mRNA] locus=Contig3:1547952:1550308:-	35	23	39	23	767	82.2	6.89	165.96	100.9	99.2	100.2	97.7	96.9	97.1	104.8	102.7	100.8
A0066	[mRNA] locus=Contig10:471879:473919:+	50	22	45	21	529	59.1	7.25	184.5	102	103.9	102.2	99.4	98.2	98.4	98.7	99.1	99
A4209	[mRNA] locus=Contig1:3107925:3109386:-	58	17	77	17	414	42.4	8.06	316.26	101.2	99.4	101.8	100.7	102	100.1	98.1	99.3	97.5
A4969	[mRNA] locus=Contig2:2149631:2156211:+	21	35	40	34	1999	223.5	6.49	153.32	100.9	103.5	101.8	99.9	100.4	100.9	96.6	96.9	98.2
A4077	[mRNA] locus=Contig1:2693630:2695355:+	56	23	86	22	402	44.5	5.81	294.93	100.2	100.1	99.5	99.2	100.7	99.7	101.2	100.2	99.7
A6438	[mRNA] locus=Contig4:1451450:1452583:+	62	21	57	21	333	35.5	9.14	204.21	98.2	100.1	99.5	100.7	101.8	101.7	99.3	99	99.1
A5763	[mRNA] locus=Contig3:2135484:2138810:-	34	22	43	21	813	91.7	5.26	188.93	91.5	92.7	95	110.4	111.5	110.1	95.3	97.4	95.9
A2744	[mRNA] locus=Contig17:647537:648911:-	50	23	50	23	401	42.4	9.35	190.5	89.2	87.3	90.1	110.1	111.6	110.3	100.1	101.5	99.4
A2842	[mRNA] locus=Contig17:974742:980097:-	23	32	44	32	1400	158.1	6.64	164.29	97.1	99.1	98.2	103.9	103.2	102.8	98.2	98.7	99.2
A5223	[mRNA] locus=Contig2:3031588:3033118:-	51	19	88	13	365	40.9	6.92	302.59	121.4	119.5	120	84.2	83.9	83.9	98.4	98	94.4
A2853	[mRNA] locus=Contig17:1009368:1011466:+	43	22	45	22	537	59	6.77	187.5	99.4	99	101.6	96.8	98.5	97.3	103.7	104	100.9
A3112	[mRNA] locus=Contig18:478470:479878:+	64	19	74	19	343	37	8.62	291.13	101.7	101.5	103.6	98.2	100.2	97.4	98.7	100.3	99.6
A4231	[mRNA] locus=Contig1:3169798:3171809:-	55	26	60	13	528	57.1	6.34	227.47	101.8	100.2	102	103.2	106.6	106.8	91.8	93.6	91.6
A3850	[mRNA] locus=Contig1:1971270:1972293:+	59	20	190	20	242	26.8	9	620.09	96.8	97.1	97	101.6	101	99.5	102.7	101.7	103.1
A7612	[mRNA] locus=Contig6:68397:69538:+	64	15	35	9	255	26.7	6.21	180.19	105.5	101.1	103.5	93.2	93.4	95.9	104.5	102.5	103
A0440	[mRNA] locus=Contig10:1582661:1584676:-	43	25	47	25	616	66.1	7.64	180	103.2	101.2	103.6	96.4	99.8	98.1	100.6	100.7	97.9
A4977	[mRNA] locus=Contig2:2191115:2192990:-	32	15	56	15	497	55.2	5.6	244.3	101.3	102.3	103.2	99.9	101.7	101.2	96.3	96.6	97
A6855	[mRNA] locus=Contig4:2669996:2671883:+	50	23	60	23	468	50.6	6.96	231.08	94.2	93.6	93.2	103.4	103.1	103.3	104.1	104.5	102
A6531	[mRNA] locus=Contig4:1693770:1695688:-	48	22	67	22	551	59.4	6.32	262.44	101.6	101	99.7	93.8	95	95.4	105.7	103.6	103.4
A6704	[mRNA] locus=Contig4:2241342:2243036:+	61	19	107	19	366	42.1	5.2	419.17	99.9	99.5	100.7	100.3	100.1	98.6	99.6	99.8	101.8
A2152	[mRNA] locus=Contig15:410752:413664:+	39	24	37	24	789	86.3	5.62	159.83	100	97.9	98.7	101.9	102.4	103.8	98	98.8	98.4
A5267	[mRNA] locus=Contig2:3173900:3174772:+	55	14	112	14	234	26.2	6.8	338.71	111.5	108.5	109.7	85	86	86.2	105.6	104.6	103.4
A0348	[mRNA] locus=Contig10:1307245:1309152:+	47	22	63	22	474	50.4	6.29	223.82	84.8	83.8	86.7	123.2	122.9	123.2	91.1	92.2	90.1
A8197	[mRNA] locus=Contig7:1137039:1138370:-	46	14	99	14	341	36.9	6.16	470.88	93.3	91.9	93.6	106.1	107	107.7	100.5	100.4	99.5
A1392	[mRNA] locus=Contig12:1570968:1574022:-	34	32	43	30	922	102.4	6.55	153.67	100.5	99.5	99.5	102.9	104.5	104	97.1	97	95.8
A1995	[mRNA] locus=Contig14:1121126:1124060:-	37	24	47	24	727	80.5	6.43	179.06	104.7	104.1	103.4	92.8	96.6	94.1	100.8	103.1	100.3
A2235	[mRNA] locus=Contig15:758902:765102:-	18	34	40	34	1928	210	6.13	147.27	103.7	104	103.4	101.9	99.6	97.9	95.1	95.3	98.1
A1244	[mRNA] locus=Contig12:1100826:1105028:-	31	26	41	26	1046	116.6	4.98	186.37	102.7	100.5	103	106.3	106.7	107.2	92.1	92.4	89.7
A1837	[mRNA] locus=Contig14:670921:672586:-	56	19	53	19	330	35.5	5.59	210.55	99.8	96.9	97.8	102.7	102.2	101.2	99.9	101.5	100.4
A0739	[mRNA] locus=Contig11:624329:627032:+	39	27	37	27	826	89.5	5.88	154.36	99.3	99.9	100	97.2	97.1	96.8	103.4	102.6	102.3
A6668	[mRNA] locus=Contig4:2133414:2135045:-	53	19	45	19	505	54.3	6.29	206.82	96.2	94	95.3	102.9	100.9	102.4	103.9	101.1	100.2
A2612	[mRNA] locus=Contig16:1010610:1016920:-	19	31	38	31	2049	225.2	5.87	154.53	97.9	100.1	99.9	99.5	100.4	99.4	100.5	99.7	100.6
A8317	[mRNA] locus=Contig7:1468537:1470780:+	41	22	38	21	639	71.9	6.1	182.95	99.5	97.2	97.7	103.8	105.2	103.8	97.5	97.7	96.3
A9706	[mRNA] locus=Contig9:1546690:1552275:+	23	26	32	26	1344	151.3	5.21	141.18	100.8	99.5	99.9	98.4	99.9	101.4	101.3	100	97.8
A0029	[mRNA] locus=Contig10:357743:358521:+	70	13	112	13	167	18.9	4.64	360.08	98.8	98	99.2	98.7	99.4	99.4	103.9	103.3	100.5
A5289	[mRNA] locus=Contig2:3265237:3267390:+	56	20	51	20	504	53.6	6.21	225.63	104.2	105.1	104.3	97	97.2	98.9	97.4	98	97
A6414	[mRNA] locus=Contig4:1377578:1378950:+	59	15	102	15	297	33	6.8	444.36	101.2	100.5	101	91.4	92.9	92.6	108.3	107.3	106.4
A0194	[mRNA] locus=Contig10:899491:900474:+	58	18	53	18	269	29.4	6.8	234.09	100.8	100.9	99.8	96.2	95	96	104.3	104.2	103.8
A6633	[mRNA] locus=Contig4:2035652:2037751:+	51	23	36	22	561	62.2	5.78	169.68	104.5	102.3	102.4	89.4	89.1	90.2	108.7	108.9	105.6
A8244	[mRNA] locus=Contig7:1267260:1268024:-	69	13	60	13	160	18.2	4.61	247.67	103.1	103.8	103.6	98.6	97.6	97.6	100.5	99.1	98.4
A9052	[mRNA] locus=Contig8:1767001:1769887:+	32	16	44	16	817	89.1	5.16	282.24	106.4	108.1	108.3	94.3	93.7	94.4	97	98.6	98.8
A0433	[mRNA] locus=Contig10:1558139:1559117:+	63	16	113	16	254	27.6	10.84	446.54	98.6	97.8	100.4	102.3	103.6	102.1	99.2	98.8	96.5
A0166	[mRNA] locus=Contig10:822229:823279:-	55	16	56	16	247	26.8	6.07	221.61	99.7	100	101.5	96.5	95.9	96.1	104.2	104.2	102.9
A3052	[mRNA] locus=Contig18:282875:286820:+	22	18	39	18	884	93.3	6.98	160.55	98	99.5	96.2	102.8	101.5	106.9	97.9	93	102.7
A0097	[mRNA] locus=Contig10:548086:548969:+	55	23	117	23	275	30.4	10.1	347.92	99.4	100.6	99.8	105.9	101.3	101.3	97.6	97.1	98.5
A6605	[mRNA] locus=Contig4:1950714:1953981:-	32	30	37	29	1053	117.2	7.44	147.6	102.6	97.8	101.3	101.1	103.1	99.5	97.4	97.8	99.3
A6843	[mRNA] locus=Contig4:363045:364310:+	51	20	45	20	367	41.8	9.51	174.68	101.5	98.4	99.6	101.4	102.6	102.9	97.5	98.1	97.9
A1555	[mRNA] locus=Contig13:369208:371566:-	34	20	50	20	602	67.9	5.45	199.51	100.5	99.5	98.5	101.6	101.3	102.5	99.8	99.5	99.2
A3086	[mRNA] locus=Contig18:393588:395603:+	36	18	42	18	570	62.6	4.72	185.81	100.6	98.8	100.7	95.2	94	95.1	105.3	106.3	103.7
A6068	[mRNA] locus=Contig4:445129:446398:+	62	19	59	19	348	38.1	6.83	236.35	98.1	98.4	99.1	103.4	101.6	100.9	100.2	99.1	98.2
A6989	[mRNA] locus=Contig5:795543:799313:+	30	27	37	27	1058	114.3	6.92	155.25	99.3	97.5	99.7	100.7	101.5	102.5	99.5	100.5	98.8
A9711	[mRNA] locus=Contig9:1568229:1573199:-	29	37	43	37	1242	141.1	5.8	139.22	100.7	98.5	97.4	100.2	100.5	100.2	100.2	101.7	100
A9734	[mRNA] locus=Contig9:1672019:1674638:+	41	21	46	21	513	56.3	5.94	224.65	96.9	97	98.2	104	103.9	103.2	98.5	98.7	99.1
A4861	[mRNA] locus=Contig2:1819538:1825238:-	19	28	54	28	1189	132.3	5.38	195.07	99.1	96.6	98	102.3	101.7	102.6	99.6	100.2	99.1
A2969	[mRNA] locus=Contig18:29241:31042:+	43	20	43	20	528	58.7	8.98	186.9	97.5	94.5	97.5	103.7	106.3	104.6	100	98.7	97.4
A8365	[mRNA] locus=Contig7:1616512:1618303:-	51	24	37	24	513	57	6.61	140.47	103.4	102.7	102.2	100.3	102.5	103.2	95.5	95.1	94.1
A1955	[mRNA] locus=Contig14:1009901:1010606:-	60	16	123	16	169	18.1	9.57	389.01	92.2	92.2	95.4	106.4	106	105.3	102.4	100.6	99
A4493	[mRNA] locus=Contig2:85603:86931:+	49	15	36	15	354	40.2	5.64	166.16	103.3	106.1	105.2	99.4	100	101.9	95.7	96.7	93.7
A9226	[mRNA] locus=Contig9:1815129:1817227:+	36	19	50	19	586	64.4	6.47	206.25	116.9	115	117.3	85.8	85.4	86.5	99.2	98.8	97.3
A0477	[mRNA] locus=Contig10:1685826:1687478:+	47	17	54	17	416	45.5	7.3	212.53	94.7	93.3	95.9	105.8	108.3	107.7	97.7	98.2	97.7
A0151	[mRNA] locus=Contig10:780775:784300:+	31	29	39	29	1063	115.2	5.59	168.92	94.3	93.6	95.9	107.9	109.3	109	96.4	97.8	96.2
A1554	[mRNA] locus=Contig13:367288:368852:+	54	19	60	19	311	33.5	9.74	202.06	101.7	99.4	101.8	93.7	94.6	95.2	107.6	104.8	102
A6140	[mRNA] locus=Contig4:658364:659390:-	57	16	81	16	250	28	6.93	315.56	100.7	98.3	101	93.8	94.5	97.5	105.9	105.4	102.6
A7865	[mRNA] locus=Contig6:2159188:2160134:-	81	19	69	19	242	26.9	7.99	270.46	106	106.5	108.1	87.9	88.3	87.8	107	106.9	104.7
A9036	[mRNA] locus=Contig8:1707672:1709218:+	44	20	139	3	380	42.4	6.57	402.16	95.5	95.4	95.8	108.2	108.6	109.1	95.3	95.7	95.5
A3194	[mRNA] locus=Contig18:762346:765483:+	26	27	56	27	899	100.5	5.86	190.28	99.8	99.9	99.3	99.2	99.8	98	102	101.6	100.8
A8959	[mRNA] locus=Contig8:1430743:1432053:-	65	16	58	16	328	35.1	6.25	244.45	84.2	83.7	82.5	111.3	112.3	110.5	105.5	105.4	103.2
A4111	[mRNA] locus=Contig1:2788900:2795236:+	17	31	39	31	1855	199.7	5.26	150.83	100.9	100.1	100.8	99.8	99.2	100.6	96.8	100.9	97.6
A8352	[mRNA] locus=Contig7:1576879:1580464:+	34	20	33	20	727	78.1	6.42	149.15	97.7	95.9	99.1	102.4	102.3	104.7	99.6	98.3	100.1
A3073	[mRNA] locus=Contig18:345574:349623:+	21	21	39	21	1079	116.9	6.93	175.99	103.2	103.2	104.2	99.6	98.9	98.5	98.8	96.8	97.7
A3416	[mRNA] locus=Contig19:776355:777615:-	56	14	70	14	317	34.3	5.87	284.12	100.6	100.5	102.5	94.4	93.6	94.7	104.7	104.4	104.1
A1830	[mRNA] locus=Contig14:638113:639355:+	60	16	104	16	312	36	6.96	411.9	97.9	96.5	97.2	98	99.2	98	104.8	104	103.4
A1895	[mRNA] locus=Contig14:828274:829649:-	54	19	62	19	385	43.2	6.48	240.61	101	99.6	99.4	100.9	100.3	99.9	100.6	100.5	97.7
A7089	[mRNA] locus=Contig5:1154446:1157176:+	32	24	39	22	702	77.1	5.36	149.2	105.3	103.4	102.2	97.4	99	99.5	99.1	97.4	96.8
A8949	[mRNA] locus=Contig8:1405613:1407438:+	53	19	41	19	397	42.3	6.09	184.17	94.7	93.1	96.4	96.3	97.1	97	108.8	110.2	106.7
A2667	[mRNA] locus=Contig17:422508:423672:+	56	18	43	18	315	34.6	7.08	172.41	99.6	100.1	100.4	94.8	94.7	95.6	106.8	106.3	103
A0353	[mRNA] locus=Contig10:1330172:1332325:+	36	24	48	24	641	71.8	7.62	188.39	100.9	102	101.9	100.7	101.3	100.8	97.8	97.5	96.3
A3935	[mRNA] locus=Contig1:2271365:2273295:+	53	21	50	21	448	50.9	6.13	187.7	100	99.8	100.6	102.2	102.2	101.4	98	98.6	97.2
A2562	[mRNA] locus=Contig16:863986:865325:-	59	18	38	18	380	39.9	6.57	174.89	95.7	95.2	98.1	99.3	99.8	99	105.8	105.4	102.1
A6749	[mRNA] locus=Contig4:2355301:2356748:-	48	18	64	18	465	50.7	7.33	249.24	102	102.1	102.7	93.4	96	99	102.5	99.9	100.9
A0031	[mRNA] locus=Contig10:363020:373990:+	10	33	40	33	3309	375	6.98	146.49	97.9	100.6	99.1	101.1	101.1	101.2	97.4	99.1	100.9
A9378	[mRNA] locus=Contig9:340978:344253:-	44	25	45	25	642	70.5	7.18	168.52	97.9	98.2	97.7	101.1	115.5	103.2	97.8	95.7	97.5
A3284	[mRNA] locus=Contig19:214528:215859:-	73	16	40	16	255	28.5	5.41	180.47	101.6	101	102.8	100.9	100.3	101.5	98.9	98.6	95.1
A2670	[mRNA] locus=Contig17:430512:432460:-	48	26	50	26	472	49.9	8.66	177.42	101.4	102.3	102.2	106.9	107.6	107.9	89.9	90.5	89.9
A6943	[mRNA] locus=Contig5:657063:658821:-	43	19	57	19	403	45.9	5.6	216.08	104	105	104.8	98.3	98.1	98.2	97.9	97.4	97.1
A1878	[mRNA] locus=Contig14:786517:790084:+	34	28	34	28	1055	116.9	7.03	143.13	102	100.6	99.2	101	101.9	102.1	97.9	96.9	99.1
A7765	[mRNA] locus=Contig6:1808818:1810163:+	66	16	101	11	351	37.5	6.96	492.8	102.4	103.9	102.4	93.8	89.7	89.9	105.3	105.3	108.2
A7694	[mRNA] locus=Contig6:1506215:1510290:-	26	24	33	24	1238	133	7.78	152.53	91	91.8	91.8	112.1	113.2	114.2	95.2	95.9	93.9
A0583	[mRNA] locus=Contig11:84953:88793:-	29	29	36	29	1115	122.6	5.35	141.49	100.8	100.2	100.7	102.7	100.9	102.5	97.1	98.9	98
A0486	[mRNA] locus=Contig10:1714966:1716093:+	62	14	59	14	263	28.9	7.14	252.92	100.9	99.2	99.9	96.4	97.3	99.2	103.2	102.9	101.4
A4865	[mRNA] locus=Contig2:1835528:1837307:+	46	21	41	21	391	44.5	5.19	161.66	99.1	96.9	99.4	99.4	101.7	100.8	102.3	102.6	98.5
A6533	[mRNA] locus=Contig4:1695941:1696972:+	63	21	39	21	289	32.3	5.38	173.11	102.4	101.8	101	102.9	102.3	102.8	95.2	96.1	95.2
A3102	[mRNA] locus=Contig18:445105:447003:+	51	22	46	22	440	49.1	7.69	174.39	101.9	99	101	101.7	102.1	102	98.8	97.4	97.2
A5622	[mRNA] locus=Contig3:1614396:1615943:-	73	22	45	14	332	37.2	6.19	191.31	103.1	103.6	100.6	90.4	92.4	93.4	106.1	106.3	105.1
A7107	[mRNA] locus=Contig5:1214987:1219591:+	30	34	42	34	1300	147.1	5.71	155.96	101.7	102.5	102.9	101.3	102.1	101.6	95.1	97.5	95.8
A8765	[mRNA] locus=Contig8:586421:588416:-	40	19	41	19	536	58.5	6.46	169.51	99.5	101.1	102	93.4	93.6	94.4	105.2	105.2	105.9
A9614	[mRNA] locus=Contig9:1173632:1176113:+	49	24	37	24	536	57.9	6.81	152.45	105.7	106.6	107.4	97.2	94.7	94.7	98.9	100.2	97.2
A4134	[mRNA] locus=Contig1:2845194:2846547:+	55	20	50	20	337	37.4	5.43	200.04	94.7	94.4	97.1	102.2	102.5	102.1	102.8	102.8	102
A1190	[mRNA] locus=Contig12:927072:931337:+	25	31	46	31	1090	123.3	5.71	160.1	102.7	100.7	103.1	97	97.2	97.9	102	101.5	100.9
A7176	[mRNA] locus=Contig5:1435633:1436457:-	69	12	84	12	160	17.4	5.54	406.65	99.6	98.6	99	102.8	102.4	104	97.8	98.8	98.1
A5020	[mRNA] locus=Contig2:2345689:2348397:+	52	25	39	25	605	67.3	5.71	162.59	113.3	114.2	114.1	88.6	92.5	90.6	96.4	95.9	96.4
A2971	[mRNA] locus=Contig18:38479:39244:-	66	22	115	22	200	22.7	10.86	335.93	100.2	99.1	100.8	101.9	101.7	101.6	99.8	98.7	97
A4823	[mRNA] locus=Contig2:1696976:1699796:+	43	21	35	21	591	63.2	6.24	148.91	92.3	90.6	90.8	95.1	95.2	95.8	116.7	112.8	112
A8079	[mRNA] locus=Contig7:772143:773577:+	66	21	39	21	284	32	6.8	168.76	95.4	99.5	95.8	107.9	103.2	102.2	97	97.5	101
A5621	[mRNA] locus=Contig3:1612134:1613647:-	66	22	42	14	332	37.2	6.47	167.88	99.8	98.4	99.2	95.2	98.3	97.7	105.3	103.4	103.7
A5463	[mRNA] locus=Contig3:886796:888594:-	56	25	39	25	467	50.9	6.25	150.08	104.2	102.5	105.1	101.2	100.7	101.6	96.8	95.5	93.5
A6386	[mRNA] locus=Contig4:1305700:1309819:-	25	28	35	28	1230	140.1	6.51	134.49	99	99.6	99.1	100.6	104	101.2	98.2	99.6	98
A9710	[mRNA] locus=Contig9:1559339:1567916:+	13	25	33	24	2218	240.9	8.73	139.9	98.6	98.6	100.3	103	102.1	103.3	98.6	98.6	97.2
A1776	[mRNA] locus=Contig14:483328:484848:-	47	13	75	13	325	34.7	5.57	289.31	112.4	111.8	111.9	90.2	91	89.4	99	98.5	97.4
A2674	[mRNA] locus=Contig17:436882:438768:-	49	23	44	23	498	56	7.14	179.06	99	98.2	99.8	95.5	96.8	98.6	105.5	104.9	102.8
A5146	[mRNA] locus=Contig2:2763712:2765204:+	62	16	30	16	388	41.5	7.11	145.11	102.5	101.2	103.5	93.4	94.1	92	104.2	105.6	104.7
A9749	[mRNA] locus=Contig9:1720219:1722547:+	42	17	43	17	515	55.5	8.29	191.13	100.5	99.2	99.9	104.3	104.5	103.8	97.7	96.5	95.6
A8028	[mRNA] locus=Contig7:631490:634117:-	35	19	39	19	743	80.4	5.8	180.64	102.7	104.1	100.5	100.6	98	96	100.9	97.8	100.5
A6508	[mRNA] locus=Contig4:1647137:1648967:+	46	18	42	18	524	56.7	6.64	162.71	95	95.3	93.9	96.1	99	99.7	106.8	107.7	105.9
A0436	[mRNA] locus=Contig10:1562702:1564110:+	51	16	42	6	415	45.3	7.24	197.3	107.4	104.6	106.8	89	88.6	90.9	104.8	104.5	102.9
A0257	[mRNA] locus=Contig10:93001:94439:-	34	10	58	10	370	40.1	5.83	266.09	101.2	99.4	98.7	102.2	101.8	101.6	100.1	99.1	97.4
A8194	[mRNA] locus=Contig7:1131374:1132626:-	63	15	45	15	359	38.8	6.3	217.3	97.3	97.6	98.6	104	104.3	103.6	98.9	100.1	97.6
A6627	[mRNA] locus=Contig4:2022124:2023477:+	56	20	60	20	341	38.2	6	209.88	98.1	96.1	96.7	96.1	96.8	97.8	107.1	106.5	105.7
A7079	[mRNA] locus=Contig5:1129420:1131169:-	52	22	49	22	465	50.8	7.85	171.97	99.3	98.3	98	102.5	105.1	105.2	96.9	97.8	97.9
A5226	[mRNA] locus=Contig2:333254:334348:-	57	14	72	14	263	28.7	6.3	221	98.5	96.1	98.1	98.1	98.5	97.1	106.2	106.4	103.2
A5313	[mRNA] locus=Contig2:360596:366979:+	9	15	83	15	1727	181.7	5.38	322.07	95.2	94.3	94.7	101.1	103.1	104	103.3	103.1	101.5
A2614	[mRNA] locus=Contig16:1020582:1021418:-	67	12	109	11	181	20.5	7.2	412.15	100.4	100.3	99.7	101.6	101.4	101.6	99.4	98.9	98.3
A0625	[mRNA] locus=Contig11:221531:224635:+	32	28	36	28	964	106.5	6.77	153.55	107.2	105.2	105.1	102.2	102.2	101	92	93.7	91.5
A2487	[mRNA] locus=Contig16:653279:655986:+	41	22	31	22	627	69.5	8.15	129.72	98.6	99.2	99.2	101.8	103	100.6	100.9	98	97.9
A1153	[mRNA] locus=Contig12:838326:839920:-	57	21	46	21	407	46.4	5.15	168.51	100.4	97.7	98.7	90.2	89.6	89.6	110.9	113.5	110.8
A2223	[mRNA] locus=Contig15:715400:718273:+	38	28	35	28	804	92.1	7.01	137.89	100.3	102.7	98.4	101	98.6	97.7	97.8	98	102.4
A6977	[mRNA] locus=Contig5:756312:758462:-	45	19	53	19	525	57.4	6.07	223.6	103.9	104.7	102.9	92.7	93.6	92.6	104.7	102.7	101.7
A6736	[mRNA] locus=Contig4:2320317:2321946:+	44	18	42	18	409	45.4	6.52	177.49	81.6	83.6	83.3	100.3	98.5	98.6	119.8	120.7	114.9
A4580	[mRNA] locus=Contig2:830143:833371:+	39	27	41	27	791	89.4	5.64	151.54	99	98.3	99.7	102.5	103.5	103.9	96.6	97.6	98.3
A6007	[mRNA] locus=Contig3:197771:198973:-	54	14	186	14	312	33.4	5.2	547.74	98.9	103.3	101.2	105.9	100.7	100.6	95.6	95.8	98.6
A0164	[mRNA] locus=Contig10:819880:820808:-	69	17	66	17	239	26	5.07	224.84	101.7	103.4	99.5	96.5	101	94.5	103.4	100.5	102.4
A8400	[mRNA] locus=Contig7:1717147:1718729:-	52	19	35	19	437	49	5.52	159.63	100.8	101.7	100.4	102	101.9	101.8	98.5	97.2	96.5
A4662	[mRNA] locus=Contig2:1067967:1070698:-	41	23	35	23	704	80.4	5.73	149.94	99.7	98.7	99.9	91.9	91.9	91.4	109	109.5	108.1
A4571	[mRNA] locus=Contig2:102864:106928:+	26	28	36	28	1354	144.6	5.95	152.83	99.9	100.3	96.7	101	101.4	100.3	101	99.5	98.9
A8333	[mRNA] locus=Contig7:1503383:1506786:+	28	17	34	17	749	83.1	7.05	157.58	105.6	102.3	103.2	93.6	94	94	102.7	103.7	101.8
A9587	[mRNA] locus=Contig9:1094705:1096383:-	59	14	36	14	325	37.3	5.63	182.43	100.8	102.9	101.8	98	98.9	101	98.7	97.6	99.1
A2160	[mRNA] locus=Contig15:449495:450617:+	63	16	52	16	296	31.2	8.69	219.76	95	93.2	94.5	111.9	116.4	116.9	90.4	89.8	90.4
A1143	[mRNA] locus=Contig12:100553:101775:+	61	17	38	17	387	41.7	4.63	152.68	101.2	100.7	101.9	97.9	99	96.5	102	102.5	99.3
A3710	[mRNA] locus=Contig1:1289906:1291678:-	50	21	32	21	522	56.6	5.67	133	97.5	102.8	97.9	100.4	99.7	102.1	99.6	98.7	100
A3109	[mRNA] locus=Contig18:470627:471815:+	62	16	28	16	354	37.4	6.46	142.71	99.9	100.7	100.1	96.8	94.3	97.2	103.2	105.3	102.4
A9474	[mRNA] locus=Contig9:695791:697002:-	45	16	40	16	311	33.9	6.73	188.03	100.2	97.1	99.3	101.4	102.7	100.1	100	100.8	99.6
A0265	[mRNA] locus=Contig10:1080449:1082126:-	61	19	43	19	356	38.4	8.37	169.44	97.6	96.9	96.8	104.6	104.1	104.4	99.4	98.6	97.3
A8472	[mRNA] locus=Contig7:1930294:1931835:+	51	17	31	17	447	48.9	6.25	148.7	99.9	97.2	102.7	97.4	98.6	97.8	102.4	103.4	102.3
A1206	[mRNA] locus=Contig12:969693:971050:+	53	16	103	15	307	33.8	9.6	373.14	94.4	95.5	96	105.2	104.6	103.1	100.5	101.1	99.3
A4110	[mRNA] locus=Contig1:2786438:2788221:+	49	19	35	19	469	50.6	6.09	156.44	97.9	97	99.4	96.5	98	97.7	104.6	105.1	103.7
A9321	[mRNA] locus=Contig9:124849:128201:+	29	25	39	25	995	112	5.45	138.42	98.4	96.8	99.2	104	105.1	104	98	97.5	96.8
A8171	[mRNA] locus=Contig7:1035046:1038042:+	28	21	124	11	552	60.3	9.31	399.33	99.6	98.7	99.3	101	101.1	101	99.9	100	98.8
A9319	[mRNA] locus=Contig9:119776:123033:+	30	27	35	26	960	109.2	6.32	130.02	96.3	95.5	93.3	103.9	106.1	107	98.2	98	98.4
A1181	[mRNA] locus=Contig12:910554:912936:+	44	20	67	20	601	64.2	7.85	233.27	95.3	96.8	96.8	103.7	103.8	103.1	100.2	100.1	99.6
A6406	[mRNA] locus=Contig4:1355125:1355940:-	86	14	59	14	271	30	6.35	340.56	105.5	106.5	104.5	94.9	96.8	95.8	96.6	100.1	98.5
A4291	[mRNA] locus=Contig1:441409:443229:+	50	16	35	16	377	41	8.44	154.99	97.7	96.9	97.5	96.9	98.5	97.4	104.6	107.2	101.9
A9625	[mRNA] locus=Contig9:1203331:1206739:+	26	18	36	18	944	99.7	5.48	145.46	95.3	95.2	94.5	101.2	100.8	99.9	105.6	103.2	105.2
A1130	[mRNA] locus=Contig12:765182:765771:-	68	14	319	14	157	17.6	5.64	959.92	96.4	99.1	97.9	100.8	100.4	100.1	98.9	98.6	99.9
A8344	[mRNA] locus=Contig7:1547977:1549941:+	41	17	39	16	542	58.1	6.16	173.21	100.7	97.8	99.9	102.4	102.2	104.4	96.7	98.1	96.5
A1072	[mRNA] locus=Contig12:604205:605607:+	58	17	44	17	304	33.9	6.11	174.36	97.1	98.5	95.1	103.1	103.6	104.7	98	99.8	99.3
A6239	[mRNA] locus=Contig4:900695:902699:-	35	15	43	14	541	59.2	6.07	197.56	112.6	111.9	113.8	87.5	88.3	87.7	100.6	101.1	98.5
A0912	[mRNA] locus=Contig11:1314035:1317196:+	23	9	304	9	639	70.5	4.74	1404.92	89.3	90.9	88.7	97.8	96.5	96.8	111.4	111.8	114.9
A3536	[mRNA] locus=Contig1:755008:756658:-	41	17	55	17	406	44.6	6.07	200.3	97.9	96.3	98.7	96.6	97.7	98.2	105.5	105	104.8
A3492	[mRNA] locus=Contig1:602204:604264:+	40	22	40	22	572	61.3	8.4	144.22	99.1	98.5	100	102.7	105	104.5	96.5	97.3	96.1
A4914	[mRNA] locus=Contig2:1979126:1980542:-	41	16	34	16	374	39.9	6.18	145.98	95.5	93.6	94.8	100.3	101.6	102.5	104.7	105	101.9
A6295	[mRNA] locus=Contig4:1046235:1050922:-	26	31	36	30	1239	135.2	9.41	128.15	100.8	100.4	100	101.7	102.4	101.9	96.6	98.4	96.7
A4455	[mRNA] locus=Contig2:483060:486978:+	24	16	42	16	896	96.1	6.24	166.09	97.2	97	97.4	98.4	101.9	101.4	104.3	101.6	103.1
A3064	[mRNA] locus=Contig18:320355:321944:-	51	19	37	18	391	45.3	6.58	147.15	101.9	100.2	101.7	96.8	98.4	97.9	101.7	101.8	99.8
A2081	[mRNA] locus=Contig14:456327:459029:+	35	20	33	20	693	74.6	6.54	148.85	103	96.7	101.1	99.6	98.7	99.9	101.5	100.3	97.9
A7828	[mRNA] locus=Contig6:2029164:2032145:+	43	23	36	23	536	59.7	6.01	142.48	101.4	101.1	101	95.4	96.7	96.3	104.5	102.8	101.6
A6604	[mRNA] locus=Contig4:1946899:1950318:-	30	29	38	29	956	106.6	7.08	135.83	100.2	100.5	101.6	101.6	101.1	102.2	99.5	98.5	96.5
A1105	[mRNA] locus=Contig12:693273:697446:+	30	27	39	26	997	110.6	5.81	136	99	98.3	98.2	99.4	100.1	101.1	100	101.7	101.7
A9236	[mRNA] locus=Contig9:1846083:1848231:+	40	20	36	20	511	57.1	7.09	144.34	83.7	84.8	85.2	113.4	112.6	112.5	101.8	101.8	102
A9243	[mRNA] locus=Contig9:1870148:1871939:+	38	17	41	17	506	55.4	5.88	164.8	98.9	98.6	96.6	97.7	94	92.9	107.5	108	108
A1308	[mRNA] locus=Contig12:1324248:1325834:+	51	19	42	19	451	51.6	5.07	179.58	100.1	98.2	99	105.6	105.8	106.2	96.1	94.9	94.8
A3044	[mRNA] locus=Contig18:254116:255252:+	52	17	51	17	274	31.1	8.6	191.52	95.7	95.4	97.6	103.3	104.3	102.7	102.1	100.1	99.4
A9096	[mRNA] locus=Contig8:1942261:1945755:-	31	22	37	22	847	93	6.3	156.23	104.2	105.4	105.1	88.6	89.3	91.1	104.6	105.7	105.2
A5471	[mRNA] locus=Contig3:908898:910954:-	43	16	68	16	360	39.3	5.9	247.35	93.8	93.4	93.2	107.8	108.4	107.4	99.2	98.9	97.7
A6694	[mRNA] locus=Contig4:2214432:2215638:-	66	17	64	17	273	29.9	8.1	204.35	94.5	95.6	94.3	103.2	104	104.1	103	102.3	100.6
A4579	[mRNA] locus=Contig2:826758:829635:-	41	25	35	25	674	74.2	8.62	138.58	102.6	101.9	101.9	99.5	98.1	99.2	98.8	99.7	98.6
A0463	[mRNA] locus=Contig10:1646073:1649102:-	38	20	240	18	647	70.9	7.24	738.66	90.5	92.4	90.4	117.1	113.5	113.6	92.3	92.2	96.7
A3205	[mRNA] locus=Contig18:804435:807146:-	32	20	38	20	656	73.8	6.05	158.31	95.5	94.1	95.8	96.9	98.1	98.4	107.5	107.6	105.6
A3396	[mRNA] locus=Contig19:699204:700553:-	56	15	53	15	290	32.4	8.41	236.11	99.3	98.3	99.1	104.7	103.6	103.4	97.5	96.5	97.1
A4952	[mRNA] locus=Contig2:2107320:2109513:+	56	26	35	26	564	61.7	8.15	135.6	103.1	98.7	100.1	100.9	101.9	100.4	99.2	100.4	97.2
A7791	[mRNA] locus=Contig6:1878080:1880590:+	36	24	37	24	800	87.8	9.61	131.03	97.4	97.3	95	106.8	107.9	105.5	96.6	96.9	96.7
A7712	[mRNA] locus=Contig6:96175:97187:-	49	13	144	12	259	27.1	7.53	507.68	115	104.9	106.3	93.4	95.1	93.8	97.7	97.1	97.6
A5331	[mRNA] locus=Contig3:440308:443389:-	30	20	28	20	774	86.4	5.74	139.15	101.6	99.5	100.7	100.5	101.4	100.6	96.8	98.1	100.8
A9360	[mRNA] locus=Contig9:269323:273173:-	19	18	60	18	891	98.8	6.61	244.78	93.6	99.4	92.9	105.3	102.9	102	102.1	101.4	102.3
A8071	[mRNA] locus=Contig7:757087:759162:+	41	21	32	21	547	61.7	6.95	134.98	97	94.4	96	104	103.5	107	98.5	99.6	99.6
A0190	[mRNA] locus=Contig10:76152:79500:+	24	17	32	16	894	100.7	8	150.43	101.2	103.9	104.2	104.1	105	106.6	91	93	91.4
A1291	[mRNA] locus=Contig12:1271235:1276521:+	19	23	32	23	1567	166.9	4.75	130.63	101.5	99.9	102.3	107.6	109.7	108.7	90	92.2	88.4
A8870	[mRNA] locus=Contig8:1083911:1085606:+	52	22	47	22	401	44.2	7.06	170.94	100	100.5	100.8	97.6	95.8	96	104.4	104.7	101.6
A1966	[mRNA] locus=Contig14:1029723:1030324:+	87	13	51	13	164	18.3	5.74	214.07	100.5	98.5	99.6	108.1	107.9	108.7	92.9	92.4	92.1
A0341	[mRNA] locus=Contig10:1298039:1298859:+	85	17	125	17	177	19.6	8.28	430.42	95.4	95.2	94.8	104.8	102.1	102.4	101.6	101.4	102.7
A0146	[mRNA] locus=Contig10:64530:66583:-	34	14	52	14	523	58.4	5.96	214.39	98.3	100.2	100.9	96.5	95.8	95.5	103	104.9	104.8
A0984	[mRNA] locus=Contig11:1567112:1570331:-	30	27	35	26	836	95.3	5.41	128.16	104.8	104.6	103.7	102.3	102.2	104.6	91.2	93.5	91.9
A8225	[mRNA] locus=Contig7:1217019:1218164:+	49	17	48	17	269	28.4	7.05	196.86	99	97.4	98.6	93.3	94.4	93.2	110.8	108.6	106.3
A0526	[mRNA] locus=Contig10:225266:228212:+	28	17	40	17	673	75.2	9.66	177.47	101.1	100.3	100.4	99.6	100	100.5	100	99.5	98.9
A6472	[mRNA] locus=Contig4:1535641:1537022:+	55	16	46	16	310	32	9.48	178.86	97.2	95.9	99	100.9	104.1	103.8	98	98	99.2
A4967	[mRNA] locus=Contig2:2143907:2145770:-	32	14	56	14	487	53.3	5.05	233.13	102.2	103.9	102.8	94.9	92.1	94.2	104.2	101.7	104.1
A7688	[mRNA] locus=Contig6:1476254:1477734:+	49	14	32	14	373	40.3	6.96	157.32	101.6	102.4	101.9	98.5	97.6	98.6	100.1	100.9	100.3
A7585	[mRNA] locus=Contig6:1065770:1066419:+	57	7	849	6	162	17.4	7.58	2829.32	92.1	96	92.6	103.3	100.6	99.8	102.9	102.9	108
A1802	[mRNA] locus=Contig14:566005:567902:+	35	13	67	13	560	58.6	4.94	251.18	109.4	106.5	108.4	86.1	85.3	84.7	106.5	107.5	106.7
A1597	[mRNA] locus=Contig13:524028:525952:+	48	19	29	18	375	40.7	6.62	123.64	98.7	96.4	99.8	97.1	99.2	98.5	105.1	103.5	101.7
A9033	[mRNA] locus=Contig8:1687435:1688980:+	41	18	130	1	380	42.4	6.02	379.78	100.8	98.4	94.9	109.3	111.6	107.2	94.5	95.3	91.6
A0924	[mRNA] locus=Contig11:1362669:1369248:-	18	28	35	28	1643	182.7	7.15	124.86	100.2	100.7	98.9	101	101.4	103.6	96.6	98.3	97.7
A2432	[mRNA] locus=Contig16:479371:480702:-	44	15	50	15	364	39	5.97	177.94	106	105.9	105.3	93	92.3	93	101.4	101	101.4
A5006	[mRNA] locus=Contig2:2296626:2298743:+	43	17	45	17	505	56.2	6.98	163.44	102.5	104.2	104.5	91.6	94.1	95.6	100.6	102.4	103.7
A1341	[mRNA] locus=Contig12:1428954:1431489:-	34	18	41	18	667	72.9	5.69	147.98	99.9	99.4	98.2	99.3	96.9	96.5	104.3	104.3	102.3
A8800	[mRNA] locus=Contig8:705172:705877:-	67	12	111	12	179	19	5.94	413.03	102.8	103	102.1	99.2	97.7	97.7	99.1	98.1	100.8
A3373	[mRNA] locus=Contig19:565252:566638:+	51	12	36	12	341	36.8	5.58	188.02	99.6	100.2	101.1	99.4	100.9	100.8	99.4	99.9	100.1
A6271	[mRNA] locus=Contig4:989160:990911:+	45	20	52	20	506	55.5	5.36	213.29	98.6	99.9	96.6	100.9	101.9	99.2	97.8	101	100.3
A0495	[mRNA] locus=Contig10:1735664:1739935:-	25	25	31	25	1234	135.8	5.87	135.2	95.4	96.1	94.5	105.2	105.1	105.1	90.1	90.3	92.5
A6783	[mRNA] locus=Contig4:2442842:2444256:+	36	12	66	12	331	34.7	8.88	227.13	93.5	93.1	92.9	103.3	105.3	102.8	104.9	103.5	102.9
A6714	[mRNA] locus=Contig4:2267685:2268961:-	42	15	45	15	368	40.3	5.85	177.22	99.3	99.2	99.5	106.2	106.7	108	93.7	94.9	92.1
A6025	[mRNA] locus=Contig3:247735:249152:-	40	13	168	13	403	44.2	6.77	668.23	93.7	94.7	93.1	99.8	101.7	101.9	104.3	103.6	104.2
A7003	[mRNA] locus=Contig5:839369:842745:-	27	21	33	21	930	104.2	7.24	143.25	96	97.9	95.4	101.8	104	101.7	100.7	101	101.8
A2315	[mRNA] locus=Contig16:8547:15533:+	16	31	40	31	1980	219.4	5.99	131.68	103.7	102.2	101.8	99.8	101.5	101.2	97.7	98.1	95.7
A7650	[mRNA] locus=Contig6:1377573:1378953:+	46	13	34	13	364	39.1	6.24	161.5	100	100.2	100.6	88.3	89.3	90.1	109.6	111.5	110.7
A4079	[mRNA] locus=Contig1:2699318:2701308:-	35	17	33	17	514	57.4	6.49	141.1	89.7	90.6	88.3	93.8	93.5	94.5	116.7	115.8	115.8
A5407	[mRNA] locus=Contig3:689064:690914:+	76	19	35	19	288	32.5	6.15	133.88	101.5	98.5	101.5	91.4	92	92.2	107.3	108.2	108.6
A8253	[mRNA] locus=Contig7:1280204:1283283:-	34	21	31	21	753	84.9	4.98	128.28	101.9	99.1	102.3	94.2	94.9	97.3	103	104.2	102.6
A5744	[mRNA] locus=Contig3:2067945:2069054:-	56	16	117	16	270	30.8	8.48	350.21	93.2	92.4	94	104.9	104.9	105	102.5	102.1	100.6
A4789	[mRNA] locus=Contig2:1570478:1571385:-	49	16	156	16	205	22.9	9.88	531.75	97.1	97.1	98.1	102	102.2	101.6	100.3	101.3	100.1
A2993	[mRNA] locus=Contig18:94964:98408:+	20	18	49	17	890	94.5	7.78	189.38	100.1	100.3	96.8	100.4	100.8	101	101.9	99.6	99.6
A1992	[mRNA] locus=Contig14:221093:221972:-	72	16	114	14	187	20.9	6.19	411.62	100.8	100.7	102.2	101.6	104.4	102.1	99	97	96
A6959	[mRNA] locus=Contig5:91040:93651:+	23	16	58	14	611	66.1	5.54	224.39	113.2	114.7	112.3	86	84.5	85.3	103	102.5	100.7
A2208	[mRNA] locus=Contig15:659108:663227:-	25	27	32	27	1167	133.7	7.09	119.54	100	103.3	100.2	103.4	101.2	101.9	95.8	94.7	98.8
A3024	[mRNA] locus=Contig18:192534:193942:+	55	16	37	16	336	39.5	7.14	141.58	98.5	99.3	98.6	98.1	99.5	101	101	100.4	101.8
A6500	[mRNA] locus=Contig4:1626353:1627623:-	57	14	33	14	291	31.8	6.61	153.93	110.2	100.3	103.4	96.4	97.2	97.2	101.8	98.4	97.7
A8220	[mRNA] locus=Contig7:1208204:1209729:+	55	18	57	16	358	39.3	7.11	239.17	71.3	71.2	71.5	94	96.5	96	134	132	131.4
A5719	[mRNA] locus=Contig3:1988726:1989414:-	46	9	73	9	151	16	10.26	299.31	98.7	99.7	97.8	101.5	103.1	102.4	98	98.4	98.1
A4612	[mRNA] locus=Contig2:932529:936600:-	24	25	35	24	1085	122.5	7.61	128.15	100.1	99.5	99.8	101.2	100.7	102	98.5	97.9	99.8
A3615	[mRNA] locus=Contig1:1016588:1017484:+	69	21	34	21	257	27.9	5.24	119.47	122.3	120.2	120.5	76.6	75.7	75.3	105	106.9	102.6
A0216	[mRNA] locus=Contig10:965044:967690:-	30	18	32	18	751	80.1	9.23	136.3	102.9	100.8	101.2	95.7	95.4	96.8	100.2	100.2	103.3
A0609	[mRNA] locus=Contig11:181606:183122:+	40	17	50	15	383	41.2	6.13	181.03	91.4	90.1	90.7	104.6	106.3	104.6	103.7	106	103.2
A2166	[mRNA] locus=Contig15:467391:468779:-	68	13	30	13	258	27.7	6.57	135.88	99.1	97.7	99.2	99.6	99.4	100.9	101.5	100.8	100.7
A7138	[mRNA] locus=Contig5:1312839:1314473:-	46	19	31	19	456	51.9	6.34	135.8	89.2	91.2	93.4	106.7	104.7	102.8	104.2	104.1	103.1
A0676	[mRNA] locus=Contig11:412020:413398:-	40	19	34	17	390	44.6	8.05	128.19	101.1	98.6	101.5	104.5	105.5	103.6	97.2	98.1	93.9
A9445	[mRNA] locus=Contig9:590209:593988:+	21	22	42	21	850	90.3	6.76	148.04	103.3	102.5	103.8	101.7	101.5	101.1	96.5	95.5	95.2
A7607	[mRNA] locus=Contig6:1187200:1188662:+	58	15	28	15	363	40.2	6.14	144.22	97	100	99.8	99.8	100	101.2	101.6	99.6	100
A0496	[mRNA] locus=Contig10:1742624:1744971:+	38	26	35	26	611	68	5.47	135.45	97.7	95.8	100.3	99.6	100.1	103	101.9	101	100.6
A5339	[mRNA] locus=Contig3:457164:458439:+	72	20	35	20	336	36.8	6.74	154.22	96	94.4	95.2	93.6	93.5	93.9	111.7	111	110.8
A9286	[mRNA] locus=Contig9:2006436:2008630:+	36	28	40	28	712	76.6	5.06	134.57	97.6	97.8	99	101.9	102.5	100.9	100.4	100.3	99.6
A1954	[mRNA] locus=Contig14:1008309:1009528:+	39	14	40	14	335	37.2	5.43	184.29	104.1	102.2	103.8	96.8	98.9	98.4	99.7	99.7	97.8
A0360	[mRNA] locus=Contig10:1353704:1354807:+	59	17	54	17	274	30.1	6.61	221.72	100.5	100.5	100.2	98.7	97.7	96.8	102.8	101.8	101.6
A8461	[mRNA] locus=Contig7:1902231:1903955:-	49	23	38	23	449	50.7	7.42	132.82	100.3	98.2	99.1	97.7	100	99	103.9	101.5	101
A2980	[mRNA] locus=Contig18:58833:60169:-	43	16	38	16	372	39.8	6.7	153.85	98.6	95.6	100	99.9	101.7	102.5	102.2	100.6	100.7
A0342	[mRNA] locus=Contig10:1299331:1301421:-	39	19	39	19	548	59.6	5.83	156.54	100.7	99.6	99.9	95.9	95.8	97	105.2	104.2	102
A9527	[mRNA] locus=Contig9:894170:895425:+	46	15	35	15	365	38.9	5.76	164.35	97.4	98.3	98.9	97.7	98.8	98.6	104.6	104.1	101.7
A3104	[mRNA] locus=Contig18:451066:456024:+	21	30	37	30	1426	161.8	8.03	128.28	97.9	98.3	99.7	101.3	103.2	100.2	99.4	100.2	98.8
A3091	[mRNA] locus=Contig18:406317:407802:-	54	16	37	16	403	43.1	6.92	178.31	99	97.5	99.9	100.3	99.6	99.9	103.7	101.4	100
A8012	[mRNA] locus=Contig6:352759:355133:+	34	18	30	18	536	60.3	7.25	124.98	102.2	102.4	99.3	104.7	102.2	108.3	93.9	93.3	94.9
A6353	[mRNA] locus=Contig4:1226643:1228026:+	50	19	29	19	410	45.8	5.6	118.86	87.2	85.5	88.8	109.9	113.8	111.6	100.1	99.2	100.2
A7545	[mRNA] locus=Contig6:52497:53550:+	77	16	39	16	260	29.3	7.31	180.12	104.8	105.2	104.3	98.2	96.7	97.6	98.1	96.5	98.6
A5326	[mRNA] locus=Contig3:423190:426424:+	32	17	30	17	714	77.4	6.1	134.39	100.7	100.4	98.7	98.7	99.5	98.2	103	103.2	99.6
A5450	[mRNA] locus=Contig3:844781:845633:-	77	13	42	13	183	21.1	5.91	172.92	101.5	100.3	98.4	100.3	102.7	101.9	98.9	97.8	97.1
A6173	[mRNA] locus=Contig4:738556:739921:+	55	19	41	19	319	34.6	5.16	169.06	99.9	100.6	101.7	94.9	93.7	92.8	106.1	106.6	104.7
A5181	[mRNA] locus=Contig2:320535:321753:+	59	15	35	15	352	36.4	6.79	173.66	97	93.9	94.2	98.9	102.8	100.7	102.8	101.8	102.4
A2234	[mRNA] locus=Contig15:755891:757619:+	42	17	35	17	404	45.9	6.3	127.52	100	100.6	100.6	97.7	97	99.2	101.3	101.6	101.4
A8342	[mRNA] locus=Contig7:1540906:1545422:-	15	15	39	15	1186	128.5	6.49	161.72	96.6	94.7	98.1	100.6	101.9	101.2	103.6	103.7	100.9
A3637	[mRNA] locus=Contig1:1081659:1082375:+	74	15	692	7	159	18.1	9.92	2102.33	99.4	101.1	98.6	99.7	98.3	99	99.8	100.9	102.7
A6322	[mRNA] locus=Contig4:1129134:1130249:+	56	12	39	12	238	27.7	8.03	167.8	98.3	96.1	99.2	100.2	103	101.8	102.6	101.5	99
A5065	[mRNA] locus=Contig2:2521776:2523069:+	46	13	37	8	377	40.4	6.47	192.66	118.8	112	116.3	69.4	71	74.9	114.1	112.9	111.9
A0040	[mRNA] locus=Contig10:399206:399789:+	65	9	754	9	104	11.6	5.78	2479.23	98.6	101.3	98.4	100.1	99.6	98.1	99.8	100.3	102.9
A9151	[mRNA] locus=Contig8:2131659:2132743:+	53	15	49	15	288	32.6	4.82	185.76	100.2	99.6	101.4	99.6	101.2	99.9	100.5	99.6	98.6
A5626	[mRNA] locus=Contig3:1623652:1625009:+	52	14	29	14	340	36.5	9.28	128.91	95.5	96.8	94.3	101	102.3	102.9	101.8	103.2	101
A4390	[mRNA] locus=Contig20:259253:261131:-	45	23	34	22	464	50.9	4.82	133.57	99.7	101.1	100.9	101.1	102.8	103.2	97.8	97	96.6
A5042	[mRNA] locus=Contig2:2428134:2429979:+	40	14	39	14	487	51.9	5.67	181.97	98.7	98.5	100.8	94.5	95.2	95.1	105.7	107.1	106.1
A2244	[mRNA] locus=Contig15:803812:804718:+	78	16	67	15	209	23	5.48	239.34	102.6	100.7	101.1	99.5	100.6	99.7	99	99.7	98.2
A9659	[mRNA] locus=Contig9:1376768:1378158:-	57	17	36	17	330	37.2	6.47	151.53	98.3	96.5	97.4	101.1	103	101	100.7	101.1	100.3
A4970	[mRNA] locus=Contig2:233005:233633:-	46	15	80	15	156	17.9	10.84	250.79	100.2	98.2	100	99	98.7	99.6	103	102.6	100.4
A8919	[mRNA] locus=Contig8:121627:123112:+	42	19	37	18	382	43	5.8	129.43	101.8	100.4	100.2	102.2	101.3	102.8	97.7	96.9	97.2
A5371	[mRNA] locus=Contig3:565255:567783:-	39	16	30	16	485	54	8.94	129.74	100.5	96.6	99.1	104.8	103.2	102.4	98.1	99.1	97.9
A6753	[mRNA] locus=Contig4:2363470:2364261:-	51	18	87	18	208	23.8	10.92	235.86	99.4	100.1	100.9	105.8	105.9	105.1	95.1	94.8	93.5
A8209	[mRNA] locus=Contig7:1169565:1172636:-	31	23	31	23	781	84.1	6.92	127.96	97.7	95.4	98.6	102.1	103.7	105.1	97.8	99.4	99.3
A8239	[mRNA] locus=Contig7:1255859:1256820:-	77	12	93	12	189	21.5	6.04	398.13	100.9	99.2	100.4	94.8	95.7	96	104.6	103	104.7
A8819	[mRNA] locus=Contig8:8404:9233:-	63	10	169	9	180	19.4	9.44	494.53	93.6	94.7	95.1	101.1	102.3	102.3	102.7	103.3	103.4
A7098	[mRNA] locus=Contig5:1196130:1198318:-	37	19	41	19	564	63	5.72	169.66	100.1	98.9	101.7	101.4	102.7	101.4	97.8	100	97.4
A7980	[mRNA] locus=Contig6:18021:18910:+	48	10	63	10	195	21.7	7.05	242.86	102	100	101.1	98.8	99	103.5	100.4	96.5	99.1
A7024	[mRNA] locus=Contig5:905537:907351:+	45	16	38	15	405	44.2	6.16	157.98	101.4	99.8	99.7	100.5	98	101.6	100.6	99.4	101.5
A9683	[mRNA] locus=Contig9:1463713:1464987:-	54	15	70	15	272	29.6	6.57	287.01	101.9	104.6	103.6	102.4	101.5	102.2	94.5	94	96.3
A2615	[mRNA] locus=Contig16:1022793:1026009:+	32	21	27	21	913	100.6	5.27	112.03	98.1	98.5	98.6	98.8	99.6	101.5	99.4	102.5	101.1
A2997	[mRNA] locus=Contig18:109591:110165:-	63	10	95	10	155	17.5	7.4	310.77	97	94	96.2	107	108.9	107.7	97.1	97.5	95.9
A8906	[mRNA] locus=Contig8:1247042:1249323:+	29	13	35	13	590	63.8	5.97	135.47	85.1	86.8	86.7	110.9	109.8	108	104.4	104.1	103.5
A5035	[mRNA] locus=Contig2:2398228:2400823:+	36	20	27	19	541	60.8	8.88	124.99	100.6	101.9	101.7	94.7	97.6	98.5	100.9	100.1	102.1
A7759	[mRNA] locus=Contig6:1794283:1795492:-	50	14	131	13	270	29.5	5.83	439.19	106.7	109.5	106.8	93.5	90	89.4	101.6	100.1	104.8
A1629	[mRNA] locus=Contig13:634551:636399:-	42	19	33	19	483	54.9	7.18	152.36	96.9	97	99.2	108.3	110.8	110.4	90.9	92.7	93.3
A7976	[mRNA] locus=Contig6:182728:184604:-	47	14	33	14	423	45.6	6.38	162.17	111.9	112.1	110.8	93.8	92.8	91.9	96.3	95.4	96.7
A6750	[mRNA] locus=Contig4:2357373:2358695:+	47	17	25	17	440	47.4	6.96	115.43	98.4	97.3	97.1	105.5	105	107.2	95.3	95.8	96.4
A3982	[mRNA] locus=Contig1:2430756:2432840:-	41	24	43	23	484	53.9	7.14	145.6	100.7	100.7	100.9	99.8	101.7	101.1	99.5	99.5	97.7
A7532	[mRNA] locus=Contig6:643863:646727:+	34	23	33	23	737	82.6	6.87	119.36	95.2	96.5	94.3	102.1	103.8	102.8	101.3	101.9	101.7
A5690	[mRNA] locus=Contig3:1868180:1871882:+	24	19	29	19	964	107.9	5.01	124.61	109.1	104.3	105.2	99.9	100.8	102.1	94.2	92.3	93
A5290	[mRNA] locus=Contig2:3268197:3269330:+	58	15	78	15	290	31.1	9.35	323.2	98.1	92.4	100.2	103	103.5	101.8	102.1	101.5	99.8
A4049	[mRNA] locus=Contig1:2625412:2629224:+	23	18	26	18	934	104.4	5.12	116.36	101.4	98.9	99.7	102	103.3	102.3	95.6	98.4	94.9
A8053	[mRNA] locus=Contig7:704859:709149:+	29	20	27	20	962	106.3	5.44	117.93	102.8	101.9	100	100.1	98.3	98.3	99.7	100.7	97.8
A9155	[mRNA] locus=Contig8:2136112:2139789:+	21	22	27	22	1169	132.2	7.02	111.54	99.7	103.2	101.6	98.7	100.8	98.8	95.8	96.8	98.6
A4705	[mRNA] locus=Contig2:1191371:1192830:-	39	14	32	14	423	46.7	7.11	120.67	97.1	97.5	97.7	79.2	87.9	97.1	119.4	105.2	121
A8603	[mRNA] locus=Contig7:2373780:2375700:-	35	19	32	19	577	62.3	9.14	137.68	99.8	97.5	102.1	106.1	104.9	106.4	95.6	94.2	93.4
A2540	[mRNA] locus=Contig16:799496:803213:+	23	22	27	22	1184	130.2	7.33	109.63	94.7	96.9	95.5	106.2	105.2	107.6	96.6	98	98.1
A5271	[mRNA] locus=Contig2:3179511:3180078:+	73	8	67	8	133	14.8	5.1	287.52	110.6	110.6	112.2	90	88.7	88.7	99	100.9	100.1
A5998	[mRNA] locus=Contig3:174739:176789:-	36	17	28	17	540	60.1	8.5	113.53	107.7	106.3	105.7	95.3	96.5	96.8	96	97.5	99.7
A6681	[mRNA] locus=Contig4:2175401:2177414:+	55	19	29	19	346	38.6	8.32	112.58	99.6	100	100.1	100.2	102.5	102.9	98.5	98.2	96.6
A1985	[mRNA] locus=Contig14:1095825:1101676:+	20	23	26	23	1440	158.5	4.87	104.18	102.5	101.1	102.5	98.5	97	99.6	101.2	99.5	98.5
A2263	[mRNA] locus=Contig15:884213:885791:+	50	20	36	20	412	46.9	8.88	131.13	96.2	96.4	96.9	105.6	105.7	105.6	98.1	97	96.8
A9255	[mRNA] locus=Contig9:1914798:1916860:-	39	18	33	18	533	60.5	6.54	130.65	103.3	101	99.7	97.6	97.5	97.7	101.9	103	99.3
A8332	[mRNA] locus=Contig7:1500752:1502756:+	35	19	39	19	514	54.2	6.7	144.1	94.5	95.4	96.5	100.9	101.6	101.2	104.6	104.4	101.5
A0384	[mRNA] locus=Contig10:1423039:1425735:-	26	17	174	17	569	63.8	8.7	443.18	96.5	100.6	97.5	104.2	101.1	99.7	98.8	98.9	103.4
A0490	[mRNA] locus=Contig10:150000:150666:-	63	9	73	9	128	14.1	4.73	280.81	95.8	94.3	96.6	96	97.5	97.8	107.4	108.5	106.5
A9234	[mRNA] locus=Contig9:1840942:1843010:-	35	18	35	18	527	58.4	6.76	131.17	88.5	88.8	86.3	107.5	112.7	108	103.2	102.7	101.3
A3003	[mRNA] locus=Contig18:125380:126428:-	48	16	58	16	274	31.4	4.67	222.47	101.5	99.6	102.8	96.2	95.7	95.5	105.4	104.6	100.7
A3652	[mRNA] locus=Contig1:112324:114643:+	31	16	32	14	554	61.9	6.06	141.59	109.3	107	107.4	81.9	83	84.9	110.7	108.7	106.9
A1080	[mRNA] locus=Contig12:627464:628700:+	50	16	31	16	374	39.8	6.07	136.19	97.7	94.5	96.7	121.1	121.6	121.2	83.4	82.3	82.4
A0317	[mRNA] locus=Contig10:1211304:1215746:-	23	25	36	24	1042	117.3	6.62	119.32	96.3	94	97.1	102.3	101.9	101.1	103.2	104.4	101
A6069	[mRNA] locus=Contig4:447052:449722:+	32	25	33	25	768	82.2	5.16	116.13	104.1	100.7	99	105.5	105.4	104.7	93.4	95	91.8
A7844	[mRNA] locus=Contig6:2087264:2089822:+	30	14	26	14	647	72.4	5.48	118.09	103.1	100.3	100.5	101	101.1	99.9	95.4	98	97.2
A8417	[mRNA] locus=Contig7:1775559:1776759:-	56	20	40	20	308	32.8	6.96	130.43	99.4	97.3	99.9	104.7	104.9	104.2	98	99	94.8
A3080	[mRNA] locus=Contig18:377667:380526:+	34	23	33	23	679	76	8.85	117.34	98.9	103	99.5	101.4	99.5	100.5	98.1	98.3	100.9
A0667	[mRNA] locus=Contig11:393070:393737:-	63	10	86	10	145	16.5	10.89	317.76	100	101.8	100.6	105.4	102.7	100	97.2	97.4	96
A7610	[mRNA] locus=Contig6:1192900:1194336:-	36	14	37	10	419	45.4	7.09	155.49	94	94.3	94.3	108.2	108.6	111.4	96	96.6	95.9
A3717	[mRNA] locus=Contig1:1313517:1315175:-	45	13	54	13	341	36.7	8.44	165.01	100.6	99.9	99.5	99.1	96.9	95.8	102.7	103	104.1
A4934	[mRNA] locus=Contig2:2038091:2041420:-	23	20	34	20	946	100	6.79	128.93	114	111	112.7	88.6	88.2	88.4	100.9	101	98.7
A5773	[mRNA] locus=Contig3:2165439:2166890:+	34	14	115	10	376	41.8	6.96	347.07	107.1	104.1	106.4	90.1	90.7	90.4	103.1	104.4	104.2
A0154	[mRNA] locus=Contig10:788868:793087:+	20	16	29	16	1029	113.4	7.15	125.42	103.6	102.6	102.4	99.6	94.5	98.2	98.5	100.4	100.8
A3669	[mRNA] locus=Contig1:1183970:1186171:+	37	13	31	13	529	58.7	5.24	142.41	99.6	101.6	99.3	99.3	99.4	100.5	98.2	99	100.2
A3617	[mRNA] locus=Contig1:1018956:1020249:+	55	17	32	17	336	36	8.16	123.02	99.1	96.4	98.5	100	99.7	100.2	104.2	101.7	101
A6040	[mRNA] locus=Contig3:297754:300356:-	44	22	43	22	545	59.1	6.06	152.59	98.1	96.8	95.6	101.8	103.9	103.8	100.1	99.1	99.3
A8124	[mRNA] locus=Contig7:124108:125908:+	44	19	26	19	491	55.3	6.37	111.58	102.1	99.6	97.6	101.7	102.4	103.9	96	98.6	98
A1103	[mRNA] locus=Contig12:689576:691178:-	45	19	25	19	517	55.8	6.13	114.15	103.2	103.6	104.5	86.8	87.7	86.7	110.1	110.9	108
A6781	[mRNA] locus=Contig4:2435149:2438399:+	21	19	31	19	933	103.3	5.08	127.79	104.5	102.4	103.8	95.3	101.4	98.8	98	97.4	97.4
A1149	[mRNA] locus=Contig12:828034:829478:+	41	18	29	18	427	46.7	6.01	119.22	102.9	101.6	102.2	102.4	102.8	103.1	95.1	95.2	95.6
A7704	[mRNA] locus=Contig6:1537896:1541326:-	38	26	32	26	791	87.7	6.67	123.67	100	98.1	98	105	104	102.7	96.8	96.7	98
A1413	[mRNA] locus=Contig12:235602:237441:-	37	20	31	20	527	58.3	8.84	114.86	98.2	96.9	98	106.8	106.8	105.3	96.6	96.7	95
A6365	[mRNA] locus=Contig4:150714:153224:-	33	21	26	21	676	73.5	5.57	109.59	104.1	103.2	102.5	103	104	105.4	92.9	92.9	91.2
A3099	[mRNA] locus=Contig18:435208:437434:+	34	18	23	18	643	71.5	9.03	108.51	101.8	99.7	101.7	102	103.1	103.7	94.7	97.4	94.7
A0110	[mRNA] locus=Contig10:591879:593096:+	52	15	38	15	308	34.4	6.76	153.7	105.2	105	107.3	96	98	96.7	98.6	98.3	96.5
A1832	[mRNA] locus=Contig14:644656:649713:+	19	24	30	23	1472	164.4	6.51	124.07	96.3	97.3	96.5	102.5	103.8	103.1	98.8	99.5	100.5
A0251	[mRNA] locus=Contig10:1046678:1048492:-	39	19	31	19	442	49	6.98	116.85	100	98.2	95.7	99.6	98.5	100.1	102.6	100.6	102.8
A5845	[mRNA] locus=Contig3:2502138:2503323:+	69	17	78	17	226	24.6	5.39	268.85	106.9	106.6	106.3	91.6	91.1	91.9	103.7	101.6	100.5
A6877	[mRNA] locus=Contig4:424816:427657:+	40	25	38	24	486	55.3	5.49	129.23	103.4	102.1	103.3	100.9	102.7	103	97.3	94.9	94.6
A2075	[mRNA] locus=Contig14:440031:444440:-	21	19	35	19	1135	121.8	6.35	137.79	97.9	99.9	97.8	100	101	100.6	94.9	106.5	95.1
A4532	[mRNA] locus=Contig2:702352:703584:-	62	12	26	12	312	33.1	7.44	129.51	96	94.3	95	103.2	103.7	105.6	101.7	100.8	99.7
A0193	[mRNA] locus=Contig10:896460:897393:+	65	15	43	15	221	24.8	6.81	185.2	97.3	98.9	98.3	105	107.9	108.5	94.9	94.4	93.4
A3835	[mRNA] locus=Contig1:1920603:1923077:-	37	22	37	22	600	62	6.07	129.68	97.9	99.8	97.1	96.2	93.9	92.1	109.5	109.5	107.8
A7325	[mRNA] locus=Contig5:41842:42728:-	53	11	157	11	231	25.7	6.7	532.31	107.7	106.8	108.3	90	89.4	90.2	101.5	101.7	104.2
A9511	[mRNA] locus=Contig9:828805:829410:+	76	15	180	3	147	15.5	10.23	546.92	95	101.7	92.4	117.8	100.8	98.9	95.7	94.3	105.5
A6956	[mRNA] locus=Contig5:686804:691480:-	14	20	29	20	1487	155	4.53	125.75	102	99.8	103.9	99.1	98.9	98.2	100.5	100.1	99
A2048	[mRNA] locus=Contig14:355703:358491:-	28	18	28	17	692	77.2	6.55	101.93	99.1	98.8	97.8	102.7	103	104.2	99	98.3	96.9
A6643	[mRNA] locus=Contig4:300837:304523:+	24	24	28	24	1070	120.1	6.99	110.68	98.2	98.9	98.3	104.9	104.4	105.7	95.7	96.7	94.7
A5207	[mRNA] locus=Contig2:2972154:2972986:-	40	21	52	21	254	28.3	9.52	148.76	86.6	84.6	85.4	116.9	117.6	117.3	99.2	98	95.1
A1312	[mRNA] locus=Contig12:1330795:1332904:-	51	20	26	19	468	50.5	6.3	120.52	95.5	95.4	95.3	98.1	97.9	98.1	106.8	106.9	104.7
A2740	[mRNA] locus=Contig17:632933:637429:-	22	21	27	21	1088	119.8	7.23	105.64	100.5	103.4	99.1	108.3	105.7	101.5	96.2	95	92.6
A5091	[mRNA] locus=Contig2:2613590:2615033:-	53	15	25	15	390	42.4	9.2	118.92	100.5	99.9	98.3	103.8	99.6	99.5	98.3	97.5	101.5
A4857	[mRNA] locus=Contig2:1809802:1811858:-	42	23	35	23	546	61.9	5.01	126.13	97.6	97.9	97.3	110.9	113.8	111.4	90.4	89.8	92.3
A4803	[mRNA] locus=Contig2:1618768:1624736:+	8	15	115	15	1536	166.8	9.35	367.29	100.6	101.6	98.7	106.6	104	102.6	95	94.3	98.3
A2803	[mRNA] locus=Contig17:842038:842592:+	66	10	107	10	108	11.6	9.26	463.49	93.3	92.3	93.9	106	108.1	109.1	100.2	98.2	98.5
A4025	[mRNA] locus=Contig1:2562370:2563912:-	35	14	31	14	476	50.7	5.86	141.09	101.9	99.7	99.9	98.8	100.4	100.1	99	100.5	99.6
A4373	[mRNA] locus=Contig20:196690:198625:+	40	16	38	16	377	40.3	7.37	142.95	98.5	98.4	98.7	88.5	90.3	88.9	110.6	109.8	120
A0577	[mRNA] locus=Contig11:65403:66605:+	45	12	28	12	368	38.7	6.54	134.36	109.5	108.7	110.7	83.3	83.7	83.1	107.4	106.5	107.8
A1018	[mRNA] locus=Contig12:441337:444844:+	24	16	30	15	856	90	5	133.03	97.7	97.1	97.3	95.5	96	99.1	106.4	106.2	104.2
A3181	[mRNA] locus=Contig18:724113:724809:+	53	15	63	15	194	22.6	11.39	173.66	100.9	98.5	98.1	100	102.1	102.6	99.7	98.6	98
A4139	[mRNA] locus=Contig1:2864303:2865840:-	47	19	30	19	459	49.2	6.37	123.02	103.9	103.7	101.8	100.9	100.1	99.4	96	97	97.6
A3138	[mRNA] locus=Contig18:556049:560861:-	19	22	29	21	1513	170.6	6.28	114.01	99.7	100.1	98.8	99	99.9	99.4	100.9	101.7	100.4
A6130	[mRNA] locus=Contig4:639243:640246:+	63	17	78	17	144	15.8	11.59	238.82	101.3	98.7	101.7	101.8	103	103.9	97.7	96.4	95.9
A5683	[mRNA] locus=Contig3:1837184:1838749:-	27	11	145	11	501	53	6.52	536.08	102.2	103.3	102.3	94.7	94.3	94.4	102	101.7	104.8
A4396	[mRNA] locus=Contig20:275940:277240:+	53	15	44	15	359	40.7	4.61	165.9	101.6	99.1	100.1	99.1	99.3	99.3	100.4	100.5	101.4
A3586	[mRNA] locus=Contig1:93836:95515:+	39	23	32	23	508	57.3	6.76	113.67	98.6	100.3	99.8	105.2	104.4	103.7	94.2	97.5	95.9
A2050	[mRNA] locus=Contig14:364675:366719:-	39	21	37	21	541	60.7	6.42	136.6	96.8	97.5	97.4	97.4	99.5	100.5	103.3	103.6	102.8
A4643	[mRNA] locus=Contig2:1017735:1019281:+	39	17	28	17	380	42.3	7.88	115.37	100.2	101.3	101.3	99.4	97.9	101.8	98.6	99.4	99.5
A8172	[mRNA] locus=Contig7:1038694:1046478:-	11	21	27	21	2296	256.4	5.69	103.85	110.4	109.2	106.7	96.8	96.2	96.1	93.5	95.4	94.3
A0446	[mRNA] locus=Contig10:143914:146267:+	43	17	27	17	513	55	7.27	116.97	110.8	106.7	108	91.9	93.9	92.2	102.4	98	97.9
A5373	[mRNA] locus=Contig3:571965:573190:+	47	14	26	14	280	30.8	6.29	113.57	103.1	101	102.2	92.3	94.7	93.2	106.3	105.5	104
A6218	[mRNA] locus=Contig4:840095:840555:+	79	12	237	12	133	15.2	6.57	870.33	93.6	94.6	93.6	103.9	101.5	102.1	102.5	102.6	104.7
A4435	[mRNA] locus=Contig2:414920:417155:+	33	18	40	18	594	62.8	5.71	167.3	102.7	102.7	101.4	101.5	102.6	104.5	93.8	93.9	96.3
A1057	[mRNA] locus=Contig12:543103:544593:-	48	14	45	14	365	40.2	9.01	186.9	97.6	96	96.6	103.2	104	103.9	101.5	100.8	97.4
A1122	[mRNA] locus=Contig12:739755:741183:-	51	18	40	17	364	39.4	7.5	152.15	98.6	95.8	98.1	104.5	104.2	105.9	98.6	98.2	96.6
A7500	[mRNA] locus=Contig6:544946:545956:+	65	15	51	15	248	27.3	7.64	183.75	100	97.8	103.2	99.2	98.2	96.6	103.6	103.3	100.9
A7018	[mRNA] locus=Contig5:889506:891176:-	49	18	29	18	421	47.7	7.4	118.48	95.5	104.1	97.2	105.5	100.4	99.6	100.4	99.9	99.5
A0454	[mRNA] locus=Contig10:1621486:1622665:+	46	13	30	13	376	40.4	6.13	139.16	98.2	100	100.3	96	96.6	94.8	104.2	104.5	103.7
A5958	[mRNA] locus=Contig3:2843216:2846771:-	32	17	32	17	802	87.9	4.97	139.94	103	102.3	102	100.4	101	100	95.2	95.8	99.3
A9507	[mRNA] locus=Contig9:817352:819088:+	38	17	39	17	502	57.6	9.64	132.46	101.2	100.9	100	100.1	100.8	101.4	99.7	97.4	97.8
A2932	[mRNA] locus=Contig17:326426:331261:-	26	17	31	14	968	107.3	7.52	115.24	103.9	100.3	106.7	106.7	103.9	104.4	93.4	90.8	92.1
A4224	[mRNA] locus=Contig1:3152607:3154321:-	37	15	34	15	485	51.3	7.55	127.14	96.1	97.6	98.4	102	106	105.7	98.8	99.7	96.3
A9475	[mRNA] locus=Contig9:697507:698977:+	42	15	48	15	360	39.8	5.41	200.93	95.7	101.2	96.1	100.8	99.8	101	102.6	101	101.9
A6669	[mRNA] locus=Contig4:2135157:2136418:+	48	12	34	12	346	36.1	5.07	147.51	103.4	97.8	99.6	105.2	107.3	105.2	96	94.7	93.1
A9708	[mRNA] locus=Contig9:1555316:1557047:-	42	18	37	17	357	40.3	8	130.33	99.4	97.7	100	101.9	101.3	101.3	101.4	100.7	98.6
A3101	[mRNA] locus=Contig18:443750:444835:-	59	17	30	17	249	27.6	9.07	104.29	106.4	104.3	106.1	100.8	98.2	100.2	93.9	95.2	97.2
A1389	[mRNA] locus=Contig12:1558128:1561430:-	25	20	26	20	894	99.9	6.67	109.64	97.1	98.4	96.3	110.6	109.3	110.5	87.9	90.3	92.9
A3028	[mRNA] locus=Contig18:204824:206837:+	33	15	26	15	650	70.2	5.01	133.86	96.5	96.2	95.6	101.8	101.6	103.8	102.1	99.9	101
A9117	[mRNA] locus=Contig8:2017923:2023809:-	18	24	29	24	1355	146.2	9.26	108.23	99.6	100.2	98.4	98.3	102.5	100.1	99.6	100.8	101.2
A3524	[mRNA] locus=Contig1:716489:717181:+	57	14	156	14	176	20	10.39	455.29	100	97.9	99.5	99.6	101.3	100.3	101.2	100.3	100.6
A0657	[mRNA] locus=Contig11:356658:358658:+	28	17	28	17	604	65.6	6.71	96.27	93.9	93.8	95.7	103.4	104.5	107.2	100.1	103.1	99
A9443	[mRNA] locus=Contig9:581005:582570:+	46	12	37	10	380	43.3	7.36	164.04	99.4	102.7	101.4	101.4	100.5	102.6	97.8	98.7	95.6
A9235	[mRNA] locus=Contig9:1843990:1845304:+	51	13	26	13	316	34.5	8.51	127.95	100.3	98.4	100.4	97.8	98.9	97.6	105.6	103.6	100.2
A3132	[mRNA] locus=Contig18:536332:538559:-	30	18	26	18	689	73.4	8.91	110.73	101.3	101.3	102.1	101.4	101.1	104	96.7	95.4	95.4
A1884	[mRNA] locus=Contig14:801494:802748:+	46	15	34	15	299	32.2	10.17	142.15	99	96.8	98	107	106.6	108.1	96.4	94.4	93.7
A8505	[mRNA] locus=Contig7:2051842:2053165:-	50	19	30	18	331	36.3	6.71	116.04	99	97.4	99.4	100.1	102.6	104.9	98.9	98.8	97.7
A4068	[mRNA] locus=Contig1:2669244:2671655:+	29	32	43	29	752	83.5	5.31	137.34	100.8	97.3	100.9	97.8	97.7	96.3	104.3	103.1	103.6
A7814	[mRNA] locus=Contig6:1990857:1991596:+	45	14	28	14	229	24.9	7.46	111.7	100.2	101.5	101.7	94.2	94.9	95	102.6	104.2	104.4
A1787	[mRNA] locus=Contig14:515467:517206:-	49	19	28	19	436	48.5	8.09	108.36	96.7	98.7	96.6	101	102.9	103.3	100.6	99.6	100.2
A5874	[mRNA] locus=Contig3:2572586:2573897:+	46	19	36	14	346	38.2	8.47	131.13	101.5	102	99.5	104.5	104.7	106.6	93.4	94	91.5
A4386	[mRNA] locus=Contig20:245548:249065:+	27	17	23	17	835	91.6	6.27	105.55	101.7	98.7	98.9	99.7	100.3	102.3	98.2	100.2	98.9
A2889	[mRNA] locus=Contig17:183350:186120:-	32	24	29	23	771	88	8.16	115.96	104	103.1	103.5	98.1	98.5	98.1	98.3	97.8	98.7
A6304	[mRNA] locus=Contig4:1080509:1082852:+	41	18	30	18	528	58.9	8.54	116.06	105.9	101.9	103.7	93	95.8	96.1	102	101.6	100.3
A3965	[mRNA] locus=Contig1:2353168:2356421:-	30	20	29	20	842	91.3	6.77	118.05	105.5	102	100.4	100.7	102.1	100.2	97.2	97.5	96.7
A8349	[mRNA] locus=Contig7:1563425:1567608:+	17	20	29	20	1304	139.7	8.09	102.22	104	102.7	101.9	98	100	100	98.9	97.8	96.8
A5772	[mRNA] locus=Contig3:2162437:2163847:+	36	16	102	11	381	42.4	7.08	304.72	103.2	100.7	103.1	97.4	96.2	96	102.6	103	100.5
A1193	[mRNA] locus=Contig12:937134:937987:-	57	11	86	10	190	21.6	10.54	357.41	98.2	99.3	97.9	103.8	101.6	100.7	101.5	99.1	99.8
A8735	[mRNA] locus=Contig8:496752:498112:-	47	14	28	13	382	41.6	8.73	115.45	89.6	89	90.7	116.2	116.5	117.2	93.2	92.9	93.3
A0765	[mRNA] locus=Contig11:720121:722013:-	33	18	25	18	542	59.6	6.24	104.75	96.2	93.4	97.2	99.4	99.5	99.8	105.5	105.2	103.5
A3190	[mRNA] locus=Contig18:745266:747027:+	34	16	39	16	532	56.6	7.84	114.41	102.7	103.3	103.8	92.7	94.1	91.7	103.9	105.8	103.5
A5475	[mRNA] locus=Contig3:916282:917824:-	49	14	27	14	342	37.4	8.15	110.53	99.5	98.8	102.2	101.6	100.1	101.7	100.2	100.3	98.4
A1492	[mRNA] locus=Contig13:153133:153829:+	74	12	36	12	175	20.1	6.04	144.68	93.7	90.1	92	104.5	101.1	103.3	104.3	105	106.6
A4891	[mRNA] locus=Contig2:1913177:1914677:+	45	19	30	19	392	44.8	9.03	112.27	79.1	78.9	80.7	116.8	117.2	117.9	105.3	101.7	101.4
A6702	[mRNA] locus=Contig4:2234339:2237218:+	22	17	32	15	688	73.6	5.55	113.36	96.2	96.8	97.2	101.4	104.6	105.7	99.7	99.7	98.4
A3070	[mRNA] locus=Contig18:335436:338085:+	29	23	29	23	765	84.5	5.94	108.95	100.4	99.8	98.3	107.6	105.2	104.7	94.2	94.6	95.6
A3065	[mRNA] locus=Contig18:322156:323355:+	58	12	31	12	311	33.6	6.44	140.74	99.6	98.6	98.4	100.1	100	99	103	99.2	101.7
A1045	[mRNA] locus=Contig12:510464:512109:-	45	16	31	16	419	45.9	7.01	124.82	99.3	100.9	101.3	94.7	94.2	92.5	106.2	104.6	105.7
A1779	[mRNA] locus=Contig14:491376:493151:-	43	17	31	17	427	46.7	7.43	120.9	101	97	99.6	101.3	101.8	102	101	100.7	97.2
A1606	[mRNA] locus=Contig13:554329:555169:+	75	12	107	12	139	14.8	10.11	376.59	97.1	97.2	98.2	103.3	104.9	104.5	98.6	98.1	98
A4557	[mRNA] locus=Contig2:764440:765995:+	54	14	25	14	339	38.1	5.58	122.75	100.1	100	102.2	105.8	105.8	103.5	93.2	95.1	96.3
A6652	[mRNA] locus=Contig4:2088183:2089632:+	44	13	26	13	428	47.2	5.03	125.54	98	98.4	97.2	100.3	100.6	100.6	104.1	100.5	101.9
A4034	[mRNA] locus=Contig1:2578762:2580290:+	49	16	30	16	383	43	7.61	125.31	95.2	95.7	98.7	107.2	106	106.9	95.9	98.1	94
A6649	[mRNA] locus=Contig4:2081053:2082117:-	45	12	39	12	279	30	8.41	160.78	95.9	96	96.2	104.4	104.6	104.6	98	100.3	99.4
A6032	[mRNA] locus=Contig3:276099:277078:-	63	13	70	13	261	29.5	5.4	266.32	96.9	94.4	97.9	107.3	108.4	105.9	97.8	97.5	95.1
A4356	[mRNA] locus=Contig20:159570:161230:+	33	11	29	11	407	44.2	6.81	121.58	97.9	95.8	96.4	98.4	98.6	100.6	105.9	103.9	103.4
A9753	[mRNA] locus=Contig9:1733026:1734011:-	66	9	20	9	231	25	6.68	121.22	92.9	90.8	91.1	102.8	105.3	107.2	101.3	103.6	101.8
A3944	[mRNA] locus=Contig1:2293733:2294189:+	66	8	106	8	110	11.3	4.48	410.59	94.6	94.5	96.5	99.3	99.8	99.8	105.3	104.5	105.3
A4890	[mRNA] locus=Contig2:1911683:1912456:+	82	10	37	10	181	19.9	9.89	158.56	93.6	92.8	92.8	102.1	101.4	101.6	106.5	105.4	104.4
A0744	[mRNA] locus=Contig11:649160:650438:+	51	17	28	17	305	34.3	5.78	123.47	106	110.6	107.9	90.2	91	93.2	101.9	100.1	101.7
A8094	[mRNA] locus=Contig7:812636:815365:-	29	15	24	15	683	75.3	8.05	111.94	105.3	104.3	106.9	89.9	90.9	91.1	106.4	103.8	103.3
A1467	[mRNA] locus=Contig13:32606:33555:-	35	15	32	14	279	31.6	6.47	123.13	105.6	105.2	104.5	86.9	89.3	89.2	105.8	108.1	105.9
A2316	[mRNA] locus=Contig16:15749:20440:-	19	18	26	18	1174	125.6	5.19	108.81	99.4	100.1	99.9	97.5	97.9	96.9	103.7	102.8	103.2
A9591	[mRNA] locus=Contig9:1109427:1110027:+	76	15	194	3	145	15.4	10.15	554.79	98.7	102.9	97.5	110	102.3	101.4	96.8	97	96.1
A6635	[mRNA] locus=Contig4:2040831:2041280:+	82	9	20	9	131	14.6	5.1	119.53	96.4	94.9	98.1	99.1	99	99.4	105.3	105.3	102.6
A7398	[mRNA] locus=Contig5:2544509:2546249:-	38	21	38	21	460	51.4	6.02	117.3	98.7	97	98.8	110.4	109.7	106.9	93.9	92.9	92.2
A1293	[mRNA] locus=Contig12:1278232:1279577:-	48	12	25	12	379	41.5	6.18	132.8	99.6	101.6	102.6	97	99.8	96.1	99.9	101.4	100.4
A9516	[mRNA] locus=Contig9:849955:851916:+	25	14	22	14	593	66.6	6.86	112.03	84.4	85.6	86.1	103.1	104.6	105	110.2	110.6	107.4
A2363	[mRNA] locus=Contig16:234207:236483:-	34	18	27	18	615	68.7	4.86	107.76	100.4	101	98.3	97.1	96.6	94.7	103.1	102	108.9
A1388	[mRNA] locus=Contig12:1555455:1556827:-	48	15	28	14	351	38.8	6.64	117.43	101.3	101.4	102.2	87.5	90.9	88.3	109.1	109.8	110.8
A9454	[mRNA] locus=Contig9:626515:628650:-	31	14	25	14	521	57.1	6.68	95.75	95.9	99	96.6	100.9	102.1	102.4	100.8	100.7	98.6
A8144	[mRNA] locus=Contig7:959174:960317:-	43	15	80	14	249	29	10.15	276.29	99.1	98.7	98.9	102.5	100.3	101.9	100.5	99.8	98.6
A2985	[mRNA] locus=Contig18:81588:82345:+	51	7	37	7	163	17.7	5.39	174.24	96.6	94.7	98.9	94.6	96.6	97.4	107.5	107	106.1
A6618	[mRNA] locus=Contig4:1993837:1994834:+	44	9	31	9	258	28	6.2	145.69	99.2	97.2	101.8	95.9	98.2	97.6	103.7	103.9	103.1
A3342	[mRNA] locus=Contig19:450711:452451:-	45	18	27	18	469	51.6	5.69	113.42	100	99.2	98.4	97.9	98.5	97.9	102.5	102.8	103.7
A3703	[mRNA] locus=Contig1:1274951:1276055:-	52	16	34	16	264	29.5	6.18	123.61	100.5	99.1	102.5	102.4	102.7	102.8	98.2	96.6	96.3
A0171	[mRNA] locus=Contig10:830172:833764:-	22	21	28	19	985	108.3	6.51	100.66	98.4	98.3	99	103.2	104.1	103.1	95.4	99.5	97.6
A9472	[mRNA] locus=Contig9:691522:692808:-	39	14	29	14	336	37.8	7.17	101.65	101.1	100	100.4	95.8	96.6	100.7	102.9	103.4	100.8
A5904	[mRNA] locus=Contig3:2662949:2664197:-	47	12	27	11	329	36.8	6.47	129.82	92.4	93.2	91.6	95.3	95.2	94.7	113.9	113.5	110.6
A3530	[mRNA] locus=Contig1:73773:75917:+	27	16	24	16	641	71.2	6.07	100.98	108.6	106.2	103.9	92.9	93.4	93.5	100.7	99.7	102
A2370	[mRNA] locus=Contig16:267270:274313:+	16	24	27	24	1698	188.3	4.89	97.72	103	104.6	103.4	105.4	106.9	107	88.8	91	88.2
A6205	[mRNA] locus=Contig4:805191:807231:-	38	18	31	18	531	59.6	6.79	114.05	99.5	101.3	101.6	98.8	97.4	97.6	102.3	101.9	100.8
A3334	[mRNA] locus=Contig19:408036:413233:-	10	15	53	15	1474	161.2	6.21	196.62	95	95.8	95.2	95.3	96	95.6	108.7	109.6	107.8
A1195	[mRNA] locus=Contig12:944607:945431:+	53	11	29	11	199	22.3	9.54	116.27	96.8	95.7	95.3	100.4	102.4	103.3	103.5	101.7	102.3
A1864	[mRNA] locus=Contig14:750178:753392:+	24	19	30	18	844	91.2	6.83	114.69	98	133.9	87.4	98.8	99.1	92.6	98.3	96.7	98.2
A7792	[mRNA] locus=Contig6:1880879:1883392:-	34	21	33	21	621	69.4	6.64	110.02	97.6	97.6	99	105.6	106.5	104.3	96.4	97	95.7
A4947	[mRNA] locus=Contig2:2090760:2091897:+	55	15	22	15	341	38.5	10.52	98.22	93.8	93.7	95.6	110.5	110.7	109.1	96.5	95.3	95.9
A7289	[mRNA] locus=Contig5:2166968:2169804:-	30	23	30	23	841	93.2	6.15	99.66	99.1	97	98.2	105.1	106.2	106.3	96.3	96.1	97.5
A3513	[mRNA] locus=Contig1:675128:676818:+	31	11	27	11	456	48.8	6.01	112.44	101.7	99.2	101.9	92.6	92.7	92.2	107.5	108	106.7
A8104	[mRNA] locus=Contig7:846092:848477:-	32	17	29	17	614	68.8	5.45	105.62	98.4	99.2	96.4	97.1	100.2	98.4	102.4	104	103.5
A3008	[mRNA] locus=Contig18:133891:136799:+	30	19	23	18	748	82.6	7.25	91.43	98.3	105.7	98	109.3	109.4	106.6	89	90.2	94.8
A6671	[mRNA] locus=Contig4:2148008:2150776:+	25	19	27	18	844	93.3	5.95	104.31	98.1	100.5	95.5	106.5	106.2	105.8	94.9	97.1	96.1
A1618	[mRNA] locus=Contig13:601098:602377:-	43	13	31	13	348	36.3	6.55	132.33	102.3	102.1	102.7	107.5	110.5	109.3	90.3	90.3	87.6
A0261	[mRNA] locus=Contig10:1064251:1065389:+	67	9	60	9	212	23.4	4.67	211.59	102.5	100.6	102.9	93.5	93.6	95.9	101.6	104.5	103.4
A0859	[mRNA] locus=Contig11:1092532:1094054:+	43	12	32	12	322	36	6.46	127.05	107.6	106.1	109.1	97.2	98.8	98.3	97.7	94.7	93.2
A6293	[mRNA] locus=Contig4:1041822:1042699:+	56	13	27	13	236	25.3	5.88	107.39	99	99.8	99.9	96.2	95	96.2	104.6	106.5	104
A1972	[mRNA] locus=Contig14:1049008:1051884:-	24	19	27	19	777	89	7.09	94.98	95.5	98.5	97.2	101.2	103.5	102.8	99	99.5	99.4
A6640	[mRNA] locus=Contig4:2058985:2060338:+	34	13	45	13	346	36.5	8.66	152.38	98.5	97.1	99.8	124.5	126.7	124.8	76.6	77.6	75.3
A6301	[mRNA] locus=Contig4:1062358:1064787:-	33	17	28	17	629	70.3	6.93	112.49	95.4	94.4	94.5	106.7	105.2	105.7	98.3	99	99.5
A3919	[mRNA] locus=Contig1:201478:204878:-	18	15	25	15	873	94.6	5.87	98.77	101.3	103.9	102.3	96.2	95.2	96.9	101.4	101.9	100.6
A1281	[mRNA] locus=Contig12:1239751:1243039:+	31	20	24	20	861	94.9	5.73	99.55	96.8	94.8	98.5	103	103.4	106.3	97.8	100.1	98.9
A0525	[mRNA] locus=Contig10:222386:224609:+	34	16	21	16	415	46.8	5.78	99.49	99.8	96	98.3	98.7	100	99.9	105.3	101.3	102.2
A3809	[mRNA] locus=Contig1:1848832:1851113:+	40	17	25	17	443	50.2	5.31	102.95	110.2	105.6	107.6	97	96.7	96.3	96	96.6	94.2
A3487	[mRNA] locus=Contig1:587561:588715:+	50	19	31	19	291	31.5	9.06	117.46	94.7	94	93.7	99.6	99.4	98.7	107.9	109.2	105
A2823	[mRNA] locus=Contig17:913933:918407:+	15	21	24	21	1361	147.1	5.8	91.25	95.1	92.3	92.9	100.9	103.3	102.9	104.3	104.2	104.1
A0271	[mRNA] locus=Contig10:1091840:1093788:-	30	12	27	12	485	51.9	7.46	120.29	97.6	97.5	98.3	99.4	100.3	99	104.9	103.1	100.8
A8710	[mRNA] locus=Contig8:387388:389813:-	35	15	33	15	481	52.3	6.37	137.92	98.9	96.4	98.8	98	99.7	100.2	103.9	103.6	101.5
A5039	[mRNA] locus=Contig2:2409417:2415182:+	14	18	22	18	1552	172.2	6.67	89.88	90.3	91.1	89.1	111.4	109.2	112.2	96.9	99.6	98.2
A6623	[mRNA] locus=Contig4:2008608:2011858:+	25	16	41	16	566	62.8	10.35	139.12	100.6	100.7	102.3	106.1	105.8	105.6	95.2	94.5	91
A3349	[mRNA] locus=Contig19:478321:480485:+	33	17	22	17	579	64.3	4.89	91.74	100.8	102.3	100.9	97.9	101.1	99.9	98.8	100.3	98.2
A1572	[mRNA] locus=Contig13:429285:433031:+	23	22	28	20	1083	121.7	6.54	104.44	96.8	99.8	99.4	105.3	105.8	104.9	96.8	97.5	95.4
A3137	[mRNA] locus=Contig18:553410:555629:+	43	20	26	20	512	56.9	7.5	99.15	95.2	93.8	94.2	103.5	104.3	102.6	101.9	102.4	103.2
A0173	[mRNA] locus=Contig10:844958:846694:+	31	14	33	14	435	48.8	5.92	120.54	99.8	98.9	99.7	100.6	101.6	100.2	100.4	101.5	98.9
A6183	[mRNA] locus=Contig4:760641:765337:-	19	24	32	24	1351	151.8	5.2	108.79	97.8	98.5	99.7	100.2	99.5	100.5	100.9	102.3	99.6
A1910	[mRNA] locus=Contig14:862422:865699:-	26	21	25	21	952	105	6.64	97.92	99.3	100.9	100.8	97.8	98.3	98.2	101.8	101	100.3
A0191	[mRNA] locus=Contig10:887683:889434:+	54	15	24	15	399	44.5	6.7	99.56	102.9	99.8	101.6	100.7	100.2	98.5	96	99.2	101.2
A8266	[mRNA] locus=Contig7:1319643:1320345:+	58	7	174	7	151	16.5	8.16	541.84	101.3	102.5	101	98.4	96.4	96.5	102.2	101	102.4
A4727	[mRNA] locus=Contig2:1258394:1259853:-	44	14	25	14	382	41.9	5.62	109.27	96	96.4	96.3	102.9	102.7	102.7	100.7	101	99.1
A4148	[mRNA] locus=Contig1:2888322:2889437:+	60	18	23	18	305	33.9	6.01	104.56	99.9	99.5	100.2	100.2	99.9	97.5	101.3	101.5	99.6
A2936	[mRNA] locus=Contig17:341604:343363:-	43	16	29	16	447	49.8	6.3	111.86	119.6	117.4	120.2	80	80.5	80.1	102.9	101.5	100.6
A1496	[mRNA] locus=Contig13:162073:164458:-	15	8	38	8	739	77.3	5.19	130.53	92.9	92.8	92.9	108.2	111.1	109.7	97.5	97.6	96.2
A4250	[mRNA] locus=Contig1:3225985:3227302:+	44	10	91	7	304	32.7	9.31	351.11	111	109.6	111.2	91.9	95.9	94.8	96.1	99.4	93.6
A2039	[mRNA] locus=Contig14:326699:327814:+	57	16	35	16	282	29	4.67	112.85	98.3	99.6	99.5	103.7	103.6	104.6	97.3	97.4	95.6
A4182	[mRNA] locus=Contig1:3020659:3023241:-	23	17	25	16	663	73.3	6.89	95.81	100.5	99.6	98	98.5	99.2	100.2	101.9	100	100.1
A5067	[mRNA] locus=Contig2:2526069:2527357:+	40	12	36	7	357	38	5.57	172.72	108.9	106.9	110.8	101.3	104.7	105.3	87.5	90	87.5
A5661	[mRNA] locus=Contig3:1741830:1744274:+	28	15	23	15	605	65.6	6.65	88.4	103.1	103	104.7	96.4	98.4	100.9	96.8	98.2	98.3
A1382	[mRNA] locus=Contig12:1541076:1542666:-	38	15	38	14	380	42.9	5.2	138.78	99.7	97.4	98.5	110.3	112.7	114.3	88.9	89.3	88.3
A8136	[mRNA] locus=Contig7:127285:129168:+	35	18	25	17	518	59.1	8.73	100.19	105.1	102.6	104.5	100.8	109	104	91.6	89.6	91.3
A2992	[mRNA] locus=Contig18:93469:94619:+	47	13	29	13	310	34.2	5.33	128.89	97.9	99.9	100.5	102.1	104.2	104	97.8	97.9	96.7
A1566	[mRNA] locus=Contig13:417083:418125:+	54	17	33	17	267	30.3	10.2	124.32	96.8	94.4	95.1	102.4	102.6	102.9	103.1	102.3	100.9
A6810	[mRNA] locus=Contig4:2495842:2498320:-	36	20	30	19	582	62.3	6.4	117.57	97.9	98.6	96.9	94.3	101.7	96.4	105.8	105.3	104.3
A6727	[mRNA] locus=Contig4:2301132:2304621:+	21	21	27	20	935	105.5	8.94	91.4	100.2	98.6	95.4	103.8	101.7	103.2	97.8	99	98.8
A2892	[mRNA] locus=Contig17:193956:194751:+	54	10	25	10	226	24.2	6.27	122.69	99.8	98	100.1	97	97.3	96	103.7	104.8	103
A8074	[mRNA] locus=Contig7:764074:764833:+	50	11	58	11	171	19.1	10.7	207.59	101.8	97.2	101.7	95.2	95.7	96.3	105.6	105.1	103.3
A1973	[mRNA] locus=Contig14:1052429:1053808:-	40	9	34	9	300	32.6	4.82	138.4	99.2	99	97.4	108.3	108.9	109.3	92	92.7	94
A8218	[mRNA] locus=Contig7:1196413:1206218:+	8	21	28	14	2847	321.5	6.48	98.25	102.1	98.9	103.8	102	100.9	103.4	97.9	96.3	95.1
A1333	[mRNA] locus=Contig12:1392793:1396993:+	17	18	25	18	1081	118.6	6.35	88.03	128.1	126.6	124.9	78.6	77.3	78.1	96.9	95.8	96.1
A8453	[mRNA] locus=Contig7:1885082:1885957:+	64	15	35	14	271	28.3	5.3	148.35	100.7	100.6	98.4	97.7	98.1	97.8	102.1	102.4	102.8
A3175	[mRNA] locus=Contig18:694223:696878:+	27	16	23	16	714	78.5	6.62	98.78	105.1	107.6	104.9	93	94	94.2	100.3	100.2	98.7
A7121	[mRNA] locus=Contig5:1262350:1265953:+	22	25	26	24	1141	124.3	9.14	97.88	102	103.6	102.7	101.5	100	100.2	96.4	96.9	96.4
A5873	[mRNA] locus=Contig3:2568909:2571353:+	31	17	24	17	646	68.2	6.13	102.64	98.6	100.4	98.3	101.9	103.5	103	99.4	97.8	97.9
A8170	[mRNA] locus=Contig7:1032123:1034508:-	39	17	29	17	542	60.9	6.13	115.92	97.8	99.2	98	97.3	97.2	98.9	103.1	103.2	104.1
A6691	[mRNA] locus=Contig4:2206392:2207389:-	54	11	32	11	203	23	4.97	112.27	101.2	98.7	99.8	100.5	102.8	101.3	101.2	98.6	97
A0455	[mRNA] locus=Contig10:1622771:1623603:-	68	18	39	18	223	24.8	6.38	124.28	101.1	100.4	102.2	97.5	97	96.1	103.7	103.8	100
A8876	[mRNA] locus=Contig8:1113305:1114060:-	69	12	26	12	251	27.1	9.74	114.77	105.6	105.8	103.8	105.8	104	104.9	89.2	89	91.3
A3288	[mRNA] locus=Contig19:237268:238760:-	41	16	23	16	427	44.7	9.2	87.38	102.6	98.4	101.6	106.2	107.4	111.5	91.7	88.5	92.2
A2687	[mRNA] locus=Contig17:461758:464687:+	30	18	22	18	793	87.3	5.19	88.92	99.5	100.6	101.5	98.9	102.5	100	98.1	99.1	99
A0788	[mRNA] locus=Contig11:826001:827270:+	50	16	25	15	297	34.7	7.59	93.39	100.8	95.8	99.3	101.4	100.4	101.5	99.9	101.5	99.1
A8958	[mRNA] locus=Contig8:1428829:1429573:-	42	12	37	12	206	21.6	5.33	128.42	102.8	99.1	101.2	100	98.7	97.8	101.1	101.6	98.4
A2091	[mRNA] locus=Contig15:38631:41024:-	34	18	53	17	600	67.7	6.99	150.55	108.3	107.7	105.7	93.9	90.1	89.6	101.9	101.9	103.2
A6227	[mRNA] locus=Contig4:865563:867349:-	47	15	24	15	425	46.7	6.07	104.42	96.8	97	96.3	98.8	100.8	102.4	101.1	104.5	101.1
A1498	[mRNA] locus=Contig13:174047:176396:-	36	16	23	16	522	58.8	6.55	93.69	99.6	106.4	97.7	104.1	106.7	97.3	95.2	97.2	99.1
A3934	[mRNA] locus=Contig1:2267008:2269602:-	23	15	22	14	831	89.9	6.18	94.73	98.1	99.4	100.6	102.7	107.7	105.4	93.3	95.3	96
A5066	[mRNA] locus=Contig2:2524051:2525341:+	41	14	34	6	376	40.4	6.67	143.71	114	114.5	114.7	87.6	85.2	87	100.2	99.4	98.9
A4475	[mRNA] locus=Contig2:542404:543741:+	44	10	21	10	389	41.5	6.35	117.18	90.1	92.3	94.3	98.5	100	100	107.1	108.6	107.1
A8647	[mRNA] locus=Contig7:2507220:2508682:-	42	13	39	13	260	27.7	7.87	159.33	108.7	95.5	111.3	102.8	101.2	100.2	97.9	95.2	92.6
A7304	[mRNA] locus=Contig5:2229332:2230241:+	43	12	42	12	245	26.3	7.62	141.98	105.9	101.6	106.6	91.3	90.3	91.7	106	105	103.7
A5885	[mRNA] locus=Contig3:2607570:2610623:-	31	21	26	21	846	92	4.81	98.28	104	104.6	100.8	99.6	98.4	102.1	96.1	95.9	97.9
A2516	[mRNA] locus=Contig16:729496:730666:+	42	13	34	13	371	40	7.75	140.23	99.1	100.2	99	102.4	99.7	99.1	102	100.2	101.2
A5159	[mRNA] locus=Contig2:311835:313781:+	36	15	25	15	429	48.3	6.98	99.99	101.9	98.2	100	103.1	102.1	100.6	99.4	98	97.7
A0791	[mRNA] locus=Contig11:834694:835333:+	81	14	32	14	175	19.9	6.43	120.96	102	99	102.2	97	97.8	95.8	104.1	104.8	100.5
A1254	[mRNA] locus=Contig12:148681:152276:+	18	17	21	17	1104	120.6	6.11	85.7	170.3	169.4	165.9	78.4	78.2	75	54.1	54.2	56
A8101	[mRNA] locus=Contig7:840731:842433:-	36	14	22	14	422	45.9	8.5	90.41	97	97.9	96.1	103.3	103.2	101.8	100.2	99.7	99.3
A6387	[mRNA] locus=Contig4:161940:164747:+	29	14	25	14	699	75	6.01	113.54	108	105.8	104.5	98.7	100.2	100.5	93.2	93.2	96
A0546	[mRNA] locus=Contig10:269991:273048:+	21	17	25	17	912	97.8	7.03	103.86	145.4	145	141.4	67.7	63.7	64.8	90.9	90.9	96
A1421	[mRNA] locus=Contig12:254252:256475:+	30	16	21	16	578	64.4	6.64	89.78	101.4	102.4	104.5	104.4	105.1	104.7	93.9	91	92.5
A1789	[mRNA] locus=Contig14:519909:522593:+	22	17	28	17	750	81.9	8.46	95.45	99.4	99.4	99.1	101.6	102.3	103.6	99.3	97.8	98.4
A2939	[mRNA] locus=Contig17:346849:348878:-	54	13	21	13	357	38.9	6.83	109.4	98.8	98.3	100.4	102	104.6	106.5	95.1	95.4	97.4
A6185	[mRNA] locus=Contig4:767334:769615:+	36	14	26	13	411	46.4	6.25	98.14	96.9	97.7	95.1	106.3	103.6	107.3	95	95.4	100.1
A4458	[mRNA] locus=Contig2:493357:497346:+	16	16	24	16	1110	120.7	6.67	92.14	101.1	100.5	101.8	99.1	100.3	101.6	99	98.3	97.7
A8644	[mRNA] locus=Contig7:2497721:2500013:-	28	14	29	13	676	73.9	6.9	115.2	98	108.8	101.6	101.7	100	100.7	94.1	96.8	96.7
A4976	[mRNA] locus=Contig2:2186375:2191026:+	22	22	23	22	1237	136.2	5.1	85.73	98.2	98	99.2	99	98.6	99.3	101.2	101.7	103
A0221	[mRNA] locus=Contig10:975699:979041:-	19	19	25	19	931	102.2	6.35	96.35	96.9	97.5	97.3	97.1	100.2	99	104.1	104.1	103.7
A5942	[mRNA] locus=Contig3:2800189:2801640:+	45	12	21	12	423	45.9	6	101.81	105.8	101.6	105.1	87.6	87.7	87.7	107.1	107.9	107.8
A8066	[mRNA] locus=Contig7:743513:745194:-	39	15	27	15	430	47.8	5.12	113.03	99.8	98.4	99.7	95.1	97	97.1	105.6	103.2	104.1
A2749	[mRNA] locus=Contig17:138270:138889:+	57	6	82	6	169	17.9	6.42	373.61	89.7	90.1	89.5	95.6	95.5	95.6	113.8	113.2	116.3
A2265	[mRNA] locus=Contig15:888451:890304:-	35	13	27	13	511	57.2	6.55	127.53	103.6	105.5	105.6	97.1	92.2	94.4	99.1	101.2	99.2
A1908	[mRNA] locus=Contig14:858590:861605:-	19	15	34	15	827	91.1	7.55	136.14	102.8	98.5	102.1	100.4	98.8	100.3	99.4	97.5	100.3
A6407	[mRNA] locus=Contig4:1356667:1360273:-	22	18	28	18	955	103.3	7.02	106.31	96.4	99.6	95.3	99	100.9	101.4	102.1	102.7	102.4
A6012	[mRNA] locus=Contig3:210765:212808:-	30	14	23	14	553	62.7	7.59	88.4	99.7	98.9	98.8	106.4	106.3	108.1	93.8	94.3	93.3
A1784	[mRNA] locus=Contig14:509217:510674:+	42	14	27	14	398	42.1	7.96	126.01	99.8	98.7	98.2	98.2	97	99.5	100.3	103.8	100.3
A5274	[mRNA] locus=Contig2:3184503:3187522:-	21	17	26	16	862	98	5.9	96.17	99.3	98	97.2	104.4	106.3	105.5	94.9	96.1	96.2
A0961	[mRNA] locus=Contig11:1503808:1505908:+	35	12	22	12	540	57.2	6.29	110.75	99.7	97.4	98.1	103.3	103	104	100	98	95.4
A9697	[mRNA] locus=Contig9:1520352:1522410:-	34	12	20	12	583	63.6	5.22	104.39	96.9	97.8	96	109.9	108.7	107.6	93.9	94.4	95.8
A2241	[mRNA] locus=Contig15:785297:788684:-	28	20	29	20	718	79.5	6.79	107.87	104.4	103.7	103.6	98.2	97.8	97.3	98.2	98.5	97.3
A1447	[mRNA] locus=Contig12:395994:397675:+	45	17	23	17	428	46	8.76	91.21	94.5	92.7	96.1	105.7	103.6	102.8	102.4	101.5	103.7
A8575	[mRNA] locus=Contig7:2270702:2273935:-	29	19	24	19	873	96.2	6.32	104.06	105.6	103.3	100.8	95.8	95.5	96.3	101	101	100.7
A9694	[mRNA] locus=Contig9:1513280:1513856:-	72	15	106	15	151	17	10.64	277.43	99	98.9	98.6	104	103	103	97.9	97.3	97.6
A8338	[mRNA] locus=Contig7:1522772:1525742:+	28	19	24	16	716	81.2	5.8	88.7	99	98.8	102.6	99.5	99.7	101.1	100.7	99.5	99.1
A9241	[mRNA] locus=Contig9:1864867:1865841:-	42	8	34	7	252	25.9	5.41	146.91	101.8	98.9	100.8	90.7	94.3	93.6	109.2	105.4	106.2
A0621	[mRNA] locus=Contig11:211564:212772:+	42	17	30	17	365	40.2	5.95	103.6	100.8	99.9	99.9	113.8	114.2	113.2	86.5	86	86.1
A4146	[mRNA] locus=Contig1:2883319:2885446:+	36	18	31	18	535	58.3	5.99	109.56	110.5	110.5	112.9	85.2	85.4	85.1	103.6	104.4	102.5
A7881	[mRNA] locus=Contig6:2209588:2215181:+	15	19	22	19	1372	150.7	5.78	86.98	97.6	98.1	99.3	101.6	102.1	102.1	99	99.6	97.9
A5609	[mRNA] locus=Contig3:1573582:1574754:-	55	15	23	14	296	33.4	6.86	103.46	98.7	98.9	98.7	95.3	96.6	97	106.7	105.4	103.9
A2379	[mRNA] locus=Contig16:304929:305433:+	61	10	196	10	147	16	5.62	646.01	97.6	97.4	98.8	102.6	101.8	100.6	100.3	100.6	98.8
A5652	[mRNA] locus=Contig3:1692328:1693528:+	47	14	19	14	384	39.6	5.21	101.4	102.1	101.3	104.5	91.8	93.4	93.7	103.5	105	104.7
A9485	[mRNA] locus=Contig9:725264:728362:+	27	18	22	18	811	90.1	6.27	91.65	100	100.2	99.6	100.4	102.2	101.9	98.9	98.5	97.8
A6120	[mRNA] locus=Contig4:603541:605346:-	33	12	32	12	420	45.9	4.56	135.41	98.1	96.4	96.5	96.3	98.4	97.2	105.1	106.6	105.5
A2794	[mRNA] locus=Contig17:146594:148031:-	34	13	27	12	425	46.3	6.3	120.42	95.8	94.3	92.3	104.6	105	104	102.1	101.6	99.1
A4168	[mRNA] locus=Contig1:2965664:2968512:+	31	18	25	18	648	72.6	6.38	104.51	103.7	102.7	100.3	98.5	100.1	100.3	98.7	97.3	98.3
A3031	[mRNA] locus=Contig18:209826:213044:-	31	20	26	20	608	69.9	7.17	92.45	101.3	101.3	100.1	99.9	100.4	99.9	98	99.6	98.5
A3608	[mRNA] locus=Contig1:98861:100675:-	42	16	23	16	495	53.4	5.25	93.28	100.4	99.4	99.1	94	95	93.3	107	107.1	105.3
A5417	[mRNA] locus=Contig3:725116:726506:+	42	10	24	10	276	31.8	5.27	126.41	100.6	99.4	99.9	101.2	99.3	99.8	99.1	99.9	100.3
A9222	[mRNA] locus=Contig8:382061:385807:+	23	13	20	13	844	92.3	5.03	93.59	104.3	101.6	103	91.2	90.9	91.4	107.1	107.6	106.3
A6729	[mRNA] locus=Contig4:2307773:2308711:-	51	9	19	9	244	27.6	4.74	108.27	100	98.2	100.5	98.2	101.3	100.6	99.9	98.8	102.7
A9707	[mRNA] locus=Contig9:1552574:1555152:+	31	18	24	18	611	67.3	5.81	92.18	99.6	97.8	98.3	96.1	94	95	105.8	107.2	104.6
A0182	[mRNA] locus=Contig10:869258:871017:+	55	17	23	17	368	40.1	8.43	113.95	101	99.6	101.9	105.6	105	105.5	93.8	94.8	93.2
A3729	[mRNA] locus=Contig1:1343653:1347820:+	20	18	26	18	996	109.4	6.89	98.54	100.6	102.5	99.9	107	98.9	101.3	96.1	96.3	96.6
A0111	[mRNA] locus=Contig10:595191:601036:+	15	22	29	22	1558	173	5.43	97.48	108.7	105.5	107.9	95.1	93.7	95.1	97	97.1	99.3
A2778	[mRNA] locus=Contig17:750606:751179:+	59	13	144	13	151	17.5	9.39	410.43	99	100	99.2	102.7	100.4	99.8	98.7	97.9	101.3
A7173	[mRNA] locus=Contig5:1427139:1428553:-	42	16	24	15	385	41.8	7.56	91.05	100.9	100.1	101	108.9	111.6	109.4	89.6	89.1	88
A8305	[mRNA] locus=Contig7:1439155:1440137:+	47	14	31	14	255	29.3	5.91	108.33	103.9	103	102.8	93	93.5	93.8	104.6	104.3	103.6
A8872	[mRNA] locus=Contig8:1088643:1090260:-	48	15	30	15	349	39.4	8.1	114.18	93.7	94.4	95	106.7	108.5	106.5	99	98.8	97.6
A6250	[mRNA] locus=Contig4:935912:937066:-	44	16	25	16	369	39.7	5.39	106.22	99.5	103.6	100.7	99.6	99.9	99.4	98.4	100.6	97.7
A6524	[mRNA] locus=Contig4:1676145:1677044:-	49	10	22	10	196	22.7	5.73	92.61	103.5	101	105.7	97.2	99	98.6	98.7	99.3	97.5
A0091	[mRNA] locus=Contig10:535100:536762:-	53	13	28	13	321	34.2	6.9	108.29	93.2	89.1	94.1	103.3	104.1	102	106.1	105.6	102.8
A8154	[mRNA] locus=Contig7:997995:1000116:-	39	20	26	20	582	62.7	8.72	92.57	103.8	104.3	100.5	106	106.2	105.1	91.2	93.2	90.9
A6583	[mRNA] locus=Contig4:1874606:1875664:+	51	10	53	10	155	17.8	10.48	163.06	95.2	96.5	98.3	108.8	106.2	106.1	94.8	95.7	96.9
A0177	[mRNA] locus=Contig10:854377:855222:-	55	14	31	14	190	22.2	4.88	105.03	95.8	92.7	94.7	108.6	107.7	106.5	100.3	99.5	96.4
A7486	[mRNA] locus=Contig6:461914:463344:-	42	11	19	11	367	42.5	6.64	88.45	92.8	92.3	92	111.1	113.7	116	93.2	92.5	95.1
A8833	[mRNA] locus=Contig8:801160:802827:-	50	13	39	13	273	29.5	6.43	138.88	101.8	100.7	100.4	96.7	99	98.4	103.6	100.7	100.2
A1194	[mRNA] locus=Contig12:939278:944421:+	18	19	21	19	1260	141.3	6.02	87.15	101.9	103	103	96.5	97.5	99.4	98	98.6	100.1
A5604	[mRNA] locus=Contig3:1550990:1553124:-	34	16	25	16	532	57.9	5.49	95.64	99.9	102.3	101.6	105.9	105.3	104.8	91.1	93.2	96.7
A1174	[mRNA] locus=Contig12:892024:893158:-	57	12	23	12	323	34.5	6.44	102.69	97	95.4	94.5	95.6	94.8	96.3	111	109.8	106.3
A3485	[mRNA] locus=Contig1:584220:586957:+	21	11	21	11	694	72.3	4.63	82.22	103.4	101	100.9	108	109	107.4	89.9	89	90.4
A6270	[mRNA] locus=Contig4:986917:988704:+	46	16	27	15	366	41	7.15	99.46	113.1	115.1	112.9	101.1	95.9	92.4	90.2	90.2	90.5
A6474	[mRNA] locus=Contig4:1542908:1546415:-	20	18	22	18	955	105.6	4.73	82.3	100.9	98.5	100.9	104.4	105.7	106.8	93.1	93.4	94.6
A4540	[mRNA] locus=Contig2:716209:717368:-	42	14	24	14	365	40.8	5.48	95.16	93.7	99.4	95.3	102.9	103.3	98.6	97.4	100.7	107.2
A5009	[mRNA] locus=Contig2:2303846:2305812:-	34	20	38	20	512	57.5	8.21	110.69	112.5	110.9	110	94	94.2	92.5	97	96.6	94.7
A5999	[mRNA] locus=Contig3:178182:179267:-	51	14	31	14	282	32	4.98	115.51	101.1	101.2	101.8	96.1	97.2	97	104.3	102.1	103.1
A1247	[mRNA] locus=Contig12:1114095:1114706:+	67	13	29	13	160	18	7.88	112.85	96.5	96.7	99.2	101.4	100.9	101.5	103.3	101.1	100
A0289	[mRNA] locus=Contig10:1135777:1138019:-	26	14	22	14	531	58.5	9.58	80.27	101.3	98.2	99.6	95.5	96.7	97.8	102.8	103	102.8
A9696	[mRNA] locus=Contig9:1515735:1517017:+	34	12	21	12	310	34	5.99	91.04	99.5	98.7	102.1	93.6	95.1	95.1	105	106.1	104
A0235	[mRNA] locus=Contig10:85679:89298:-	27	21	26	21	862	98.4	5.44	103.82	108.3	108.5	107.8	95.7	92.3	91.9	98.7	99	99
A1170	[mRNA] locus=Contig12:884108:886365:+	28	17	29	17	593	64.8	8.72	103.73	98.7	98.8	100.7	100.3	100.7	99.9	100.1	102.7	99.7
A1829	[mRNA] locus=Contig14:636297:637830:-	38	17	23	17	491	55	6.51	85.68	93.5	95.8	94.4	107.5	107.7	108.8	97.1	97.9	96.2
A0745	[mRNA] locus=Contig11:650682:654030:+	22	18	23	18	946	103.1	6.19	90.16	99.9	100.5	98.7	106.1	106.7	109.3	93.5	92.6	91.4
A0363	[mRNA] locus=Contig10:1370580:1372344:+	29	16	27	16	550	56.2	4.74	99.33	95.3	104	97	106.5	105.8	106.8	92.3	93.1	99.9
A8249	[mRNA] locus=Contig7:1270941:1272430:-	39	9	22	9	338	37.3	6.46	93.79	98.9	99.1	99.1	104.3	104.3	101.2	96.7	98.4	96.5
A6465	[mRNA] locus=Contig4:181017:183671:-	25	12	20	12	704	75.3	4.97	87.12	101.5	101.7	98.9	104.6	103.2	104.1	92.7	95.4	97.5
A2522	[mRNA] locus=Contig16:748718:750427:-	38	13	21	13	511	54.2	8.02	98.29	99.9	100	94.9	103.4	101.2	100	98.7	98.8	101.7
A5156	[mRNA] locus=Contig2:2787443:2788934:+	85	11	692	3	458	50.9	6.62	2099.15	94.7	92.3	90.4	96.4	96.7	100.4	109.3	108.2	108.6
A2207	[mRNA] locus=Contig15:658108:658767:+	71	15	58	12	146	15.8	10.51	161.8	98	95.4	97.2	103.8	102.3	103.5	103	99.8	98
A9546	[mRNA] locus=Contig9:940352:947219:-	12	19	26	18	1605	176.9	6.05	103.68	93.7	95.8	95.6	101.5	102.9	102.5	102.4	101.9	102.5
A0159	[mRNA] locus=Contig10:803138:805631:-	28	14	34	14	476	51.1	7.42	133.02	101.1	100.8	98.1	99.2	98.7	98.8	100.8	102.7	99.6
A8099	[mRNA] locus=Contig7:831596:835650:-	22	18	22	18	953	108.4	6.95	82.16	99.4	99.8	98.4	100.3	100.1	103.9	98.9	99.6	98.3
A6670	[mRNA] locus=Contig4:2141243:2143324:+	30	14	19	14	582	65	6.21	92.83	97	95	99.2	105.5	103.1	105.9	99.7	98.2	98
A6503	[mRNA] locus=Contig4:1634312:1636450:-	30	11	18	11	488	53.5	7.78	90.97	100.8	102.5	104.5	98.2	99.1	100.9	98.6	97.5	96.9
A9701	[mRNA] locus=Contig9:1531589:1532585:-	56	12	18	12	262	29.1	5.81	82.7	101.2	101.5	99.4	103	106.5	106.7	94.4	92.9	93.9
A9118	[mRNA] locus=Contig8:2026183:2029071:+	24	15	23	15	763	81	5.53	90.75	104.3	104	99.2	96.9	100	98.8	99.6	97.9	99.7
A0293	[mRNA] locus=Contig10:1140726:1142067:-	57	14	34	14	282	30.2	7.05	116.18	100.8	98.2	100.4	93.3	94.1	95.2	107.2	106.4	104.9
A3408	[mRNA] locus=Contig19:740843:742766:+	23	12	38	1	518	56.4	6.24	149.31	100.7	100.2	107.1	82.1	88.7	96.9	109.1	109.8	105
A9262	[mRNA] locus=Contig9:1937521:1938116:+	62	8	64	8	146	16.2	10.61	227.03	99.6	98.2	98.6	104.1	102.4	103	99.9	100	97.5
A0044	[mRNA] locus=Contig10:413278:414780:+	47	17	27	17	369	41.8	9.29	98.61	99.4	98.2	98.9	100.3	100.7	101	100.7	100.1	100.4
A6462	[mRNA] locus=Contig4:1510250:1510972:-	54	11	18	11	185	20.8	5.31	78.4	104.9	103	104.1	96	98.3	95.9	99.1	99.6	99.2
A2644	[mRNA] locus=Contig16:1101162:1103053:+	39	15	23	13	454	50.7	6.92	90.96	118.2	117.7	115.7	92.2	90	89.2	92	93.5	92.3
A2436	[mRNA] locus=Contig16:496102:498607:+	20	14	25	11	693	79.4	5.62	99.86	106.5	100.8	106.1	97.1	96.9	98	98.4	101	97.9
A4183	[mRNA] locus=Contig1:3023574:3026428:-	22	13	29	13	776	87.9	7.18	117.99	98.9	110.9	97	98	102.9	101.1	98.2	98.6	97.1
A8746	[mRNA] locus=Contig8:523376:525052:+	45	10	23	10	332	35.2	5.47	103.74	98.9	103.9	100.7	105.9	104.1	104.7	92	93.9	97.2
A2043	[mRNA] locus=Contig14:334699:336557:-	41	15	23	15	393	43.1	5.36	88.49	103.6	106	101.9	98.2	100.7	98.7	97.4	98.9	98.8
A2455	[mRNA] locus=Contig16:552834:556312:+	25	21	27	20	819	90	4.96	81.81	102.5	99.9	99.1	101.9	105.4	104.9	95.4	95	94
A6420	[mRNA] locus=Contig4:1398993:1400287:+	39	15	23	15	376	40.3	8.98	90.22	126.5	125	124.7	81.8	80.9	82	95	94.1	93.9
A6338	[mRNA] locus=Contig4:1185808:1188634:+	22	13	25	13	714	75.1	5.99	100.63	97	95.3	95.6	99.9	102.1	101.7	102.5	101.5	103.5
A6043	[mRNA] locus=Contig3:314524:315475:+	43	12	28	12	262	29.7	6.32	108.11	102.6	105.2	105.5	92.8	92.7	90.9	106	105.1	102.2
A8052	[mRNA] locus=Contig7:699035:700180:-	44	10	65	10	226	25.4	6.92	214.31	102.7	102.8	101.5	101.6	102.7	101.8	96.8	95.1	94.8
A2727	[mRNA] locus=Contig17:131738:133955:+	40	18	21	18	496	55.2	7.9	80.35	99.6	102.1	98.9	99.7	98.4	99.1	100.6	99.9	103.5
A0533	[mRNA] locus=Contig10:238604:239139:+	54	14	47	14	125	14.7	11.03	140.17	102.3	98.5	101.4	103.5	100.9	100.4	100.7	98.7	96.2
A8920	[mRNA] locus=Contig8:1304350:1305500:+	53	11	27	10	332	36.5	6.28	120.03	97.5	97.5	96.5	99.5	95.8	99.7	99.9	104.7	105
A9489	[mRNA] locus=Contig9:736471:737509:+	51	15	21	15	271	30.7	9.54	88.96	97.6	96.6	98.2	105.7	105.8	104	95.2	98.8	97.6
A3304	[mRNA] locus=Contig19:313913:314800:+	57	13	24	13	222	24.6	5.9	97.65	98.2	97.2	96.2	107.2	108.9	109.3	94.4	94.7	92.6
A0310	[mRNA] locus=Contig10:1186113:1186900:-	50	8	89	8	171	19.1	11.28	314.55	100.7	98.7	99.3	99	101.4	102	99.1	99.1	99.2
A3313	[mRNA] locus=Contig19:341672:342860:+	37	9	20	9	307	32.8	5.52	102.17	100	100.8	101	95.3	98.4	100.5	101.3	102.8	100.3
A5445	[mRNA] locus=Contig3:831271:833516:+	27	16	23	16	715	75.8	6.89	92.78	97.9	98.8	97	103	104.7	104	99.2	99.7	96.6
A8110	[mRNA] locus=Contig7:861008:862647:-	49	15	37	15	311	34.4	6.19	126.93	106.1	104.6	104.6	100.9	102.1	100.8	93.2	94.9	93.3
A3198	[mRNA] locus=Contig18:775557:777713:-	43	20	23	20	476	54	7.3	80.1	102.7	101.8	103.1	106.3	104.4	105.4	91.9	92.8	91.2
A3514	[mRNA] locus=Contig1:676964:680025:-	27	16	19	16	689	76.1	6.21	78.97	101.1	99.4	98.9	101.3	103.3	104.6	96.6	96.9	96.3
A3601	[mRNA] locus=Contig1:960660:962697:+	27	16	24	16	606	67.9	6.15	95.82	105.1	106.3	107.2	103.4	105.8	106.3	90	89.9	86.7
A9313	[mRNA] locus=Contig9:107247:108064:+	54	13	54	13	216	24.9	10.21	158.17	101.1	98	99.9	101.2	101.7	103.3	99.1	98.3	99.3
A4930	[mRNA] locus=Contig2:2028720:2030281:-	34	12	78	12	315	33.6	6.25	211.13	90	99.4	93.7	109.8	96.9	94.8	99.9	99.5	114.2
A1026	[mRNA] locus=Contig12:466665:469979:+	21	16	24	16	824	92.7	5.36	89	92.5	95.4	93.7	109.1	108	108.1	96.5	96.4	95.8
A4600	[mRNA] locus=Contig2:885958:888172:-	28	13	19	13	591	65.8	9.04	87.06	103.3	101.4	100.7	101.4	100.8	100.9	95.1	97.4	96.4
A2273	[mRNA] locus=Contig15:912438:914246:-	37	13	19	13	493	57	8.85	78.46	100.8	102.1	101.8	101.5	101.4	100.8	97	98.3	96.5
A0947	[mRNA] locus=Contig11:1449820:1452972:+	21	16	23	16	837	93.7	7.53	83.64	100.5	99.9	100.9	99.7	99.4	101.5	102.1	98.7	99.1
A7609	[mRNA] locus=Contig6:1191911:1192603:+	55	12	113	12	170	20.1	10.61	319.35	96.9	95.7	97.3	101.2	104.4	106.6	99.9	98.6	99
A6689	[mRNA] locus=Contig4:2199645:2201325:+	38	13	25	13	419	46.1	8.66	101.83	98.2	95.5	98.1	106.4	107.1	106.7	97.3	96.1	94.8
A9450	[mRNA] locus=Contig9:603632:606492:+	25	17	24	17	800	84.9	8.48	89.41	97.9	98.2	97.9	104.2	106.1	105.7	96.7	93.9	98.1
A3681	[mRNA] locus=Contig1:1213999:1215142:+	51	7	20	7	204	22.9	5.22	103.24	100.1	104.6	103.2	103.2	105.6	106.7	92.7	93.1	90.4
A1816	[mRNA] locus=Contig14:597450:599427:+	38	15	21	15	481	53	8.35	89.41	101.1	99.1	99.7	101.6	98.3	100.7	99.1	97.7	99.4
A3954	[mRNA] locus=Contig1:2322437:2324810:-	37	18	24	18	504	55	6.04	90.29	102.7	104	102.1	95.6	96.3	96.4	101.1	99.8	101.8
A9287	[mRNA] locus=Contig9:2009694:2011891:+	33	15	21	15	453	51.8	6.48	85.95	103.7	105.1	102.7	92.8	93.9	96.2	101.4	103	102
A2897	[mRNA] locus=Contig17:202338:203679:-	32	13	28	13	427	46.6	6.92	113.13	102.4	102.4	104.5	96.1	96.9	96.8	100.8	98.7	100.4
A1478	[mRNA] locus=Contig13:77944:78626:+	74	10	28	10	141	15.5	4.63	105.58	98.9	98.1	101.7	93.3	93.8	92.9	110.6	109.4	104.6
A0142	[mRNA] locus=Contig10:763538:768453:-	17	16	24	16	1150	124.5	6.87	85.57	98	99.6	98.3	105.8	105.5	105.6	96.1	96.9	96.1
A4623	[mRNA] locus=Contig2:962183:963606:-	34	12	28	12	364	40.4	4.87	103.05	102.3	101.8	101.4	102.1	101.2	100.1	97.9	98.9	96.6
A0461	[mRNA] locus=Contig10:1640836:1642734:-	27	13	20	13	632	70.2	5.19	81.99	104.1	106.7	102.7	90.4	88.9	89.8	105.9	105.8	106.1
A5436	[mRNA] locus=Contig3:793655:794525:+	46	9	38	8	250	26.7	8.66	136.23	99.2	97.1	96.9	92.8	93.4	92.4	114.1	109.9	107.3
A2769	[mRNA] locus=Contig17:732052:735526:+	23	16	21	16	759	84.9	6.15	80.45	101.6	95	98.5	107.8	106.6	105.4	94.5	95	94.6
A2001	[mRNA] locus=Contig14:1137067:1139379:-	32	12	21	12	504	54	8.75	89.72	96.8	98.8	98.9	100.3	102.8	103	102	100.4	98.9
A3045	[mRNA] locus=Contig18:255395:256846:-	30	12	19	12	430	46.3	5.03	82.58	98.4	98.7	98.3	93.3	96.2	93.8	107.7	105.8	105.7
A0488	[mRNA] locus=Contig10:1719116:1721039:+	25	15	24	15	567	58.5	8.59	85.25	99.5	97.7	101.4	111.4	114.1	113.5	86.8	88.3	86.4
A6504	[mRNA] locus=Contig4:1638279:1639318:+	48	11	26	11	254	26.7	5	104.64	103	104.4	102.1	102.4	101.6	103	96	94.9	94.2
A0396	[mRNA] locus=Contig10:1451884:1453230:-	29	12	28	12	368	40.2	7.78	116.26	102.4	102.4	102.4	96.2	99.2	98.1	100.3	99.7	98.5
A6879	[mRNA] locus=Contig4:430944:432076:+	51	16	20	16	287	31.1	10.87	76.79	95.8	94.3	94.5	105.6	107.1	107.3	98.6	98.9	98
A3172	[mRNA] locus=Contig18:681919:684236:+	28	14	21	14	625	67.9	5.83	84.8	104.8	102.1	103.6	106.6	105.2	105	90.2	89.5	92.6
A8394	[mRNA] locus=Contig7:1702195:1702898:-	42	11	63	11	179	20	7.97	168.05	101.6	99.4	102.7	95.4	95.5	95.9	105.7	105.1	101.9
A8017	[mRNA] locus=Contig6:367087:367770:-	72	11	22	11	155	17.1	5.34	105.9	100.8	98.9	103.3	94.7	94.3	95.8	103.8	103.1	104.1
A2741	[mRNA] locus=Contig17:639889:640418:+	71	13	80	13	108	12.1	6.8	205.03	108	105.4	105.2	86.2	86.8	86.5	109.8	110.3	104.6
A4987	[mRNA] locus=Contig2:2215050:2218826:+	15	16	21	16	1084	117.8	7.94	72.81	106.1	106.9	103.8	102.6	102.9	104.4	89.9	90.3	93.5
A3360	[mRNA] locus=Contig19:511811:514016:-	32	12	20	12	555	59.4	5.72	102.01	107.5	107.8	109.6	93.8	93.6	93.1	98.5	99.3	97.3
A9140	[mRNA] locus=Contig8:2097293:2098694:+	39	16	36	16	376	42.1	4.7	111.19	98.5	98.4	96.5	103.7	105.3	104.5	99.7	97.7	96.3
A6268	[mRNA] locus=Contig4:982874:984029:+	41	8	25	8	245	26.6	8.59	119.09	103.8	102	104.8	95.2	95.7	96.6	101.3	100.1	100.4
A4069	[mRNA] locus=Contig1:2673193:2674298:-	38	13	26	13	282	31.2	5.1	92.3	96.8	95.7	98.4	105.6	109.6	109	97.4	95.4	92.4
A3597	[mRNA] locus=Contig1:95876:98450:-	34	12	19	12	511	54.3	6.15	83.77	99.3	95.8	100	100.6	101.5	100.7	103.7	100	99.6
A2856	[mRNA] locus=Contig17:1024355:1025980:-	36	10	22	10	281	30.9	9.42	86.77	97.4	102.6	101.4	96.4	94.8	98.1	104.3	102.9	103
A0976	[mRNA] locus=Contig11:1546481:1548834:+	25	14	24	11	574	63.8	8.56	84.61	93.1	95.2	93.9	103.6	104.5	104	101.6	101.3	102.1
A6914	[mRNA] locus=Contig5:557417:558395:+	49	11	28	11	264	28.3	8.34	103.2	95.6	95	96	102.5	104.8	103.5	101	101.1	100.8
A1124	[mRNA] locus=Contig12:743035:743957:+	50	11	27	11	219	23.7	5.31	102.88	99	102.1	101.9	106.6	105.9	104.9	93.4	93.6	94.7
A6052	[mRNA] locus=Contig3:361851:363378:-	40	16	26	16	387	43.2	7.59	97.42	97.9	95.5	97.3	100.8	101.6	100.4	103.7	102	100.3
A0256	[mRNA] locus=Contig10:1059159:1060349:+	48	11	19	11	279	30.1	7.62	90.86	101.1	99.5	98.3	94.5	98.2	96.4	105.7	102.1	103.5
A1159	[mRNA] locus=Contig12:851637:852789:-	42	10	33	10	283	30.3	4.75	106.41	97.5	102.3	93.7	101.9	115.3	95.7	99.7	98.6	101.6
A0516	[mRNA] locus=Contig10:188626:193910:+	16	21	24	21	1404	159.9	9.2	75.38	97.2	99.6	102.2	99.3	102.1	99.2	97.7	100.5	102.2
A0695	[mRNA] locus=Contig11:473112:478438:+	12	16	26	16	1236	137.8	7.28	87.78	95.1	96	95.2	107.2	105.4	107.7	96.6	97.3	96.6
A1898	[mRNA] locus=Contig14:835044:837658:-	19	14	25	14	717	77.3	5.97	97.64	89.1	92.7	90.5	114.2	114.5	114.4	94.3	93.6	92.6
A9601	[mRNA] locus=Contig9:1131527:1133447:-	36	15	20	15	550	57.8	6.71	73.05	99.9	103.1	100.7	102.4	102.6	102.9	96.4	96.5	94
A4648	[mRNA] locus=Contig2:39731:44188:-	18	22	23	22	1131	127.9	5.85	83.77	99.3	100.6	101	101	100.1	101.3	98.1	98.1	99.5
A1367	[mRNA] locus=Contig12:1502882:1503931:-	41	12	42	10	288	30.9	5.91	141.88	101.4	100	101.4	84.6	83.3	83.7	117.4	115.8	114
A6666	[mRNA] locus=Contig4:2127772:2129163:-	41	13	30	11	351	39.6	6.81	114.79	107	106.5	104.8	95.3	94.2	96	98.4	97.8	99.4
A7178	[mRNA] locus=Contig5:1441028:1444140:+	17	13	22	13	985	106.6	6.73	88.13	106.3	108.4	103.9	98	97.5	97	95.5	95	97.1
A3146	[mRNA] locus=Contig18:601057:602791:+	38	11	19	11	342	39.5	5.44	81.3	107.1	103.7	104.8	95.6	96.7	98.2	99.8	97.3	96.9
A9103	[mRNA] locus=Contig8:1964752:1967404:-	32	17	22	17	657	73.9	5.43	88.82	97.5	99.7	97.4	99.7	102.1	104	99	99.7	100.6
A2430	[mRNA] locus=Contig16:471603:477585:+	12	19	20	18	1741	194.1	6.57	75.04	99.5	99.5	99.9	104.1	104.2	105.8	96	94.5	95.8
A6595	[mRNA] locus=Contig4:1905536:1906873:+	55	13	25	12	280	30.2	7.47	101.6	97.2	97.5	98	104.6	105.8	106	97.2	97.4	95
A2360	[mRNA] locus=Contig16:219051:225340:-	10	17	21	17	1861	207.3	7.64	80.35	100.4	102.2	100.2	98.6	100.8	100.7	98.3	96.8	99.1
A4982	[mRNA] locus=Contig2:236352:239711:+	19	17	23	17	883	98.4	9.45	87.31	92.4	95.8	92.1	103.2	102	100.9	106	102.7	104.7
A8330	[mRNA] locus=Contig7:1497285:1498611:-	52	21	41	21	259	26.5	11	99.14	102.5	101.3	103.7	95.7	95.4	96.2	103.5	103.8	100.4
A9559	[mRNA] locus=Contig9:999376:1000397:-	55	11	18	11	272	29.2	7.49	84.05	101	100.6	101.7	96.1	95.7	99.3	100.5	104	101.6
A9202	[mRNA] locus=Contig8:297529:298441:-	56	13	33	13	224	24.5	5.91	114.7	86.2	84.8	87.7	123.1	123.4	120.4	92.1	92.6	91
A6135	[mRNA] locus=Contig4:644818:645473:+	62	12	70	11	160	18.5	10.33	252.81	95.8	97	96.5	104	103.3	101.9	99.8	99.7	102.1
A3830	[mRNA] locus=Contig1:162675:165976:-	19	16	21	16	880	96.7	6.28	75.07	99.8	101.4	102	98.9	97.6	96.8	99.2	100.6	100.1
A5456	[mRNA] locus=Contig3:859679:861460:-	33	15	25	15	397	43.5	5.45	79.25	91.5	93	92.3	112.6	110	112.3	96.9	95.4	95.9
A8167	[mRNA] locus=Contig7:1025841:1030294:-	19	18	22	18	1128	126.3	5.21	84.99	99.2	101.3	100.3	100	100.3	99.4	100.6	99.6	98.2
A5473	[mRNA] locus=Contig3:912519:913401:-	44	10	25	10	203	22.5	8.98	103.98	102.8	106.2	105.1	102.2	103.5	101.6	93.4	94.6	92.3
A4382	[mRNA] locus=Contig20:10597:12090:+	44	14	24	14	386	43.3	6.87	99.07	98.8	98.5	100.8	99.9	97.7	101.4	98.1	102.8	100.2
A3148	[mRNA] locus=Contig18:609894:610839:+	38	12	140	12	235	24.7	4.46	396.57	100.6	101.6	102	98	96.1	94.8	102.6	103.6	103
A2879	[mRNA] locus=Contig17:1120797:1122471:-	43	17	24	17	333	38.2	5.97	82.55	98.6	97.4	98.8	108.7	108.5	109.6	92.4	93.1	92.3
A8822	[mRNA] locus=Contig8:766397:767260:-	57	11	26	11	146	17.3	7.12	102.89	99.8	97.7	99.8	98.2	98.9	99.7	102.3	102.6	102
A6187	[mRNA] locus=Contig4:774999:775637:-	53	12	23	12	212	22.4	6.68	90.47	94	95.7	95.4	103.8	105.7	102.9	102.6	98.5	101.1
A3812	[mRNA] locus=Contig1:1854561:1857530:-	22	19	24	19	772	90.8	7.81	76.71	98.5	98.4	99.5	101.3	102.4	104.5	98.8	97.9	99.2
A2458	[mRNA] locus=Contig16:565752:566789:+	47	11	18	11	289	31.7	8.02	79.04	96	96.2	95.7	101.1	101.6	104.8	100.6	103.8	99.9
A4888	[mRNA] locus=Contig2:1904001:1906399:-	22	13	21	13	613	67.2	6.38	88.16	104.6	103.4	106.2	88.5	87.1	88.1	107.7	108.9	108.3
A1290	[mRNA] locus=Contig12:1268669:1270836:+	32	11	30	11	543	59.6	6.25	130.98	100.2	96.9	96.5	93.5	95.4	94	109.6	104.6	107.9
A0437	[mRNA] locus=Contig10:1569574:1570963:+	23	10	24	2	409	44.7	7.47	109.82	106.9	108	103.5	86.7	88.6	83.7	106.1	108.1	110.4
A7152	[mRNA] locus=Contig5:1364704:1368021:-	17	15	20	15	932	101.5	7.31	83.77	103.4	101.6	100.7	104.6	102.4	103.2	94.2	96.3	94
A4723	[mRNA] locus=Contig2:1247590:1250874:-	18	19	25	18	907	102.8	8.95	68.66	99.3	101.2	99.4	103.9	106.2	104.2	95.4	93.3	96
A9381	[mRNA] locus=Contig9:354453:356670:+	28	9	21	9	436	48.4	5	98.31	101.8	99.7	100.5	89.2	91	91.4	109.6	108.9	107.6
A6711	[mRNA] locus=Contig4:2259238:2260786:+	29	12	28	12	424	48.1	8.9	109.95	103.4	104.4	104.3	98.2	97	96.6	99.6	98.2	98.6
A1708	[mRNA] locus=Contig13:992174:998431:+	10	19	24	18	1634	181.3	6.74	81	96.4	97.4	97.9	98.2	98.7	102.7	102.6	103.6	101.2
A4946	[mRNA] locus=Contig2:2087449:2090351:-	29	19	24	19	691	78.6	5.25	81.96	102.9	104	101	103.4	107.8	101.3	92.8	93.4	94.8
A4255	[mRNA] locus=Contig1:3239583:3241156:+	29	7	25	7	413	43.5	5.07	123.3	81.9	80.6	81.9	109.4	108.9	108.2	111.1	110.1	108.7
A5910	[mRNA] locus=Contig3:2679910:2684658:+	15	17	23	17	1215	135.7	6.09	85.03	102	98.8	99.3	98	100.6	100.2	98.7	99.2	101.8
A8875	[mRNA] locus=Contig8:97612:100161:+	20	15	20	14	765	84.2	6.89	78.49	90.5	93.2	91.4	106.3	105.1	104.1	102.4	103.6	102.6
A3943	[mRNA] locus=Contig1:2292310:2293321:-	46	7	107	7	176	19.8	10.07	505.85	98.8	98.8	98	99.8	100.4	100.5	101.4	101.4	100.3
A9207	[mRNA] locus=Contig8:310650:314562:-	13	8	21	8	1030	108.8	4.51	104.25	105.1	103.5	106.4	96.6	96.8	97.9	98.4	97.8	98.5
A2981	[mRNA] locus=Contig18:67396:70709:-	15	15	24	14	922	101.8	4.84	84.99	97.9	98.2	96.9	99.8	100.2	101.7	101	99.9	100.9
A3017	[mRNA] locus=Contig18:156718:157590:-	48	9	20	9	222	24.5	8.81	82.28	92.4	97.7	92.8	104.7	105.7	101.6	98.7	101.3	101.7
A1509	[mRNA] locus=Contig13:203960:205652:-	41	17	22	3	494	53.9	5.53	90.73	102.5	99	101.3	105.2	104.4	104.3	95.9	95	93.3
A3784	[mRNA] locus=Contig1:1775893:1777010:-	47	9	27	8	239	26.2	4.84	105.07	93.1	93.1	94.4	89.8	89.4	88.4	118	119.9	114.1
A6086	[mRNA] locus=Contig4:507082:508127:-	49	11	30	11	208	22.6	6.71	115.9	101.9	99.5	101.8	103.6	103.6	103.2	98.3	96.5	93.7
A5857	[mRNA] locus=Contig3:2527475:2529754:+	24	14	34	14	495	54.9	6.68	116.65	101.8	101.6	99.2	102.8	103.6	104.2	96.5	94.8	97.5
A3312	[mRNA] locus=Contig19:340101:341330:+	42	10	24	10	366	39.1	6.7	101.76	103.2	103.9	108.5	95.4	95.9	94.9	97.7	100.3	99.3
A2902	[mRNA] locus=Contig17:216412:220060:+	20	13	19	13	844	88.7	9.58	82.4	102.5	101.1	102	113.3	110.7	111.4	87.1	86	85.5
A7163	[mRNA] locus=Contig5:1393580:1395448:+	24	12	20	12	564	63.9	6.15	85.08	101.2	101	101.2	96.6	97.3	98.5	99.1	101.7	101.8
A3871	[mRNA] locus=Contig1:2032658:2033482:+	36	9	40	9	253	27.9	6.11	149.08	107.3	106.1	107.6	88.8	88	87.7	106.1	106.2	103.4
A7075	[mRNA] locus=Contig5:1121175:1121792:-	68	9	51	9	133	15.5	9.54	183.06	94.7	95.7	97.1	101.1	103.7	103.2	102.1	102.1	100
A6571	[mRNA] locus=Contig4:1841503:1842037:+	72	8	47	8	126	13.6	6.52	186.34	96.4	94.9	95	99.2	96.4	98.2	106.4	104.8	106.3
A4292	[mRNA] locus=Contig1:453156:454915:+	34	15	19	15	519	56.3	6.7	76.18	88.4	92.4	89	120	118.1	120	92	91.9	87.7
A7763	[mRNA] locus=Contig6:1802991:1803836:-	62	15	25	15	281	31.1	8.18	100.13	99.9	98.3	103	102.2	101.8	101.7	98	97.8	96.1
A5706	[mRNA] locus=Contig3:1944639:1945366:-	65	10	24	10	186	21.1	7.21	102.92	104.5	102.5	106	96.9	99	100.3	95.1	98.8	96.8
A6452	[mRNA] locus=Contig4:1486371:1487152:-	58	9	38	8	165	18.5	8.25	139.71	102	99.7	102.3	97.1	99.5	97.4	102.5	101.1	99.9
A4166	[mRNA] locus=Contig1:2962271:2962877:-	81	8	757	8	145	16.1	4.74	2334.39	100.1	107.5	99.3	102.1	95.6	93.9	96.4	96.9	107.7
A5951	[mRNA] locus=Contig3:2822401:2823472:+	43	11	26	11	290	31.9	8.24	99.01	100.6	111.6	103.7	93.3	95.5	93.7	98.4	100.1	101.3
A0279	[mRNA] locus=Contig10:96082:97340:+	49	15	21	15	344	38	6.34	82.32	104.7	108.1	106.7	85.9	85.6	83.3	106.9	111.8	108.1
A3184	[mRNA] locus=Contig18:732279:736353:+	19	14	19	14	1094	122.9	5.43	87.26	98.5	97.6	101.5	99.3	102.7	102.3	96.7	99.2	100.3
A0738	[mRNA] locus=Contig11:621990:624247:-	27	13	25	13	538	59.3	5.34	88.3	99.8	99	102.3	97.9	98.1	97.7	101.2	101.7	102.4
A6122	[mRNA] locus=Contig4:607928:610436:+	20	12	19	12	762	82.6	5.35	80.4	98.9	96.7	98.2	99	102.2	102.4	101.7	99.9	101.1
A4447	[mRNA] locus=Contig2:455761:456836:+	47	12	23	12	276	31	5.19	93.85	106.9	106.7	105.2	91.6	93.7	93.9	100.2	102	100
A4501	[mRNA] locus=Contig2:608093:610148:-	27	12	23	11	468	51.8	6.18	94.52	105	104.8	104.3	94	91.6	93	104	101.6	102.5
A7468	[mRNA] locus=Contig6:30909:34587:-	16	15	21	14	954	106.6	6.86	85.42	98	100.2	99.3	106.5	103.8	106.2	93.8	93.4	97.1
A9267	[mRNA] locus=Contig9:1949477:1951644:-	29	12	17	12	546	60.1	6.27	81.42	103.1	98.8	99.9	100	102.7	97.5	98	100	98
A2895	[mRNA] locus=Contig17:200396:201786:+	49	17	33	17	388	41.6	9.57	107.66	100.5	100.8	97.7	107.8	107.8	105.7	93.9	91.7	94.6
A5970	[mRNA] locus=Contig3:27529:32852:-	14	21	22	21	1452	162.2	7.25	76.58	98.4	98.8	99.2	97	97.4	104.4	101.1	104.5	100
A6579	[mRNA] locus=Contig4:1862910:1863698:-	50	12	60	12	206	22.6	6.28	175.04	99.6	101	99.9	104.4	103.5	104.1	96.9	95.4	95.3
A3164	[mRNA] locus=Contig18:655835:657345:+	36	14	20	14	392	43.8	8.38	72.3	99.3	100.8	101.1	99.6	101.8	102.4	94.8	98.7	96.1
A1913	[mRNA] locus=Contig14:877348:881570:+	15	17	32	17	1283	145.1	7.24	93	98.1	101.5	94.9	105.2	103.2	100.2	99.6	99.5	98.6
A2652	[mRNA] locus=Contig16:1120882:1122727:-	26	15	27	15	518	59.6	5.78	89.52	99.2	101	100.2	103.9	105.8	104.5	96.3	94.6	92.2
A8312	[mRNA] locus=Contig7:1456912:1461156:+	16	17	19	17	1207	133.3	5.21	69.51	97	100.3	99.3	102.3	100.9	102.5	98.5	99.3	98.8
A8750	[mRNA] locus=Contig8:539695:542487:-	26	19	28	19	741	81.6	6.11	91.96	90.4	91.7	90.4	108.8	108.6	111.6	96.8	99.9	96
A5107	[mRNA] locus=Contig2:2655498:2657633:-	34	13	17	13	518	54	6.8	73.18	95.7	97.8	96.5	100.8	98.8	98.3	104.5	102.9	104.9
A8248	[mRNA] locus=Contig7:1269626:1270752:+	41	11	23	11	299	32.4	6.54	91.73	97.7	96.8	98.5	92.5	93.4	93.6	111.4	109.4	107.6
A2387	[mRNA] locus=Contig16:329425:330267:-	66	9	22	9	188	21.1	5.66	91.81	96.5	96.7	93.1	100.4	101.2	99.8	105.3	103.6	106.1
A9318	[mRNA] locus=Contig9:117546:119246:-	35	13	21	13	374	42.7	7.65	85.21	99.7	94.8	98.8	102.4	103.8	103	99.8	98.7	97.8
A9306	[mRNA] locus=Contig9:81697:83663:+	24	12	19	12	636	67.6	7.77	84.7	102.1	99.9	102.2	102.1	103	100.6	94.1	95.7	97.4
A7858	[mRNA] locus=Contig6:2124356:2128415:-	17	19	22	19	1172	132.6	8.91	78.88	98.1	98.4	96.5	101.8	102.2	101.2	100.1	99	100.2
A1146	[mRNA] locus=Contig12:821628:822382:-	60	14	34	14	173	19	9.92	128.87	95.4	95.9	99.2	98.9	103.3	100.9	102.3	102	101.8
A9444	[mRNA] locus=Contig9:588229:589806:+	27	11	29	10	487	50.3	5.97	135.05	99	100.6	98.1	103.3	103.3	102.8	96.6	100.8	94.9
A4628	[mRNA] locus=Contig2:971287:972454:-	45	11	22	10	276	32.1	7.18	81.99	107.4	104.6	107.1	90.5	90.4	93.9	103	100.4	102.2
A7601	[mRNA] locus=Contig6:66332:67479:-	32	8	29	1	255	26.8	6.04	103.65	98.3	99.4	108.9	110	106	101.6	96.5	94.2	87.4
A5914	[mRNA] locus=Contig3:2695708:2697467:-	33	15	22	15	463	49.6	7.96	86.24	91.1	92.8	90.7	96.2	96.9	95.6	111.9	113.7	109.7
A8075	[mRNA] locus=Contig7:766135:767099:+	43	12	26	12	260	28.8	9.39	93.13	102.3	100.3	102.2	97	97.6	96	104.4	102.3	99.4
A4799	[mRNA] locus=Contig2:1603801:1605308:-	36	12	28	12	305	32.2	8.91	102.99	102.4	101.7	100.4	100.8	104.3	103.8	96.4	95.7	95.6
A0237	[mRNA] locus=Contig10:1000854:1002656:+	37	14	21	14	438	47.6	6.14	87.5	93.8	104.9	90.4	103.8	109	101.5	96.4	95.4	104.6
A9577	[mRNA] locus=Contig9:1066951:1068255:+	35	15	37	15	305	32.4	6.81	112.86	98.8	93.9	98.1	107.1	107.1	107.9	97.7	97.2	93.8
A3820	[mRNA] locus=Contig1:1874599:1878193:-	24	11	16	2	628	69.1	7.71	74.44	96.7	97.1	96.8	100.3	101.3	101	101.9	102.4	102.4
A5415	[mRNA] locus=Contig3:721729:722246:-	61	10	33	10	134	14.2	7.43	112.28	101.1	101.5	98.2	95	93	92.4	105.7	104.9	110.5
A4400	[mRNA] locus=Contig20:289350:291714:+	24	15	18	15	670	74.3	6.23	71.69	103.5	102.7	101.7	98.7	100.7	102.3	97	98.3	94.8
A6339	[mRNA] locus=Contig4:1189146:1193206:-	17	14	18	14	959	101.3	7.4	85.69	98.4	98.6	99.6	100.8	101.9	104.4	97.3	99.1	97.4
A0803	[mRNA] locus=Contig11:871374:873495:+	31	17	22	16	537	61.2	8.59	77.12	103.1	100.7	103	104.9	104.9	101.4	93.4	96.7	92.8
A4807	[mRNA] locus=Contig2:1639312:1639925:-	52	7	19	7	167	18.8	8.24	93.78	98.9	97.1	101.4	98.7	100.4	100.7	101.4	97.8	102.2
A0100	[mRNA] locus=Contig10:556688:559063:+	22	9	87	9	390	44	5.08	371.69	96.6	99.5	97.8	102.4	101.5	101.2	99.1	98.5	102.1
A3948	[mRNA] locus=Contig1:2305868:2310140:+	14	16	20	16	1202	131.7	5.66	75.88	100.7	101.2	98.6	99.5	98.2	98.2	100.5	101.9	98.4
A4642	[mRNA] locus=Contig2:1016198:1017457:+	56	17	24	16	299	34.2	8.44	84.47	101.3	102.4	102.9	100.3	99.5	101.7	98.2	98.2	96.4
A5406	[mRNA] locus=Contig3:687349:688549:+	53	14	18	14	303	34.8	6.2	68.68	95.3	96.6	98.4	100	100.1	101.5	100.2	102	103.2
A8892	[mRNA] locus=Contig8:1202297:1203864:-	39	14	18	14	431	47.8	6.35	74.25	98.6	98.4	99.3	100.4	104.4	103	100	99.7	97.2
A2909	[mRNA] locus=Contig17:243180:244768:+	39	14	20	14	391	43.8	6.83	87.42	96.4	96.5	98.5	97.9	101	100.3	102.5	103.2	102.1
A3955	[mRNA] locus=Contig1:2325396:2327470:-	26	12	22	12	579	62	4.92	95.96	99.3	102.3	100.3	102.9	105.6	103.7	95.6	96.3	95.6
A1540	[mRNA] locus=Contig13:308119:309070:+	59	15	22	15	266	29.1	5.49	86.98	108.1	107	105.7	89.4	92.6	92.1	103	102.8	100.1
A6998	[mRNA] locus=Contig5:817953:822255:-	15	18	19	18	1141	127.2	8.6	70.26	98	96.4	97.9	100.8	106.1	106.5	96.3	98.3	99.6
A3709	[mRNA] locus=Contig1:1289052:1289535:+	64	7	55	7	115	12.1	9.95	168.37	98.6	100.4	101.8	109.3	104	104.4	94.8	92.6	93.7
A8044	[mRNA] locus=Contig7:676507:677653:-	41	11	22	11	313	33.7	10.23	89.64	92.6	94.3	95.7	111.4	108.3	110.1	96.9	95.5	95.2
A3069	[mRNA] locus=Contig18:332402:335181:+	31	16	19	16	596	65.4	7.33	72.98	95	99.1	97.4	102.3	105.3	104.3	98.7	99.9	98.2
A2680	[mRNA] locus=Contig17:448802:450235:+	24	10	18	10	382	39.3	10.08	62.69	97.4	97.4	98.7	105	108.6	108.8	94.9	95.7	93.4
A5753	[mRNA] locus=Contig3:2111959:2113306:+	35	8	20	8	317	33.9	8.25	96.24	108.8	106.1	107.9	88.4	88.7	87.3	105.6	105	104.3
A6166	[mRNA] locus=Contig4:719991:724220:+	16	11	15	11	941	103.2	4.65	73.29	98.9	101	100.8	102.8	102.1	103.2	95.2	94.9	97.5
A2224	[mRNA] locus=Contig15:719081:719776:+	49	11	25	11	215	22.8	7.62	96.39	93.5	97.7	94.4	103.9	104.1	98.9	101.6	103.2	103
A6212	[mRNA] locus=Contig4:821390:827184:-	11	19	23	19	1590	178.6	5.68	71.86	94.1	94.6	95.5	103.4	105.7	106.4	98.4	99.4	99.5
A6569	[mRNA] locus=Contig4:1836435:1837950:+	54	14	20	14	342	38.3	5.22	80.04	94.8	95.4	96.7	103.4	104.8	107.5	96.2	99.5	101.1
A9733	[mRNA] locus=Contig9:1667937:1669052:+	50	9	48	9	270	30	4.68	192.06	93.7	93.2	92.7	103.8	105	105.6	101.5	103	99.5
A0227	[mRNA] locus=Contig10:984586:987389:-	31	18	23	18	560	61.7	6.37	72.71	93.7	101.4	93.4	103.2	101.9	102.1	97.7	98.4	107.3
A3491	[mRNA] locus=Contig1:600385:601952:-	34	15	23	14	380	41.4	6.73	85.15	97.3	97.7	100	102	100.1	100.5	101.7	103.9	99.6
A4220	[mRNA] locus=Contig1:3141668:3142114:+	47	7	24	7	148	16.4	8.63	99.16	100.5	99	102.1	95.2	97	101.1	103.3	101	100.8
A4170	[mRNA] locus=Contig1:2971887:2973619:+	31	11	15	11	486	52.3	6.77	69.31	93.8	101.5	94.9	106.2	100.9	105.6	97	99.3	102.6
A5403	[mRNA] locus=Contig3:675171:680041:+	15	14	16	14	1417	146.5	5.78	73.26	96	103	100.8	96.8	102	99.8	98.9	98.8	100.2
A4619	[mRNA] locus=Contig2:947575:949155:-	39	11	19	11	363	40.2	6.73	82.52	99.3	99	99.3	96.7	97.6	94.7	105.2	105.6	103.3
A1152	[mRNA] locus=Contig12:837126:838189:-	53	13	23	13	240	27.2	7.08	78.72	98.4	98.9	96.8	90.5	91.7	90.9	111.1	110	111.1
A8809	[mRNA] locus=Contig8:739472:740700:+	52	12	21	12	305	34.5	9.09	87.62	96.4	98.7	97	101.7	105.3	106.1	97.4	97.1	98
A7012	[mRNA] locus=Contig5:872829:873442:+	68	7	21	7	145	15.7	4.68	93.84	98	94.5	101.4	86.9	87	88.3	115	114.5	114.6
A1993	[mRNA] locus=Contig14:1117527:1119488:-	25	14	23	14	598	64.5	7.18	82.49	95.9	95.1	98.7	105.4	106.1	106.1	97	96.4	98.2
A9528	[mRNA] locus=Contig9:895561:897672:-	34	13	20	13	476	52.9	6.19	83.66	102.9	98.8	99.3	96.9	96.9	98.3	104	99.9	100.4
A7483	[mRNA] locus=Contig6:450482:451740:+	52	12	34	12	287	30.9	7.8	121.62	98	97.4	97.4	103.6	103.3	102	98.1	101	97.4
A0165	[mRNA] locus=Contig10:820986:822041:+	43	12	19	12	265	30.3	5.29	69.6	104.6	105.4	104.9	98.1	97.9	97.8	96.3	96.8	97.9
A6518	[mRNA] locus=Contig4:1662414:1663093:+	38	9	135	9	187	20.9	10.45	487.45	97.3	98.4	97.4	103.6	101.5	102	98.3	98.9	100.5
A7959	[mRNA] locus=Contig6:2556794:2557986:-	42	16	26	16	367	39.6	6.46	91.02	100.9	99.8	102	98.5	101.3	98.8	101.3	98.3	97.3
A9555	[mRNA] locus=Contig9:972828:974772:-	29	15	19	15	540	60.2	8.06	66.83	110.8	110	111	87.6	89.1	91	98.1	99.8	102
A2591	[mRNA] locus=Contig16:930527:933723:+	19	13	17	13	916	90.5	9.19	68.42	99	98.7	99.8	99.7	101.1	102.5	99.6	99.3	100.9
A7781	[mRNA] locus=Contig6:1855680:1857770:-	28	14	19	14	622	69.3	6.93	80.85	96.8	96.3	99.4	105.3	104.3	103.8	95.3	95.7	102.1
A3734	[mRNA] locus=Contig1:1358170:1358935:+	40	8	27	8	178	19	10.07	105.29	98.5	99	98.7	98.9	99.5	100.5	99.2	103.6	100
A9353	[mRNA] locus=Contig9:248407:249431:+	59	14	17	13	282	30.7	6.33	67.91	108.1	105.5	107.5	100	99.7	98.9	92.8	95	92.8
A8688	[mRNA] locus=Contig7:584880:585627:+	31	5	39	5	192	20.7	4.77	149.2	95.7	95.3	94.4	98.9	107.6	102.7	101.7	100.1	101.6
A0534	[mRNA] locus=Contig10:239647:240513:+	41	9	19	9	214	23.3	6.4	77.25	98.9	98	98.3	96.2	96.4	98.7	106.7	105.9	103.2
A5559	[mRNA] locus=Contig3:1200549:1203216:-	39	9	16	9	387	43	4.74	80.87	99.2	99.9	98	99.9	100.8	101	101.3	100.4	100
A5709	[mRNA] locus=Contig3:1958444:1959077:+	43	10	71	10	150	16.9	11.47	220.7	101	98.9	102.3	101.6	102.3	101.7	100.3	97.8	96
A1161	[mRNA] locus=Contig12:854537:859654:+	15	17	18	17	1215	138.3	6.32	59.98	96.6	96.1	96	105.3	105.4	104.9	98.8	97.5	96.8
A8752	[mRNA] locus=Contig8:552910:554419:+	31	16	22	16	484	52.6	7.77	68.07	97.4	104.7	95.2	102.1	98	98.3	99.8	99.3	106.1
A5994	[mRNA] locus=Contig3:163670:165117:+	49	12	18	12	342	37.2	6.47	74.66	91.8	93.5	93.6	98.4	98.8	99.1	109.6	109.9	105.5
A3918	[mRNA] locus=Contig1:2222694:2224498:-	43	18	25	17	430	48.6	6.42	88.54	103.6	104.1	101.7	99.4	97.1	97.5	100	100.1	97.4
A6273	[mRNA] locus=Contig4:994410:994957:+	59	9	669	1	128	14.5	9.79	2003.29	87.2	90	94.5	107.1	109.5	109.1	103.1	99.8	102.5
A2846	[mRNA] locus=Contig17:994149:995983:+	32	12	18	12	479	53.3	6.27	74.51	98.2	99.6	99.8	101.1	100.8	100	98.1	99.8	99.5
A4060	[mRNA] locus=Contig1:2653275:2654924:+	34	15	20	15	420	45.4	5.33	77.83	101.2	103.7	103.2	99.1	100.7	100.9	96.9	97.8	98
A6829	[mRNA] locus=Contig4:2600642:2603471:+	19	14	18	14	905	101.1	4.88	65.03	101.1	101.7	100.8	99.5	99.8	100.3	98.2	98.8	98.3
A4476	[mRNA] locus=Contig2:543940:544591:-	67	10	50	10	165	17.4	8.92	193.43	100.2	99.1	100.7	104.4	106.2	104.9	95.8	97	94
A5194	[mRNA] locus=Contig2:2931840:2936133:-	15	16	19	16	1119	126.8	5.29	69.82	103.3	104.3	99.6	97.6	96.6	95.7	102	98.9	101.4
A6105	[mRNA] locus=Contig4:545852:546665:-	69	8	31	8	196	20.8	5.77	122.8	96.4	105.7	93.8	106.9	113.2	104.9	92.6	93.8	95.5
A7768	[mRNA] locus=Contig6:1819007:1820232:+	53	12	19	12	299	32.2	9.22	75.89	94.2	100.7	100.2	102.4	101.7	100.3	98.3	102.5	99
A9220	[mRNA] locus=Contig8:376694:378431:+	47	15	21	15	318	36.5	8.78	76.17	103.9	100.8	103.8	105.1	108.3	105.9	94	91.6	89.3
A7692	[mRNA] locus=Contig6:1497051:1501966:-	13	19	23	19	1242	139.8	6.76	74.41	97.1	99.1	96.5	103.8	102.7	100.9	97.8	98.8	101.3
A3079	[mRNA] locus=Contig18:369850:376002:-	16	19	19	19	1352	148.5	6.4	69.02	98.7	99.9	99	102.9	101.7	101.8	98.7	99.3	98.3
A4830	[mRNA] locus=Contig2:1719134:1722383:-	16	15	22	15	839	93.3	6.99	72.55	100.6	100.7	103.5	101	102.2	99.9	95.7	99	96.2
A2255	[mRNA] locus=Contig15:842930:844274:-	34	15	22	15	411	45	5.47	71.36	98.3	100.3	102.4	107.8	110.5	112.1	90.6	88.5	89.4
A1511	[mRNA] locus=Contig13:216552:220195:-	19	15	20	1	941	100.9	6.51	84.75	92.4	103.4	91.5	94.7	95.6	102.2	99.4	104	109.4
A3671	[mRNA] locus=Contig1:1188825:1192162:+	18	14	21	14	848	95.8	6.07	75.55	106.1	107.1	104.5	101.5	103.3	103.5	90.7	92.1	89.9
A2187	[mRNA] locus=Contig15:588586:590811:+	33	16	20	16	560	61.5	6.42	73.91	100.7	98.7	100.5	97.5	99.5	101	99.8	97.8	97.8
A2817	[mRNA] locus=Contig17:879438:882777:+	16	13	28	13	895	98.8	5.69	92.51	100.8	100.7	100.5	97.7	96.5	97.5	102.8	103.4	101.2
A7841	[mRNA] locus=Contig6:2075868:2078662:-	32	16	21	16	597	65	6.81	91.63	103.2	102.7	104.3	97.8	100.7	102.9	95.6	97.2	95.6
A4022	[mRNA] locus=Contig1:2553685:2556172:-	21	14	18	13	727	81.9	8.94	74.51	96.5	95.7	94.7	101.7	107.8	107.6	97.4	98.6	99
A3126	[mRNA] locus=Contig18:510177:513912:+	13	16	25	16	955	103.1	7.15	75.13	103.1	100.2	102	99.8	103.4	100.8	95.9	98.8	97.1
A6680	[mRNA] locus=Contig4:2170709:2174708:-	14	14	19	14	1259	142.7	5.81	79.17	97.7	101.2	100.4	101.7	102.6	105.8	95.1	97.1	94.6
A2197	[mRNA] locus=Contig15:625235:627317:-	25	10	17	9	493	54.3	5.16	71.52	102.9	101.8	102.2	84.8	86.5	88.6	110.4	113	111.2
A8072	[mRNA] locus=Contig7:759325:761067:-	28	15	22	15	450	47.8	5.76	70.35	100.3	102.6	101.4	102.5	101.6	102.8	97.2	95.7	96.3
A2448	[mRNA] locus=Contig16:533845:534620:-	40	6	15	6	154	17.4	7.58	63.86	97.5	99.4	95.9	99.1	103.5	100.3	101.3	103.5	100.9
A6103	[mRNA] locus=Contig4:541701:543667:-	22	13	22	13	487	53.9	4.94	76.35	95	96.1	99.3	105.1	102	103.5	101.2	99.5	100.5
A9557	[mRNA] locus=Contig9:981624:982993:-	38	10	19	9	320	36.6	7.39	77.16	94.9	94.7	94	101	101.3	100.6	103.2	104.6	105.1
A2011	[mRNA] locus=Contig14:236513:237593:+	47	12	24	12	268	29.8	6	84.55	90.8	94.7	90.5	111.2	104.7	104.7	99.3	100.6	103.9
A1411	[mRNA] locus=Contig12:228251:231371:+	21	14	16	14	860	94.3	5.48	70.59	99.3	102.5	101.7	98.4	97.7	101.4	99.7	100	99.6
A2572	[mRNA] locus=Contig16:887165:889353:+	18	8	18	6	544	61.3	6.7	90.67	100.3	94.1	96.6	118	117.3	120.4	83.4	84.6	82.3
A4902	[mRNA] locus=Contig2:1944372:1946336:+	22	12	19	12	615	68.4	6.49	79.59	100.8	99.4	97.2	101.9	102.8	102.5	97.3	99.8	100.3
A6036	[mRNA] locus=Contig3:286931:288220:+	35	12	20	12	321	35.4	6.8	71.63	95.5	106.1	95.7	102.7	102.8	101.3	94	96.5	104.7
A0139	[mRNA] locus=Contig10:757825:759344:+	38	17	25	17	439	48.5	6.71	92.26	94.5	95.5	92.8	101.4	102.4	100.2	99.1	108	99.1
A2968	[mRNA] locus=Contig18:28430:28990:-	57	9	71	9	121	13.8	9.35	213.48	96	97.3	95.3	105.7	103	103.6	100.7	98.8	100.6
A8429	[mRNA] locus=Contig7:1810540:1812958:-	22	16	26	16	644	72.7	5.9	88.03	98.3	96	96.6	99.4	99.4	102.3	101.5	102.8	101.4
A7533	[mRNA] locus=Contig6:647677:650172:-	32	12	16	12	522	56.5	5.88	74.93	99.4	100.3	100.7	102.7	104	102.6	96.3	96	95.8
A6436	[mRNA] locus=Contig4:1441531:1442019:+	59	8	162	8	103	11.4	11.36	465.29	98.4	98.5	98.7	100	100.5	99.8	101.1	100.7	101.8
A8254	[mRNA] locus=Contig7:1284086:1287706:+	22	16	18	16	839	93.7	6.62	73.05	99.5	100.4	97.6	104.8	104	105.4	93.2	96.6	96.6
A4918	[mRNA] locus=Contig2:1990108:1991333:+	34	7	21	7	269	30.7	5.97	96.59	95.6	95.5	97.2	96.4	99	99.7	104.6	104.6	105.4
A7749	[mRNA] locus=Contig6:1763088:1765179:+	21	6	73	6	488	52.2	4.54	267.81	101.2	101.6	100.7	96.6	100.1	97.5	100.9	100.5	100.2
A8777	[mRNA] locus=Contig8:619807:621505:+	32	14	22	14	475	55.2	6.28	78.69	117.5	113.6	117.5	92.8	89.9	90.8	93.1	90.2	92.9
A9344	[mRNA] locus=Contig9:225865:227743:+	39	10	23	7	361	41.7	6.13	108.57	97.1	98.2	99.8	97.4	103.6	103.9	101.7	99.2	99.8
A5481	[mRNA] locus=Contig3:936203:937326:-	48	12	25	12	285	31	8.97	86.18	98.9	101.1	100.6	99	97.8	97.9	101.2	100.9	101.7
A7117	[mRNA] locus=Contig5:1247743:1248231:+	62	11	48	11	86	9.7	9.64	136.41	98.5	98.4	96.1	109.5	114.7	110.1	96.2	88.3	95
A8265	[mRNA] locus=Contig7:1318891:1319426:-	54	6	37	6	127	14.8	9.23	146.56	98	98	97.5	99.9	102.3	100.7	102.3	100.1	99.5
A1953	[mRNA] locus=Contig14:1005977:1008133:-	27	14	21	14	591	65.3	5.39	77.86	103.2	102.5	102	107.1	111.4	105.9	90.5	88.7	89.7
A4798	[mRNA] locus=Contig2:1598121:1599636:+	44	12	24	12	318	34.3	5.22	83.47	93.2	95.1	95	110.9	110.7	108.5	95	96.9	94.1
A4389	[mRNA] locus=Contig20:257441:259039:+	34	11	15	11	532	58	4.79	86.83	100.8	99.8	99.2	96.1	96.7	98.2	103.5	101.8	104.6
A2814	[mRNA] locus=Contig17:875277:876167:+	55	11	17	11	263	27.6	6.92	68.55	101.4	101.7	99.7	94.1	94.7	94.1	103.4	103.7	104.5
A3715	[mRNA] locus=Contig1:1305485:1307861:+	31	15	19	15	548	62.4	6.49	71.33	101.6	103	100.2	96.7	98.6	99.3	98.6	99.4	101.6
A1653	[mRNA] locus=Contig13:720579:721416:-	48	9	41	9	243	26.1	5.81	117.24	102.1	102	104.7	95.4	95.9	95.8	102	102.6	100.3
A1897	[mRNA] locus=Contig14:832973:833909:-	38	9	20	9	278	29.2	8.44	80.04	93.5	93.7	97.3	100.2	100.1	102.1	105.5	104.6	104.6
A6590	[mRNA] locus=Contig4:1889136:1890060:-	54	8	14	8	256	28.9	5.19	78.29	95.1	93.9	92	109.8	110	112	94.4	97	94.2
A4633	[mRNA] locus=Contig2:987264:989693:-	33	13	24	13	430	47	7.9	92.9	95.7	98.5	98	100.7	101.2	101.5	101.3	101.2	99.8
A1379	[mRNA] locus=Contig12:1533344:1535078:+	28	10	16	10	430	48.4	6.64	65.29	77.5	76.9	78.6	120.9	122.6	123.7	99.5	100.6	100.3
A3733	[mRNA] locus=Contig1:1356425:1357711:-	36	13	19	13	353	37.3	5.87	76.23	116.8	115.4	115.7	74.5	75.3	76.1	109.6	110.7	109.2
A8030	[mRNA] locus=Contig7:637379:639632:-	22	14	20	12	612	67.6	5.02	77.82	103.1	99.8	99.6	102.5	102.2	100.1	96.5	100.2	95.5
A4137	[mRNA] locus=Contig1:2855415:2856873:-	35	15	21	15	391	43.2	6.86	78.92	105.4	107	102.5	89.1	98.5	87	102.5	106.4	102.7
A6927	[mRNA] locus=Contig5:602276:603928:+	31	9	20	9	300	32.8	9.55	72.93	106.1	92.9	93.7	101.7	103.3	100.7	101.8	102.4	99.1
A2077	[mRNA] locus=Contig14:447068:448159:-	24	8	23	8	307	32.3	9.41	84.1	100.1	101.2	98.6	101.2	106.4	103.2	98	95.7	96.5
A3078	[mRNA] locus=Contig18:367284:368939:+	38	12	25	12	301	32.5	8.32	85.59	97.8	95.1	95.7	107.8	108.1	107.1	97.1	97.5	93.9
A2519	[mRNA] locus=Contig16:739707:742204:-	20	13	21	13	693	78.4	6.04	72.23	108.1	104.4	105.8	90.7	93	93	100.3	100.1	102.6
A8215	[mRNA] locus=Contig7:1183993:1185576:-	31	8	19	8	360	40.1	5.99	78.1	96.4	96.9	97.8	104.6	104.4	105.5	95.9	97.4	99.4
A8950	[mRNA] locus=Contig8:1408610:1410463:+	26	12	18	12	524	58.1	6.74	78.86	103.8	106.4	106.3	85	86.6	86	108.9	109	106.7
A2061	[mRNA] locus=Contig14:396683:398945:+	21	8	30	8	482	51.5	4.93	120.53	101.7	99.4	98.9	94.3	94.2	93	105.4	105.1	103.7
A4827	[mRNA] locus=Contig2:1707705:1709971:+	20	11	15	11	686	70.7	8.06	67.27	96.1	96.1	100	99.3	98.2	99.7	104.5	106.3	100
A8105	[mRNA] locus=Contig7:848920:849794:+	51	11	29	10	193	21.7	8.31	107.01	101.6	102.1	100.8	101.9	99.3	97.9	101.2	102.1	96.6
A9229	[mRNA] locus=Contig9:1825741:1826729:+	41	9	30	9	277	30.4	7.27	147.05	100.7	101.8	98.5	101.7	97.9	96.8	102.4	101.3	101.1
A1581	[mRNA] locus=Contig13:463379:464768:+	41	15	21	14	351	38.1	5.95	74.21	96.6	95.4	96.7	101.6	104.6	103.8	99.2	101	100.4
A5647	[mRNA] locus=Contig3:1676884:1677844:-	52	12	25	12	264	27.4	10.35	79.43	98.3	98.7	98.3	106.6	108.9	108.3	95.6	94.2	92.1
A3817	[mRNA] locus=Contig1:1868959:1870406:-	35	11	16	2	381	42	9.16	66.28	98.3	110.5	107.3	96.6	93.9	98	99.1	95.6	101.7
A3412	[mRNA] locus=Contig19:760177:762479:+	19	12	17	12	670	69.1	9.1	66.09	105.4	103	99	108	107.1	111.1	86	88.6	89.4
A8315	[mRNA] locus=Contig7:1465672:1466785:+	51	14	17	14	296	33.2	6.28	70.19	96.1	97.9	95.3	106.2	107.7	105.1	96.6	97.3	96.9
A3152	[mRNA] locus=Contig18:619270:620458:+	38	12	16	12	359	38.7	6.39	66.9	101.3	99.5	100.5	94.4	96.9	96.1	103.6	105.5	102.7
A7459	[mRNA] locus=Contig5:412053:416381:-	11	11	16	11	1095	119.6	6.81	62.76	105.8	103.5	102.5	96	96.4	97.3	98.2	97.9	100.3
A0833	[mRNA] locus=Contig11:982385:983781:+	33	10	16	10	382	42.2	5.86	68.7	112.5	109.6	112.1	86.8	90.4	89.2	98.7	100.3	100.8
A8757	[mRNA] locus=Contig8:563100:566326:+	15	15	19	15	747	82.3	6.96	61.9	102.9	100.8	100.8	106.1	106.2	105	90.9	93.2	92.8
A2372	[mRNA] locus=Contig16:276941:282730:-	12	17	22	17	1335	146.9	5.14	74.12	98.9	102.2	98.6	99.2	98.5	99.9	99.9	101	100.2
A5438	[mRNA] locus=Contig3:799006:801075:-	28	9	18	9	437	48.1	5.02	81.84	106.5	103.7	102.5	90.2	91.5	92.8	103.5	104.1	104.4
A0175	[mRNA] locus=Contig10:849044:851778:-	24	15	18	15	644	72.2	8.1	63.09	99.3	102.5	102.5	100.2	101	100.1	96.6	97.9	100
A6614	[mRNA] locus=Contig4:1982262:1983845:-	41	14	18	14	378	42.3	6.42	65.19	98.1	98	100	100.4	99.4	98.5	101.3	101.7	101.4
A8259	[mRNA] locus=Contig7:1295416:1299087:-	13	10	16	10	924	103.2	6.71	67.98	100.7	104.5	101.3	102.8	98	99.5	96.8	96.4	100
A4797	[mRNA] locus=Contig2:1595405:1597975:-	19	8	19	8	496	56.5	6.74	74.05	100.5	101.8	98.8	99.9	98.8	99.8	101.5	102.5	97.8
A3385	[mRNA] locus=Contig19:648406:649946:-	27	13	22	4	443	48.6	6.9	78.14	96.4	95.6	97	81.5	79.6	81.6	123.6	123.8	120.5
A8187	[mRNA] locus=Contig7:1113227:1114444:-	35	7	16	7	316	35.4	9.79	77.38	99.8	97.9	100.1	98.8	98.5	99.8	102.9	102.2	100.6
A7510	[mRNA] locus=Contig6:575384:577771:-	26	14	18	14	609	65.2	10.17	64.95	95.8	99	97.6	105.3	107.1	107.2	94.7	98.1	95.5
A1321	[mRNA] locus=Contig12:1351334:1353880:+	17	11	14	11	694	78.1	6.37	63.12	97.7	102.2	98.4	102.3	101.8	103.6	96.1	97.1	96.2
A8123	[mRNA] locus=Contig7:894865:896524:+	24	9	20	9	485	55.9	5.25	97.37	106.2	102.7	106.8	98.9	99.3	99.2	96.6	95.6	94.5
A6325	[mRNA] locus=Contig4:1136686:1141875:+	13	18	19	18	1462	162.5	6.43	67.63	96.2	99.7	96.9	110	108.6	107.7	91.3	91.8	94.7
A6261	[mRNA] locus=Contig4:965423:965956:-	86	7	45	7	101	11.1	6.04	179.26	95.5	95.8	94.2	93.2	94.1	94.5	113.2	110.8	111.2
A0372	[mRNA] locus=Contig10:1390377:1391164:+	54	10	18	10	204	22.9	8.65	82.04	98	97.2	100.6	99.7	99.2	98.1	104.5	102.6	100.3
A0761	[mRNA] locus=Contig11:707558:712432:-	11	14	16	14	1392	153.5	5.47	63.38	102.4	100	97.8	99.6	101.3	101.4	99.5	99.6	98.6
A5468	[mRNA] locus=Contig3:901000:901896:-	48	12	18	12	208	24	9.36	67.81	96.2	97.4	99.4	103.3	101	102.2	101.4	100.1	98.2
A4935	[mRNA] locus=Contig2:2053900:2057054:+	15	13	21	13	894	97.9	8.9	78.36	100	99.4	97.9	99.8	99.8	98.4	103.4	101.4	100.4
A3329	[mRNA] locus=Contig19:396364:397362:-	36	13	18	13	332	37.1	8.38	59.02	68.4	70.9	69.5	116.3	119.6	116.2	112.9	111.6	112.9
A1112	[mRNA] locus=Contig12:717498:719532:+	19	6	16	6	518	56.9	4.6	88.02	102.6	102.1	103.9	94.6	94.5	95.4	101.7	101.5	102.6
A5864	[mRNA] locus=Contig3:2549407:2550657:+	44	11	16	11	377	40.4	6.6	76.32	96.4	96	96.3	103.6	102.2	104.7	100.8	98.8	101.5
A6110	[mRNA] locus=Contig4:48714:50432:-	22	10	16	10	572	61.7	5.64	66.09	102.5	102.6	101.3	96.6	95.3	97.7	100.5	102.1	99.3
A4122	[mRNA] locus=Contig1:2828314:2830056:+	25	10	15	10	538	61.6	6.84	66.76	98.3	98.4	96.7	105.3	104.5	103.7	95.9	99.8	95.2
A7942	[mRNA] locus=Contig6:2498933:2499719:-	62	13	150	12	138	15.8	11	504.47	101.1	99.2	101.3	98.3	99.5	97.7	102.2	101.4	100
A1876	[mRNA] locus=Contig14:784521:785804:+	33	14	24	14	427	47.4	9.83	86.25	96	95.2	92.6	113.1	113.3	111.5	91.7	94	91.4
A5379	[mRNA] locus=Contig3:594096:597066:-	26	12	19	12	644	69.1	5.1	72.84	96.3	100.1	99.5	102.4	106.3	94.5	101	102.4	101
A4026	[mRNA] locus=Contig1:2564547:2565033:+	69	10	74	10	104	11.6	11.43	213.22	101.7	102.3	101.7	102.1	104.1	103.3	96.3	94.5	95.5
A5611	[mRNA] locus=Contig3:1578673:1581096:-	22	7	18	7	492	55.1	4.75	82.06	96	91	95.8	87.1	86.7	87.7	120.3	121.3	114.6
A2218	[mRNA] locus=Contig15:701476:702542:-	31	10	17	10	337	38	7.12	73.31	101	103.2	104.1	103.1	101	101.2	96.5	94.4	94.7
A8748	[mRNA] locus=Contig8:531081:533047:+	23	12	22	12	517	56.3	6.68	80.74	96.1	92.7	93.9	111.3	112.3	112.9	94.1	91.6	93.2
A7793	[mRNA] locus=Contig6:1884707:1892907:+	8	13	16	13	2031	223.7	5.55	62.72	96.2	101.3	94.6	101.8	99.2	99.3	101.3	99.9	103.9
A8000	[mRNA] locus=Contig6:290988:292275:-	45	10	17	8	276	30.7	7.27	75.26	108.2	111.7	110.2	101.3	102.2	98.1	90	88.4	89.5
A5115	[mRNA] locus=Contig2:298985:301266:+	22	17	22	17	638	69.5	6.4	66.11	102.9	103.1	100.6	104.9	104.2	104.6	93.8	94.6	92.8
A9335	[mRNA] locus=Contig9:200924:201937:+	47	11	17	3	299	31.8	6.14	72.57	93.5	96.5	96.9	104	103	102	99.5	102.3	101.7
A2698	[mRNA] locus=Contig17:497214:497767:+	51	9	72	9	124	13.8	9.77	194.77	93.5	97.7	94.2	107.6	106.4	105.3	98.7	98.8	98.1
A8205	[mRNA] locus=Contig7:1156067:1156769:+	66	13	20	13	212	23.9	5.14	80.62	99	98	100.5	109.6	111.4	111.1	90.4	90.2	89.8
A4614	[mRNA] locus=Contig2:940185:942286:-	27	11	21	11	451	49	6.48	84.04	95.5	97.1	96.7	105.5	107.3	106.1	94.3	96.2	99.4
A3063	[mRNA] locus=Contig18:314477:320022:+	14	16	19	16	1282	142.1	6.73	70.04	101.4	101.4	98.5	100.6	101.7	101.5	99.1	97.7	97.1
A9682	[mRNA] locus=Contig9:1461531:1463140:-	27	13	26	13	442	50.4	4.37	79.46	111.6	109.2	106.8	105	106.1	107.8	88.2	87.2	84
A0608	[mRNA] locus=Contig11:179822:180443:-	71	10	18	10	149	16	8.44	73.44	88.9	87.1	91.4	124.6	126.3	124.9	83.4	83.2	85.9
A6582	[mRNA] locus=Contig4:1869328:1870819:-	27	14	20	14	461	52	6.62	62.79	91.9	91.1	93.6	102.2	102.7	104.1	102.5	105.8	103.4
A7936	[mRNA] locus=Contig6:2480711:2483314:+	23	17	22	17	799	90.2	7.37	72.76	100.8	97.7	97.5	97.7	99.2	100.9	101.6	99.3	101.4
A9048	[mRNA] locus=Contig8:1750426:1753783:+	20	17	19	17	933	104.1	9.66	73.56	77.8	80.5	77.5	116.6	115.6	119.8	102	104.9	103.5
A0457	[mRNA] locus=Contig10:146434:147688:-	44	9	31	9	303	32.5	8.12	99.36	99.6	98.6	97.1	96.1	96.9	96.4	107	104.5	103.9
A6809	[mRNA] locus=Contig4:349863:355011:-	14	15	18	15	1206	132.3	8.25	66.62	99.9	98.5	102.1	100.9	100.1	100.8	101.4	100.3	95.8
A6880	[mRNA] locus=Contig4:432238:434019:-	29	13	21	13	508	56	7.18	72.26	96.1	98.6	97.7	106.9	110.4	107.1	92.7	94.6	92.5
A3395	[mRNA] locus=Contig19:694344:696026:+	37	12	20	12	343	37.1	6.61	67.19	101.4	100.5	104.5	89.9	88.6	92.4	107.5	106.9	107.3
A4140	[mRNA] locus=Contig1:2866337:2867305:+	29	9	18	9	301	34.2	6.4	70.43	102	101.6	100.8	96.5	93.7	95.8	102.3	102.9	105.5
A0646	[mRNA] locus=Contig11:321971:323600:-	33	7	16	7	380	41.7	5.58	79.9	98	97.9	95.2	100.6	103.4	100.9	101.4	101	101.9
A3666	[mRNA] locus=Contig1:1172706:1174218:-	33	11	18	11	341	38.1	6.44	64.74	88.1	87.4	91.7	106.2	105.2	107.2	104.4	104.4	103.2
A3095	[mRNA] locus=Contig18:423761:427771:+	18	14	17	14	958	103.9	9.04	66.3	101.5	101	102	99.8	99.5	99.7	96.1	99.5	99.8
A7038	[mRNA] locus=Contig5:961985:964135:+	21	13	17	13	591	64.1	8.12	63.2	96.3	96.4	97.4	100.2	99.1	101.7	104.5	104.4	100.1
A6252	[mRNA] locus=Contig4:944179:947996:+	12	12	16	12	1105	121.3	6.6	62.01	102.2	98.9	100.6	100.4	98	98	99.9	100.1	99.1
A4864	[mRNA] locus=Contig2:1834837:1835452:-	55	9	31	9	152	17.1	6.15	117.31	96.4	92.6	96.7	97.6	95.1	96.2	108.7	107.3	108
A1298	[mRNA] locus=Contig12:163426:164439:-	41	8	14	8	261	29	6.74	69.05	101.8	99.8	100.9	94.4	95.9	94.5	103.3	107.3	102.1
A4486	[mRNA] locus=Contig2:576941:577484:+	67	9	23	9	101	11.6	6.58	83.93	108.1	107.5	106.9	112.6	114.2	113.4	80.7	81.2	77
A4484	[mRNA] locus=Contig2:565122:568428:-	19	15	17	15	860	94.8	6.15	64.61	104.1	104.4	101.4	103.1	101.4	102.7	92.1	93.9	95.6
A6037	[mRNA] locus=Contig3:288672:289618:-	43	13	37	13	256	28.1	4.58	126.42	101.9	99	100.3	101.3	101.3	99.5	98.4	99.7	97.5
A8606	[mRNA] locus=Contig7:2382108:2383785:-	36	15	21	15	392	43.5	9.8	69.12	99.7	99	99.2	98.9	101	100.4	100.2	101	102
A8093	[mRNA] locus=Contig7:810186:811460:-	41	11	14	11	344	36	6.86	73.2	99.3	97.1	102.5	95	92.7	91.2	107.5	104.8	107.5
A3032	[mRNA] locus=Contig18:213674:218502:-	16	18	23	18	1078	121.9	5.67	76.26	101	99.6	99.8	97.3	98.9	99.8	101.2	101.1	102.3
A9338	[mRNA] locus=Contig9:210633:213429:-	17	14	22	14	857	93.3	6.42	73.85	100.5	100.5	101.1	103	104.8	104.2	95.5	93.6	93.7
A4984	[mRNA] locus=Contig2:2207978:2209349:+	37	11	26	7	358	38.8	7.59	89.89	37.7	38.5	39.8	89.9	93.8	95.5	166.9	167.7	168.2
A3947	[mRNA] locus=Contig1:2305166:2305705:-	52	9	43	9	121	13.8	8.32	130.58	105	103.5	105.2	95.7	95.2	92.9	102.6	101.1	101.3
A2041	[mRNA] locus=Contig14:49826:51047:-	49	8	14	8	224	25.6	5.02	67.9	102.9	104.7	104.3	100.4	97.4	98.1	97.7	95.8	97.2
A6985	[mRNA] locus=Contig5:780023:782928:-	17	13	18	13	790	86.3	8.46	64.02	102.1	100.7	97.8	102.4	103.1	103.8	96.2	98	95.2
A8002	[mRNA] locus=Contig6:24156:26752:-	24	14	16	13	688	74.6	6.24	60.87	99	103.2	98.7	100.3	101.6	99.7	97.3	98.3	100
A2891	[mRNA] locus=Contig17:191763:193297:+	36	12	16	12	405	46.3	5.14	64.43	96.8	97.8	97.9	103.6	101.8	105.3	99	97.7	99.6
A0492	[mRNA] locus=Contig10:1728121:1729770:+	35	15	19	15	442	47.8	5.74	77.08	102.3	100.9	103.2	91.4	92.6	92.4	106.1	106.7	105.8
A6134	[mRNA] locus=Contig4:643670:644531:-	62	15	134	15	194	22.5	10.45	311.91	122	95.1	93.6	101.5	102.5	99	98	96.7	96.4
A7739	[mRNA] locus=Contig6:1723536:1724889:+	45	12	18	11	304	33.9	5.54	71.95	97.1	99.3	97.5	101.8	102.8	104.2	99.4	99.7	97.1
A6201	[mRNA] locus=Contig4:797114:799428:+	23	13	17	13	643	72.3	5.39	64.88	103.6	104.9	103.1	100.5	103.5	100.5	95.4	92.1	94.7
A4091	[mRNA] locus=Contig1:2739856:2742087:+	28	15	17	15	538	60.6	6.46	62.07	100.7	102.4	102.7	99.5	99	99.1	96.8	98	99.7
A0777	[mRNA] locus=Contig11:766360:767794:-	29	14	17	14	388	43.2	7.64	59.83	98.4	98.9	97.6	98.3	99.9	99.6	100.1	102.6	103.8
A7755	[mRNA] locus=Contig6:1783142:1784530:+	30	10	14	10	444	47.4	6.25	60.58	102.3	98.9	98.2	101.1	100.9	99.2	100.1	99.6	99.2
A0288	[mRNA] locus=Contig10:1131244:1135449:+	13	17	20	17	1149	126.4	5.78	68.85	108.7	96	115.8	100.9	102.3	98.3	94.9	96.9	93.5
A2783	[mRNA] locus=Contig17:143955:145439:-	26	11	22	11	451	50.1	6.35	73.37	95.9	97.9	95.4	101.3	102.7	103.2	100.3	96.9	101.9
A3165	[mRNA] locus=Contig18:657922:667386:-	7	17	21	16	2185	241.9	6.06	62.95	98.7	100.5	99.4	98.4	100.6	99.3	94.1	96.6	102.2
A5472	[mRNA] locus=Contig3:911421:912023:+	56	10	54	10	163	17.9	10.2	163.34	99.4	98.9	98.8	103.2	101.7	102.9	98.7	98.6	98.7
A1039	[mRNA] locus=Contig12:500331:502636:-	24	11	18	11	530	58.8	8.18	64.14	94	90.1	92.4	107.6	105.6	105.9	99.9	102	100.6
A3981	[mRNA] locus=Contig1:2418476:2420758:-	26	13	15	13	605	67.1	5.07	60.79	102.8	99.5	101.5	98.9	97.7	96.6	103.4	101.8	98.8
A2026	[mRNA] locus=Contig14:291557:293056:+	35	9	18	9	349	38.2	6.43	79.01	103.4	103	105.9	96.8	98.8	99.5	95.3	99	95.8
A2774	[mRNA] locus=Contig17:740439:742468:+	31	14	14	14	562	60.5	6.25	61.69	98.3	99	100.5	103.7	100.2	102.6	98.4	100.3	97.9
A9204	[mRNA] locus=Contig8:302262:303563:-	33	8	14	8	303	33.3	6	57.39	101.6	95.8	98.1	101.9	101.7	102.8	99.7	100.4	100.3
A5839	[mRNA] locus=Contig3:2478259:2481689:+	18	14	17	14	980	110.9	5.63	69.84	104.6	109.9	108	98.3	95.2	98.4	94.3	94.9	98.4
A0510	[mRNA] locus=Contig10:169986:170795:-	40	10	20	8	215	23.7	8.91	74.03	76.8	75.8	75.7	103.8	105.1	103.1	119.4	118.7	119.2
A0782	[mRNA] locus=Contig11:791863:794156:-	18	10	22	8	598	64	6.02	77.49	109.4	106.8	108.8	93.9	91.6	94.4	99.6	98	98.1
A1025	[mRNA] locus=Contig12:463814:466481:+	22	12	16	12	667	76.1	9.48	68.12	93.1	91.4	92.2	113.8	115.9	117.2	91.6	92	93.6
A1619	[mRNA] locus=Contig13:603364:603820:+	70	11	50	11	82	9.3	10.1	132.79	104.3	100.9	104	99.8	100.4	101.6	98.6	97.6	95.9
A7774	[mRNA] locus=Contig6:1836114:1839624:+	16	13	15	13	947	102.4	7.4	58.8	97.7	95.3	98.2	102.4	101.6	101.9	100.1	101.8	100
A1780	[mRNA] locus=Contig14:493723:496767:-	21	13	15	13	720	80.3	8.5	60.06	111.4	108.9	106.6	86.7	89.3	88	101.1	103.1	103.7
A6673	[mRNA] locus=Contig4:2154183:2157177:+	20	13	17	13	722	80.9	9.1	71.92	100.7	101.1	98.4	100.2	100.9	100.5	98.9	97.3	101.6
A6580	[mRNA] locus=Contig4:1864204:1865569:+	35	12	18	12	312	34.2	5.94	70.61	91.7	89.6	91	103.7	103.7	105.9	108.1	106.5	103.4
A3444	[mRNA] locus=Contig19:891933:892820:-	39	10	21	10	295	32.6	10.49	71.95	95.2	93.3	94.3	107.6	107.5	111	97.2	97.5	94.6
A2489	[mRNA] locus=Contig16:658214:660344:+	26	11	14	11	529	58.3	8.79	56.15	94.6	94.9	94	106.9	104	104.8	98.4	101.3	98
A2465	[mRNA] locus=Contig16:583145:584467:+	34	9	32	9	180	20.5	9.63	101.49	98.8	96.9	100.1	100.5	102.8	101.4	100.4	100.4	98.2
A2878	[mRNA] locus=Contig17:1119316:1120600:+	30	12	16	12	371	41.6	5.62	59.13	94.3	98.4	94.8	108.1	107.4	106.8	96.2	96	98.7
A3999	[mRNA] locus=Contig1:2490956:2492089:+	49	10	18	10	319	34.4	4.6	83.75	96	96.8	98.3	99.3	97.6	98.7	103.7	105.7	104.8
A5847	[mRNA] locus=Contig3:2506472:2507476:+	34	9	27	8	297	31.6	8.78	95.04	92.2	94.7	93.5	106.4	106	107	99.1	100.2	99.2
A6342	[mRNA] locus=Contig4:1198708:1199496:-	45	8	43	8	148	16	9.54	124.18	98.7	98.9	100	102.1	97.7	98.2	102.2	102.3	103.4
A4120	[mRNA] locus=Contig1:2821532:2823392:-	24	10	15	10	492	53.9	6.6	70.14	101.1	103.5	100.1	100.5	95.3	90.6	101.3	100.3	105.1
A7556	[mRNA] locus=Contig6:53668:55832:-	26	12	17	12	513	57.4	8.4	62.81	122.6	119.5	117.3	83.3	82.6	84.3	98.3	97.1	97.4
A5375	[mRNA] locus=Contig3:578130:579467:+	34	12	17	12	371	42.6	9.66	55.55	100.1	103	100.9	101.6	104.3	101.5	95.9	97.1	97.1
A2426	[mRNA] locus=Contig16:461226:462521:+	33	12	19	12	431	46	6.54	71.86	98.3	101.3	98.5	99.2	101	99	101.6	99.2	100.6
A2662	[mRNA] locus=Contig17:411255:412174:-	50	7	13	7	214	23.5	5.2	66.29	100.2	97.7	101.2	97.1	94.1	98	103.4	102.2	104.4
A3015	[mRNA] locus=Contig18:153423:154020:+	73	8	13	8	120	13.5	6.32	71.38	102.9	100.9	101.4	89.9	95	94.9	104.9	106.7	104.3
A6082	[mRNA] locus=Contig4:492447:497450:-	10	14	18	13	1232	136.9	6.87	62.62	98.7	101.2	101	100.4	100.4	103	96.8	98.5	99.2
A8267	[mRNA] locus=Contig7:1321383:1326971:-	8	10	27	9	1449	159.5	7.03	91.24	103.9	103.1	102.3	93.9	93.1	93.2	102.9	103.5	103.3
A2559	[mRNA] locus=Contig16:856129:858279:+	19	9	14	9	663	72.2	7.72	65.67	104.9	98.5	101	101.3	97.5	99.5	102.1	97.5	98.9
A9478	[mRNA] locus=Contig9:705667:706808:+	36	8	17	8	286	30.8	6.18	71.83	108.2	103.2	107.4	98.6	98	98.8	97.3	95.5	94.3
A2837	[mRNA] locus=Contig17:960810:961879:-	49	12	15	12	248	28	9.26	62.83	101.6	97.7	101.7	99.5	97	101.3	102.5	100	99.5
A7521	[mRNA] locus=Contig6:616445:618116:-	27	12	19	12	485	52.6	5.53	86.58	89.1	90.3	90.4	102.9	101.7	103.9	109.2	105.1	106.5
A0391	[mRNA] locus=Contig10:1435161:1435988:-	39	9	17	9	199	21	9.33	55.18	96.4	93.2	96.9	105.4	106.2	103.6	100	102.7	96.7
A0660	[mRNA] locus=Contig11:367972:369681:+	31	11	21	11	394	43.6	5.96	86.6	103	100.8	103	93	95	96.2	104.1	101.8	102.2
A2549	[mRNA] locus=Contig16:829500:829933:-	46	8	29	8	85	9.6	8.59	89.76	96.3	95.5	96.6	101.6	100.4	101.7	104.4	102.2	100.6
A5361	[mRNA] locus=Contig3:535110:536610:+	32	6	14	6	351	37.7	6.37	68.87	107.7	107.2	104.2	97	97.4	95.8	97.4	99.1	96.1
A3449	[mRNA] locus=Contig19:906588:908608:-	23	13	18	13	525	55.1	7.4	59.87	104.7	103.8	105.6	104.1	104.2	105.2	91.7	91.8	91.6
A6488	[mRNA] locus=Contig4:1577953:1580789:+	19	13	16	13	731	82.5	6.1	61.82	98.2	101.4	98.7	98.1	98.2	99.4	99.2	100.3	103.2
A1559	[mRNA] locus=Contig13:380315:382276:-	24	11	26	11	515	58.5	6.13	82.84	103.7	105.6	103.9	97.4	96.5	97.6	98.3	97.6	99.8
A2078	[mRNA] locus=Contig14:449098:451300:-	27	11	15	11	520	58.6	5.85	66.95	105.5	104.6	106.7	87.6	86.8	88.6	106.8	105.9	107.1
A2054	[mRNA] locus=Contig14:372268:375016:-	20	15	18	15	779	87.6	6.14	74.09	101.1	98.9	97.5	107	107	105.4	95.2	93.2	95.1
A7085	[mRNA] locus=Contig5:1142205:1142885:-	51	7	17	7	154	17.7	4.7	76.77	101.3	97.7	98.8	101.2	100.6	102.1	99.6	100.6	98.8
A2044	[mRNA] locus=Contig14:337667:338352:+	64	7	16	7	184	20.3	6.2	90.26	91.4	93.1	95.2	106.7	109.4	109	99.7	98.5	96.7
A7099	[mRNA] locus=Contig5:1198667:1199519:+	44	12	25	11	204	23.3	9.17	85.45	102.1	100.5	101.1	105.5	104.9	104.8	95.6	95	94.6
A4821	[mRNA] locus=Contig2:1692452:1693618:+	26	6	18	6	349	36.1	7.27	83.41	90	87.7	91.4	97.9	98.2	97.1	116.5	111.4	110.3
A4482	[mRNA] locus=Contig2:83607:84234:+	66	9	13	9	169	18.3	5.2	56.13	98	94.4	97.3	101.7	102.3	106.1	102.1	98.4	99.2
A1172	[mRNA] locus=Contig12:888220:890645:+	18	13	19	12	662	73.6	5.76	59.96	97.2	97.3	96.3	104.7	103.1	106.2	97.8	97.8	98.1
A3059	[mRNA] locus=Contig18:306216:306627:+	81	9	22	9	98	10.4	7.05	90.86	98.5	97.3	97.3	102.7	99.8	100.1	100.3	104.3	100
A8731	[mRNA] locus=Contig8:51381:56282:+	10	14	15	14	1203	135.5	7.53	54.43	97.4	97.2	96.2	106.5	105.7	106	95.8	97.5	97.2
A6471	[mRNA] locus=Contig4:1532886:1535226:+	21	11	14	11	725	78.5	5.14	60.57	97.3	97.1	97.1	96	95.7	94.5	109.3	109	105.2
A2938	[mRNA] locus=Contig17:344875:346523:+	27	10	16	10	434	48.8	7.53	57.54	110.7	110.5	106.6	95.2	99.3	92.6	93.7	93.9	98.8
A5968	[mRNA] locus=Contig3:20336:22217:-	20	10	18	10	536	59.1	6.89	75.79	94.1	97.2	96.6	97.1	97.2	98.9	106.2	104.7	105.7
A8211	[mRNA] locus=Contig7:1174340:1176367:-	14	7	17	7	583	62.6	7.43	67.14	90.7	91.1	89.1	112.8	115.6	113.5	97.3	95.9	93.9
A8298	[mRNA] locus=Contig7:1414496:1421172:-	9	14	16	14	1895	209.3	6.76	61.35	99	104.6	102.4	102	103	99.3	96.8	94	98.7
A7020	[mRNA] locus=Contig5:896865:898281:+	35	12	18	12	328	36.5	4.91	73.12	100.8	99.2	98.3	103.6	104.4	107.4	94.4	95.5	94.4
A1201	[mRNA] locus=Contig12:956034:957342:-	31	9	17	9	365	39.3	5.69	71.44	100.8	102.3	102.3	103	100.7	100.1	97.4	98.5	96.4
A4590	[mRNA] locus=Contig2:858929:860999:-	23	11	16	11	600	65.5	6.35	63.77	101.1	100.9	100.7	89.7	99.2	91.6	104.8	106.1	103.7
A4884	[mRNA] locus=Contig2:1880279:1883427:+	18	13	17	13	811	89.7	5.31	60.72	96.9	97.1	94.6	101	103.3	104.3	100.1	99.5	100.4
A8063	[mRNA] locus=Contig7:734348:737652:+	13	11	17	11	875	94.6	5.91	64.35	102	104.7	101.2	106.9	104.1	105.3	92.1	94.6	92.2
A6782	[mRNA] locus=Contig4:2438724:2440017:-	31	10	72	9	353	36.7	8.05	178.79	101.8	101	100.2	99.8	101.9	101.9	99.8	97.1	97.5
A0153	[mRNA] locus=Contig10:787225:788378:+	36	11	15	11	329	36.1	6.96	62.64	107.1	104.7	107.8	86	88.8	88.6	107.2	104.9	106.7
A1519	[mRNA] locus=Contig13:244873:248100:-	16	9	16	9	688	76.9	7.31	64.13	100.3	102.8	100.1	105.9	103.6	100.6	97.4	97.3	93.7
A5437	[mRNA] locus=Contig3:796972:797522:+	46	9	33	9	142	16.3	5.14	105.29	102.4	101.7	103.6	104.8	103.7	102.5	95.1	94.8	92.7
A7839	[mRNA] locus=Contig6:2067951:2070943:+	20	14	17	11	823	92	9.1	68.55	88	90	87.2	103.4	104.3	106.1	105.2	106.2	106.6
A8392	[mRNA] locus=Contig7:1694485:1695291:-	51	8	27	7	191	21.3	5.94	100.02	98.2	96.7	99.3	104	103.4	100.8	100.7	100.7	98.7
A7965	[mRNA] locus=Contig6:2586839:2591535:+	14	14	14	14	1186	135.4	7.36	57.12	97.9	98.3	99.8	107.8	103.6	102.5	97.1	94.1	97.6
A2812	[mRNA] locus=Contig17:869061:871966:-	13	11	16	11	884	97.1	6.87	55.68	105.6	105.4	104.9	98.8	101	101.6	92.8	95.2	93.1
A8256	[mRNA] locus=Contig7:1292390:1293031:+	40	9	20	9	127	14.8	6.04	74.11	97.7	94.2	98.6	98.3	100.8	99	104.3	105.7	102.5
A6463	[mRNA] locus=Contig4:1514343:1515400:+	49	9	16	9	277	29.3	8.18	78.86	98.2	99.2	99.9	103.7	103.1	104.8	97.3	97.7	96.3
A2162	[mRNA] locus=Contig15:453897:454820:+	39	14	26	14	226	25.5	7.42	73.45	96.7	95.6	96.8	106.8	106.4	106.4	98.4	98	95.5
A9766	[mRNA] locus=Contig9:1766820:1767499:-	74	11	17	11	144	16	5.71	67.29	101.4	102.1	102	107.5	109.1	111	89.3	88.7	88.6
A1834	[mRNA] locus=Contig14:657896:663283:+	11	16	21	14	1321	143.8	8.65	67.05	95.3	95.9	96.9	109.2	110.9	111.8	91.1	93.3	93
A4731	[mRNA] locus=Contig2:1272482:1273084:-	49	8	16	8	126	13.9	11.63	80.82	96.2	96	98.9	99.8	102.2	103.4	102.2	99.9	102.1
A8276	[mRNA] locus=Contig7:1350279:1352957:-	20	14	19	14	766	84.6	5.57	60.52	103.2	103.7	103.5	103.2	102.5	101.8	93.7	94.1	95.4
A1584	[mRNA] locus=Contig13:472412:473199:+	63	10	17	10	199	22	7.96	70.84	101.2	101.1	102.8	103.9	105.8	107.7	92.4	94.8	89.4
A3599	[mRNA] locus=Contig1:955271:958186:-	18	13	16	13	704	77.2	6.37	60.36	92	94.4	94.6	103.6	105.8	106.1	98.2	99.8	97.3
A5363	[mRNA] locus=Contig3:542496:543944:-	41	10	13	10	444	48.3	9.32	61.04	97.1	96.8	99.7	100.7	99.7	98.8	97.3	99.3	103.2
A7341	[mRNA] locus=Contig5:2369611:2371081:-	27	9	15	9	418	44.9	8.1	67.96	96.5	94.6	96.3	98.9	99.8	101.1	101.9	102.9	104.3
A6223	[mRNA] locus=Contig4:851317:854275:+	21	15	16	13	896	95.1	6.04	57.8	94.8	97.1	93.8	106.3	109.5	103.2	93.5	93.6	93.6
A0287	[mRNA] locus=Contig10:1129222:1130802:-	35	15	16	15	449	47.5	9.09	56.1	97.6	98.6	98	101.9	101.2	102.1	101.1	100.7	100.2
A1088	[mRNA] locus=Contig12:653709:656962:+	17	16	19	16	812	93.7	6.16	65.26	100.7	96.1	98	100	100.5	100	101.4	101.9	100.7
A5599	[mRNA] locus=Contig3:1537236:1539963:+	19	9	16	9	574	63.3	6.73	71.77	100.1	96.6	96.7	98.5	96.9	99.6	102.8	103.4	101.4
A2245	[mRNA] locus=Contig15:805062:807930:-	17	14	17	14	743	83.4	6.07	58.34	99.4	98.8	96.9	100.2	101.1	101.2	100	103.3	97.6
A9476	[mRNA] locus=Contig9:699358:702609:-	14	13	16	13	1030	110.7	5.38	65.74	105.7	105.3	105.3	102.5	106.6	105.6	87.9	90.2	89.5
A9416	[mRNA] locus=Contig9:471471:472583:+	42	12	15	12	325	36.7	6.38	62.45	111.7	112.3	107.1	79.9	78.4	78.9	112	108.6	111.4
A6752	[mRNA] locus=Contig4:2361411:2363239:+	19	10	15	10	529	60.6	8.13	66.58	92	92.2	92.1	109.4	109.4	110	96.4	98	96.7
A6350	[mRNA] locus=Contig4:1221519:1222654:+	39	10	16	8	305	34.7	5.78	64.29	89.9	87.5	90.8	102.4	98.9	100.7	110.7	109.6	109.1
A2594	[mRNA] locus=Contig16:946626:947861:+	31	7	15	7	305	34.6	5.22	57.53	103.8	101.3	103.4	90.9	93.5	95.9	103.8	104.6	102.1
A2226	[mRNA] locus=Contig15:725575:726357:-	53	10	15	10	260	29	7.36	70.79	96.4	103.5	99.1	104.3	102.9	103.4	95.4	95.6	98.6
A7023	[mRNA] locus=Contig5:903548:904329:+	41	6	16	6	116	13.4	8.53	65.63	102.3	102	105.2	101.6	102.3	101.4	96.5	97.6	93.2
A6672	[mRNA] locus=Contig4:2151090:2153615:-	23	11	14	10	629	70.4	6.18	58.39	101.4	104.7	101.4	100.4	103.1	100.8	93.5	94.9	95.8
A6456	[mRNA] locus=Contig4:1493938:1495377:+	28	11	26	11	300	32	10.02	80.7	105.8	101.4	102.4	105.2	105.4	104.1	95	94.1	91.1
A0643	[mRNA] locus=Contig11:312295:314814:+	21	8	25	8	599	65.7	7.58	95.57	96.1	98.4	96.6	97.1	100.2	98.6	103.2	106.5	102.1
A2424	[mRNA] locus=Contig16:456872:458089:+	29	9	17	9	295	33.4	6.87	81.14	101.4	100.5	99.5	95	94	95.7	105	106.1	102.9
A8423	[mRNA] locus=Contig7:1793567:1794800:-	49	10	22	10	212	23	6.35	82.97	101.7	103.1	102	100.9	100.2	99.4	97.7	98.8	97.2
A9560	[mRNA] locus=Contig9:1000627:1001139:+	62	7	18	7	117	12.9	7.83	81.3	94.9	95.2	94.8	104.3	103.7	105	101.3	101.8	99.1
A2040	[mRNA] locus=Contig14:328375:331215:+	20	13	16	13	785	86.1	4.54	66.28	107	107	107.2	94.6	95.1	93.6	98.9	101	97.7
A3855	[mRNA] locus=Contig1:1983329:1986862:+	14	11	21	11	900	100.1	5.53	72.66	101	101.7	102.7	94.7	96	95.7	104	104.4	101.9
A8233	[mRNA] locus=Contig7:1244911:1247767:-	17	10	14	10	768	85.3	9.17	60.58	97.6	101.6	93.4	106.4	100.3	102.5	99.6	97	102.2
A2575	[mRNA] locus=Contig16:892853:893856:+	35	9	15	9	300	32.7	10.78	59.23	95.7	94.9	96.3	105.1	104.4	104.7	96.1	98	101.8
A8015	[mRNA] locus=Contig6:360208:362844:+	16	11	14	11	648	71.6	6.62	55.14	97.1	97	94.4	99.4	100.6	102.2	101.7	104.3	102.8
A2494	[mRNA] locus=Contig16:666412:668867:+	21	11	15	10	583	64.5	5.24	60.98	103.1	99.5	101.3	97.7	97.6	98.4	100.4	101.3	99.2
A6850	[mRNA] locus=Contig4:2662234:2663337:-	41	10	16	10	311	34.9	6.23	63.42	98.7	98.5	96.8	101	100.8	98.6	103.2	102.2	99.7
A4440	[mRNA] locus=Contig2:425987:428139:-	21	9	14	9	626	70.3	6.9	71.8	99	105	98.8	105.1	96.5	92.4	99	98.5	106.6
A8006	[mRNA] locus=Contig6:308691:310356:-	20	6	14	6	472	53.5	8.68	59.93	95.6	98.6	95	112.3	113.2	111.9	90.6	90.7	90.5
A4782	[mRNA] locus=Contig2:166270:168216:+	25	14	19	14	546	61.7	5.26	64.09	103.8	102.9	103.2	102.9	103.3	102.6	93.9	93.4	92.4
A3780	[mRNA] locus=Contig1:1762236:1762963:-	44	9	15	9	204	22.6	6.55	58.41	101.3	100.5	99.5	102.2	100.2	98.6	98.6	102.3	97.4
A0388	[mRNA] locus=Contig10:1431944:1433309:+	33	13	20	12	308	35.3	5.05	59.53	101.4	97.2	100.9	99.2	101.3	100	102.3	102.4	98.1
A3846	[mRNA] locus=Contig1:1951783:1953530:+	24	10	14	10	347	37.5	9.73	57.73	102.4	101.9	102	98.5	95.8	100.4	98.8	102	98.9
A6644	[mRNA] locus=Contig4:2064012:2064560:-	46	7	46	6	128	14.8	11.36	127.69	97.3	98.7	98.5	102.5	98.9	101.3	100.4	100.7	101.6
A4187	[mRNA] locus=Contig1:3031655:3034340:-	20	15	17	15	788	85	7.42	61.17	98.8	103.2	101	100	102.3	101.8	97.2	96.3	98.2
A3061	[mRNA] locus=Contig18:307615:309121:+	33	11	16	11	364	40	6.89	58.33	97.8	97.4	97.8	98.9	98.7	99.3	102.4	104.4	102.6
A4644	[mRNA] locus=Contig2:1020503:1021334:+	48	11	20	11	204	22.1	5.48	73.17	99.4	102.8	101.4	103.5	104.7	103.3	96.5	96.5	95.4
A9188	[mRNA] locus=Contig8:255999:258516:+	21	17	18	17	728	83.1	5.72	58.99	102.8	99	99.6	100.6	100	100.5	99.2	96.8	99.6
A8166	[mRNA] locus=Contig7:1023927:1025753:+	27	11	18	11	432	48.7	7.68	65.46	95.2	94.8	99	107.5	106.6	103.5	97.9	96.8	98.2
A7675	[mRNA] locus=Contig6:1441694:1444862:+	17	10	16	10	735	81.1	9.67	55.57	99.9	98.8	99.9	98.1	101.1	99.5	100.4	100.7	99.4
A2042	[mRNA] locus=Contig14:333742:334662:+	45	9	15	9	249	27.5	5.05	72.82	102.3	103.5	101.5	90.8	91	91.8	106.2	106.6	106.3
A0616	[mRNA] locus=Contig11:201545:202362:+	30	8	28	8	179	20.4	10.02	117.34	100.7	98.7	101.2	99.4	101.5	99.8	101.6	100.4	97.4
A5550	[mRNA] locus=Contig3:1170564:1171928:+	43	10	16	10	362	39.1	8.37	70.31	97.7	105.1	97.5	101.7	106.5	99.5	95.8	96	101.3
A8212	[mRNA] locus=Contig7:1177183:1178769:+	25	10	14	10	528	57.2	9.22	58.4	97.6	99.5	96.6	105.3	102.9	104.8	98.3	97.7	97.8
A6107	[mRNA] locus=Contig4:549912:556580:+	9	14	16	14	1649	184.4	5.82	58.32	98.3	97.7	98.5	100.1	98	101.3	101.2	101.6	97.8
A2393	[mRNA] locus=Contig16:343360:344751:-	31	9	15	9	370	39.4	7.05	67.51	99.8	97.6	96	101.5	101.9	102.9	99.8	99.4	100.4
A4716	[mRNA] locus=Contig2:1228383:1230231:+	29	5	53	5	375	41.4	4.6	237.75	99.5	99.2	99.1	87.3	87.2	90.3	110.9	112.6	110.4
A1111	[mRNA] locus=Contig12:715069:716607:+	41	12	22	12	345	37.8	6.07	74.54	107	98.2	108.9	99.9	101.6	97.7	97.8	96.8	95
A8165	[mRNA] locus=Contig7:1021679:1023586:-	28	11	15	11	453	49.8	5.05	50.68	103.8	103.1	102	101.3	107	102.3	93.7	92.3	94.7
A3084	[mRNA] locus=Contig18:390102:391148:+	44	9	14	9	257	28.2	6.01	65.2	90.8	90.2	92.9	110.2	111.2	111.2	97.7	98.8	96.5
A4138	[mRNA] locus=Contig1:2862655:2864179:+	36	12	15	12	413	44.2	4.58	55.64	99.1	98.2	100.5	109.9	111.7	110.1	90.2	89.9	89.1
A3494	[mRNA] locus=Contig1:607149:607803:-	43	7	16	7	174	19.6	6.34	67.04	98.2	97.9	98.1	97.1	97.5	98.7	103.9	104.9	103.9
A2590	[mRNA] locus=Contig16:925753:929639:-	16	17	19	17	1111	124	8.13	56.12	101.4	97.1	101.6	105.1	104.5	105.6	94.4	93.8	95.3
A6164	[mRNA] locus=Contig4:718410:719573:+	40	11	16	11	315	36.2	10.01	58.47	96.2	93.7	95.6	109.4	110.5	114.3	93.5	94.4	93.2
A2633	[mRNA] locus=Contig16:1074523:1075892:-	32	8	13	8	321	34.6	5.4	59.32	96.4	96	98.1	101.5	102.9	101.7	103.3	101.5	100.8
A4172	[mRNA] locus=Contig1:2976888:2980170:-	20	8	13	8	665	74	5.36	61.65	98.2	95.4	97.2	97.9	102.1	100.9	104.7	101.7	101
A3802	[mRNA] locus=Contig1:1827631:1829083:-	33	10	15	10	392	43.6	4.54	65.73	100.4	98.6	98.5	105.6	108.7	110.7	93.1	91.4	93.6
A4178	[mRNA] locus=Contig1:3005449:3010758:+	12	17	18	17	1288	138.5	5.66	58.58	94.9	94.2	92.5	108.3	107.4	106.7	95	96.5	98.2
A0080	[mRNA] locus=Contig10:509610:511265:+	30	12	14	12	420	46.2	6.65	53.16	94	104.8	94	98.9	97.3	95.2	100.4	102.9	112.9
A4698	[mRNA] locus=Contig2:1166523:1167197:+	36	5	50	5	164	17.6	6.33	207.39	92.6	93.7	91.9	98.8	94.7	91.7	112.3	111.2	114.7
A1662	[mRNA] locus=Contig13:748437:750606:+	22	11	15	11	562	62.7	9.51	59.13	99.3	97.6	96.4	103.5	103.6	105.5	95.7	96.8	97.9
A6918	[mRNA] locus=Contig5:571517:573899:-	17	4	54	4	444	48.1	5	224.7	140.5	137.1	140.1	70.4	70.8	68.8	91.9	89	93.1
A9279	[mRNA] locus=Contig9:1986415:1988548:-	21	10	13	10	550	61.6	7.03	53.3	101.6	98.6	101.1	102.7	103.9	104.3	96.2	95.9	96.1
A0303	[mRNA] locus=Contig10:1162852:1165356:-	20	12	15	12	636	71	5.99	52.22	97.4	99.2	98	103.7	99.8	101.4	99.4	102.1	100.3
A3959	[mRNA] locus=Contig1:2339168:2340454:-	37	8	18	8	315	34	5.55	89.73	104.3	104.6	105	86.4	88	94.2	106	105.6	104.6
A5426	[mRNA] locus=Contig3:761289:761843:+	44	7	17	7	130	14	9.55	79.91	98.5	96.5	95.4	97	98.6	97.7	107.7	105.7	103.9
A0432	[mRNA] locus=Contig10:1556518:1557341:+	35	11	20	11	236	25.2	4.79	69.81	99.7	100.7	100.8	102.5	102.4	100.1	97.5	96.8	99.1
A0686	[mRNA] locus=Contig11:448614:450305:+	25	9	13	9	436	49.7	5.68	59.7	98.3	97.4	99.6	101.5	101.5	103.5	96.8	97.5	100.1
A8403	[mRNA] locus=Contig7:1720504:1721149:+	41	8	31	8	120	13.7	6.16	92.47	88.4	87.7	90.1	114.8	115.7	114.6	99.1	96.5	93.5
A9423	[mRNA] locus=Contig9:493815:495214:-	35	10	12	10	347	38.7	6.81	56.31	97	97.5	97.1	106.1	102.9	104	100.1	99.4	98.4
A6904	[mRNA] locus=Contig5:74280:75723:-	34	9	16	9	335	35.9	6.7	64.84	96.4	97.3	95.5	105.7	106.4	107.4	98.4	98.6	95.3
A4922	[mRNA] locus=Contig2:2010773:2012329:-	37	12	16	12	324	35.2	6.55	58.1	101.5	103.2	102	100.3	96.9	97	97.6	98.9	99.9
A2548	[mRNA] locus=Contig16:826991:829397:+	14	7	22	7	452	50.7	7.4	77.62	99.6	98.7	97.5	100.8	101.6	99	101.1	102.9	100
A2564	[mRNA] locus=Contig16:867474:868181:-	49	6	15	6	180	20.3	8.84	69.91	101	98.2	98.8	95.9	96.8	96.2	108.2	106.4	101.5
A7767	[mRNA] locus=Contig6:107811:108981:+	40	12	24	12	297	32.2	8.48	96.95	101.1	103.4	101.1	112.9	113.9	114.3	84.4	82.4	85
A6791	[mRNA] locus=Contig4:2454302:2454872:+	36	4	33	4	121	13.9	8.81	163.12	98.6	96.2	99.1	96.4	97.8	98.7	103.6	102.7	102.8
A7160	[mRNA] locus=Contig5:1386676:1389485:-	22	11	15	11	561	62.2	8.72	58.1	96.7	103.4	99.1	100.3	101	98.8	98.4	99	100.9
A9529	[mRNA] locus=Contig9:898174:899283:-	41	10	20	10	258	29.7	6.13	69.74	98.1	98.9	98.4	94.8	94.6	92.8	108.2	107.4	108.7
A4717	[mRNA] locus=Contig2:1230611:1233320:-	18	9	19	9	555	61.3	5.47	78.37	100.5	98.4	102.1	98.8	98.9	101	101	97.6	101
A4283	[mRNA] locus=Contig1:417742:420267:+	16	12	15	10	807	90.4	8.56	56.43	100.9	99.1	96.3	105.8	106.3	106.2	93.9	95.9	95.7
A7535	[mRNA] locus=Contig6:651238:653025:+	30	10	17	10	390	42.1	8.19	64.84	96.3	98.9	96.4	105.3	104	103.5	99.7	99	99.2
A4369	[mRNA] locus=Contig20:184437:184960:-	44	5	20	5	154	16.1	5.5	83.49	99.6	100.7	103.5	95.2	91.4	95.7	105.4	100.1	110.8
A7741	[mRNA] locus=Contig6:1727046:1727717:+	40	6	45	6	126	14	10.98	127.39	100.9	98	103	99.9	102.7	101.6	96.9	98.4	96.1
A7738	[mRNA] locus=Contig6:1715003:1716995:+	29	12	16	12	480	53.2	5.71	58.37	101.8	100.6	100	92.9	92.4	95.1	106.1	105.1	103.9
A2462	[mRNA] locus=Contig16:574261:575271:+	31	9	31	9	266	29.8	6.98	107.98	94.5	102.1	93.2	107.7	110.7	98.9	98.4	95.4	97.9
A2973	[mRNA] locus=Contig18:42853:43890:+	36	8	13	8	290	33	10.35	62.17	92.4	93.8	95.5	106.2	109.2	109.9	97.5	99.1	94.6
A3120	[mRNA] locus=Contig18:495562:496679:-	32	7	12	7	330	35	6.07	57.19	101.4	99.6	103	95.6	94.9	96.9	102.5	104.3	100.5
A8042	[mRNA] locus=Contig7:665760:674295:+	6	16	20	14	2199	236.7	7.99	57.24	100.9	99.2	99.9	98.9	100.8	104	99.4	96.3	98.6
A6778	[mRNA] locus=Contig4:2428747:2429718:+	37	10	16	10	267	29.9	9.32	55.2	96.2	96	95.9	108.7	105.1	105.7	97.1	96.9	97.8
A3986	[mRNA] locus=Contig1:2438492:2442147:-	14	14	15	14	1066	118.8	7.84	53.21	98.2	101.1	97.4	96.9	100.3	100.2	100.6	102.8	100
A0387	[mRNA] locus=Contig10:1428760:1430951:-	20	12	16	12	706	78.3	7.03	60.52	102.5	102.2	103.5	97.1	92.4	94.9	102.1	101.1	104.8
A2609	[mRNA] locus=Contig16:995370:996541:-	28	7	15	7	298	32.5	6.05	68.76	100.8	104.2	99	94.7	94	100.5	101.5	104.8	100.6
A1479	[mRNA] locus=Contig13:78847:80362:-	29	12	14	12	467	51.1	5.62	56.35	102.5	101.3	102.7	101.5	101.3	101.7	96.5	98	96.1
A5500	[mRNA] locus=Contig3:982095:985637:-	12	10	14	10	895	98.4	7.12	55.94	102.8	103	100.5	98.7	101.6	99.3	95.8	100.7	97.7
A3068	[mRNA] locus=Contig18:329497:331005:+	49	10	15	10	257	29	5.02	62.61	109.8	106.6	107.2	99.1	98.2	99	95	93.6	93.9
A8420	[mRNA] locus=Contig7:1787233:1789050:+	24	9	16	9	425	48.7	5.52	59.62	96.1	97	99	99.6	98.3	100.1	101.1	103.2	105
A2481	[mRNA] locus=Contig16:638197:639330:+	49	10	14	10	250	27.2	7.5	53.01	97.2	100.2	97.7	99	98.5	96.7	106.6	105.6	101.7
A2567	[mRNA] locus=Contig16:872647:873681:+	47	12	19	12	218	24.3	5.01	61.19	101.7	101.3	103	94.1	93.9	96	104.9	105.2	103.1
A6862	[mRNA] locus=Contig4:369647:371415:+	26	11	18	11	495	53.9	5.76	73.89	97.3	98.1	93.9	108	104.3	104.7	98	96.9	97.8
A3016	[mRNA] locus=Contig18:154225:156433:-	22	11	14	11	506	56.6	10.21	57.9	99.3	99.7	99.3	103.7	101.9	102.8	97.4	98.6	97.4
A0023	[mRNA] locus=Contig10:346591:347155:-	70	10	23	10	106	12.3	9	67.94	96.7	93.2	96.1	101.3	103.1	102.7	105	102.5	99.9
A6712	[mRNA] locus=Contig4:2260996:2261360:-	90	9	22	9	84	9.7	5.41	75.71	101.5	100.7	100.6	93.4	95.4	93.8	106.2	105.3	103.5
A6225	[mRNA] locus=Contig4:856007:862284:+	8	14	15	14	1976	216.1	5.34	52.13	98.3	98.3	99.3	103.8	105.4	104.2	97.5	96.1	96.7
A6324	[mRNA] locus=Contig4:1135523:1136404:-	55	10	11	10	220	25.5	9.63	51.48	100.1	98.9	100.2	101.1	103.5	103.7	97	98	95
A5871	[mRNA] locus=Contig3:2562212:2565408:+	13	14	20	14	985	108.2	8.87	66.16	104.5	101.7	105.2	101.6	101.1	103.5	97	94.7	94.5
A3075	[mRNA] locus=Contig18:353034:354457:-	34	10	14	10	381	42.9	7.24	57.44	94.6	94.2	91	105.2	110.5	108	96.2	99.6	99.5
A8270	[mRNA] locus=Contig7:1331156:1332424:-	39	10	13	10	319	34.5	6.87	60.36	102.4	102.2	102.5	112.4	109.2	112.8	89	86.7	85.7
A8120	[mRNA] locus=Contig7:888520:889427:-	36	8	15	8	243	26.5	9.82	60.67	104.2	104.5	102.4	100.1	102	100.6	95.1	96	95.2
A7745	[mRNA] locus=Contig6:104610:105077:-	60	6	19	6	95	10.3	6.52	80.47	103.1	102.5	104.6	110.1	111.6	111.6	85.9	86.7	83.8
A6213	[mRNA] locus=Contig4:828047:828938:+	46	9	30	9	217	24.6	9.83	97.98	100.2	97.9	97.6	101.1	102	101.3	98.3	100.4	97.4
A5136	[mRNA] locus=Contig2:2730617:2732272:+	30	14	17	14	416	47.5	5.83	56.11	99	101.5	99.4	105.2	105.9	103.8	95.9	94.1	94.8
A9496	[mRNA] locus=Contig9:756252:757034:-	47	8	13	7	201	21.7	5.2	59.13	107	108	108.6	82.5	82.5	82.2	110.6	111.5	109.6
A2807	[mRNA] locus=Contig17:848283:850007:+	23	10	19	10	448	47	6.11	72.22	99.9	102.6	101.4	105.3	110.4	107.9	87.1	91.8	90.9
A5483	[mRNA] locus=Contig3:938914:940098:-	33	7	13	7	258	28.1	6.55	73.39	97.3	95.9	100.4	100.6	100.6	100.9	101.7	101.9	99.9
A4669	[mRNA] locus=Contig2:1086567:1089284:+	18	10	13	10	730	79.3	6.71	51.38	103	102.9	98.2	99.1	100.2	101.6	99.9	96.1	98.3
A2537	[mRNA] locus=Contig16:788766:792765:+	10	12	16	12	1196	128.4	8.81	57.16	101.9	97.3	106	96.6	100	98.7	96.6	101.3	100.3
A7524	[mRNA] locus=Contig6:621493:623710:+	20	11	13	11	617	69.3	6.9	49.02	98.3	98.2	98.8	100.6	103.7	104.4	97.6	98.2	98.9
A3007	[mRNA] locus=Contig18:132223:133370:-	38	9	17	9	280	31	6.32	71.7	96.7	92.8	96.8	90.5	100.7	103.1	110.2	102.8	107.4
A2554	[mRNA] locus=Contig16:841648:842646:-	34	8	17	8	281	30.8	8.87	63.19	96.3	95.2	97.2	104.6	104.3	104.2	99.7	99.6	101
A6242	[mRNA] locus=Contig4:922960:923771:+	40	8	16	6	213	23.4	9.52	62.08	96.1	98.5	97.8	105.3	108.9	106.5	94.1	96.7	95
A3856	[mRNA] locus=Contig1:1988794:1990849:+	21	11	17	11	608	66.5	5.07	66.96	98.2	101.5	97.9	107.7	106	108.6	91.6	93.3	95.2
A0373	[mRNA] locus=Contig10:1391992:1398843:-	8	13	15	13	1765	195	9	59.97	97.3	97.3	97	102.9	102.7	104.6	98.4	98.8	100.4
A8411	[mRNA] locus=Contig7:1762732:1765727:-	23	10	12	10	609	66.2	5.66	54.07	117.2	118.1	114.6	86.9	87.3	88.5	97.4	96.9	96
A1700	[mRNA] locus=Contig13:927158:927678:+	58	7	51	7	132	14.1	4.97	193.47	174.4	171.9	172.4	59.9	59.2	61.2	70.3	70	69.8
A5858	[mRNA] locus=Contig3:2530096:2532030:+	25	11	13	11	559	61.2	7.53	58.91	97.1	98.1	99.1	102	99.5	100.1	98.8	102	99.7
A7318	[mRNA] locus=Contig5:2273524:2274982:+	29	11	15	11	342	38	5.12	60.63	101.2	96	100.9	103.1	106.7	103.8	96.1	96.9	97.4
A6249	[mRNA] locus=Contig4:932654:935682:-	11	12	19	12	866	95.7	4.77	69.02	103.1	101.2	101	95	96	96.7	102.3	102.1	102.7
A0663	[mRNA] locus=Contig11:379951:383630:-	11	9	12	9	1063	117.6	6.87	50.96	117.2	117.5	120.4	71.1	72.1	75.4	107.3	109	107.1
A2236	[mRNA] locus=Contig15:766470:768281:+	31	12	16	12	478	50.2	6.76	63.67	100.8	109.2	98.3	96.9	94.8	95.6	97.7	101.6	104.2
A6257	[mRNA] locus=Contig4:953718:955939:-	23	13	17	13	516	57.2	5.48	58.41	98.8	99	99.8	107.2	106	106.6	93.2	95.6	92.5
A2761	[mRNA] locus=Contig17:702369:706411:+	16	12	15	12	961	108.4	6.07	58.62	99.8	100.1	99.9	100.4	100.6	100.5	98	99.1	101.8
A3435	[mRNA] locus=Contig19:871366:872483:-	29	10	15	10	271	29.7	5.19	55.36	102.2	102.4	104.6	95.4	97.5	96.4	101	101.1	99.3
A0160	[mRNA] locus=Contig10:806489:807722:-	31	9	17	9	285	31.2	6.62	64.7	112.1	111.1	111.7	100.2	100.5	99.7	90.3	89.2	88.7
A2270	[mRNA] locus=Contig15:900138:904980:-	11	11	13	11	1209	133.4	6.33	55.41	95.9	102.1	98	102.4	101.9	103.8	98.2	99	98.4
A9530	[mRNA] locus=Contig9:901029:901556:-	73	9	15	9	132	14.4	10.27	52.24	101.3	101.8	103.6	110.2	111.1	111.2	88.4	87	86.6
A0438	[mRNA] locus=Contig10:1571544:1572093:+	52	6	39	6	105	11.7	10.52	122.14	100.4	99.9	100	104.7	102.7	103	97.5	96.8	96.6
A1521	[mRNA] locus=Contig13:249371:251873:-	22	10	15	10	628	71.3	5.82	54.54	101.7	102.2	99.6	100.6	101.8	101.5	92.1	92.3	97.5
A4397	[mRNA] locus=Contig20:279953:282158:+	20	10	12	10	617	69.9	6.1	52.44	102.1	104.8	101.3	95.6	99.7	101.1	96.5	97.3	98.3
A6331	[mRNA] locus=Contig4:1167372:1168284:-	39	10	16	10	284	32.8	9.25	57.68	96.6	96.7	98.3	111.9	111	108.1	93.3	92.9	92
A5557	[mRNA] locus=Contig3:1195253:1196014:+	80	10	15	10	140	15.4	5.16	59.44	111.6	110.1	109.9	70.1	71.2	73.3	119.6	119.2	118.1
A6793	[mRNA] locus=Contig4:2458689:2461084:-	20	14	15	14	724	83.2	8.25	54.62	99	100.7	100.7	104.9	103.5	104.6	95.8	95.1	97.1
A6296	[mRNA] locus=Contig4:1051279:1053387:-	17	11	14	11	702	75.9	5.3	57.48	94.3	101.4	103.1	111	110.6	102.3	91.4	91.5	94.8
A5196	[mRNA] locus=Contig2:2939596:2941983:-	25	9	13	9	511	57.2	8.56	60.91	120	119.7	119.1	75.2	74.2	76.4	107.3	104.9	105.3
A8864	[mRNA] locus=Contig8:92223:94502:+	19	12	14	11	672	75.5	7.4	50.94	97.1	105	98.7	106.7	101.1	100.3	92.4	94	99.6
A1651	[mRNA] locus=Contig13:718052:718428:-	80	7	27	7	91	9.9	8.57	101.91	97.5	95.4	98	102.5	103	102.9	102.2	101	99.1
A4035	[mRNA] locus=Contig1:2580455:2580865:-	74	8	16	8	136	14.9	4.88	67.79	107.6	106.1	107.7	83.4	85.2	86	111.2	108	106.7
A4787	[mRNA] locus=Contig2:1563208:1566951:-	16	12	15	12	965	103.1	6.62	61.04	109.9	109.3	106.8	94.8	96.2	95.2	97.2	96.6	95.9
A4992	[mRNA] locus=Contig2:2236373:2238232:-	26	8	14	8	384	41.4	5.05	56.95	100.2	98.1	101.6	95.6	97.5	99.5	104.3	106.2	98.8
A3635	[mRNA] locus=Contig1:1076299:1079445:-	14	12	15	12	867	94.5	4.7	53.92	102	98.9	99.1	97.3	100.7	103.1	98.7	97.9	100
A8759	[mRNA] locus=Contig8:570944:572855:-	18	9	17	9	514	58.5	6.01	65.75	104.2	102.3	99.5	99.9	100.2	101.9	98.3	97.7	95
A8345	[mRNA] locus=Contig7:1550680:1551878:+	33	16	20	16	329	34.2	9.98	53.63	96.6	96.1	97.9	106.2	106.6	107.6	98.3	96.5	94.4
A5121	[mRNA] locus=Contig2:2690914:2692207:+	30	9	12	9	377	40.4	6.44	55.99	92	90.4	89.7	107.1	107.2	104.9	98.9	103	103.2
A5388	[mRNA] locus=Contig3:629051:630985:-	18	11	17	11	520	57.7	9.2	54.2	97.3	99.9	100.1	106.8	105.9	108	94.1	93.8	93.9
A9578	[mRNA] locus=Contig9:1068559:1069450:-	42	5	15	5	207	22	6.19	80.54	126	124.5	118.4	85.5	84.8	87.9	91.1	88.9	94
A0305	[mRNA] locus=Contig10:1170767:1171585:-	70	8	14	8	164	18.6	4.73	62.2	107.2	106.8	102	99.1	103.4	101	94.7	94.7	90.5
A6928	[mRNA] locus=Contig5:604050:605375:-	26	10	14	10	391	43.8	7.71	52.94	94.9	98.2	93.8	106.5	103	104.5	97	99	102.4
A4483	[mRNA] locus=Contig2:563136:564512:-	42	8	10	8	328	35.9	7.01	55.5	94.9	96	99	103.6	103.8	105.7	96.3	98.1	100.2
A0904	[mRNA] locus=Contig11:1282299:1288090:-	8	11	12	11	1663	182.2	7.96	49.13	97.8	96.3	97.6	99.4	101.1	101.6	100.8	103.4	101.3
A1493	[mRNA] locus=Contig13:154213:154999:-	52	9	25	9	221	22	4.68	97.42	113.6	114.2	116.6	110.2	109.8	112.7	73.6	76.8	74.9
A5556	[mRNA] locus=Contig3:1186877:1188069:-	46	9	12	9	239	25.9	6.28	55.94	100.8	98.1	97.3	99.1	100.1	97.7	101.8	101	102.5
A5876	[mRNA] locus=Contig3:2583351:2584657:+	27	13	21	8	345	38	8.05	63.5	85	87.2	86.2	118.9	117.9	122.5	92.6	93.3	93.3
A1986	[mRNA] locus=Contig14:1101994:1103012:+	68	10	15	10	225	24.5	7.64	58.86	105.3	95.7	108.2	97.2	98.2	96.5	102.1	101.3	99.3
A8594	[mRNA] locus=Contig7:2356636:2358748:-	24	12	15	12	556	60	6.19	53.62	99.4	97.5	97.8	97.4	100.2	99.3	103.6	103.5	100.5
A7578	[mRNA] locus=Contig6:4358:5189:+	34	5	68	4	203	21.3	7.14	261.35	108.7	108.1	108.7	90.9	92.2	92.2	102.2	99.3	98.9
A9739	[mRNA] locus=Contig9:1692774:1693964:-	38	12	16	12	341	36.7	6.46	60.01	103.8	102.4	103.5	100.6	100.7	100.8	96.4	96.1	94.6
A2053	[mRNA] locus=Contig14:369190:372054:+	13	10	14	10	881	95.3	5.12	50.08	101.6	100.2	99.7	97.9	97.4	98.5	101	103.3	99.2
A4511	[mRNA] locus=Contig2:645514:646471:+	47	12	15	12	221	24.5	10.18	54.31	97	95.2	96.3	103.4	106.4	106.1	99	98.1	98.1
A6332	[mRNA] locus=Contig4:138314:140802:-	21	13	14	13	650	73.1	5.26	54.86	99.4	99	98.5	100.2	100.7	101.2	100	101.1	98.9
A3047	[mRNA] locus=Contig18:258889:259753:-	49	8	18	8	183	21	8.91	66.69	104.7	98.1	100.5	96.6	101	98.9	99.9	102	100.4
A4897	[mRNA] locus=Contig2:1923407:1924975:+	34	11	15	11	415	46.1	5.22	56.7	95.5	102	95.4	105.9	103.3	101.1	94.9	98.8	101.6
A4020	[mRNA] locus=Contig1:2548872:2549470:-	60	9	18	9	138	15.4	5.99	68.15	100.9	97.7	102.9	100	99.3	98	100.7	101.5	99.2
A3035	[mRNA] locus=Contig18:228779:230360:-	25	9	29	9	384	42.4	7.4	96.1	101.9	104.4	101.5	109.1	106.9	102.9	89.5	90.8	92.9
A7386	[mRNA] locus=Contig5:2503666:2506135:-	20	14	17	14	720	80.8	8.34	54.03	97.4	99.1	98	98.1	99.9	98.8	102.7	102.3	101.8
A3321	[mRNA] locus=Contig19:364299:365365:+	34	5	40	5	250	27.8	7.24	159.22	100.7	102.8	100	96.3	100.1	96.5	102.1	101.3	100.3
A7314	[mRNA] locus=Contig5:207644:209769:+	22	10	16	10	585	64.1	7.69	56.19	112.8	111.9	112.8	92.7	94.4	93.6	94.2	90.5	95.7
A7291	[mRNA] locus=Contig5:2174766:2178925:-	10	12	13	12	1145	127.6	6.73	48.41	97.9	97.3	97.9	99.2	100.5	102.3	99.9	103.3	100.7
A4127	[mRNA] locus=Contig1:2835218:2835821:+	51	7	64	3	139	15.5	11.52	168.05	99	100.3	100.1	100.1	96.5	94.1	103.2	104.2	104.8
A4518	[mRNA] locus=Contig2:662115:663459:+	34	9	11	9	379	40.4	7.53	54.11	111.6	110.8	111.5	91.6	94	93.4	94.9	96.1	96.2
A0386	[mRNA] locus=Contig10:1427622:1428256:-	51	6	16	6	139	16.3	9.5	67.06	94.9	94.2	96.6	101.4	102.2	104.4	105.5	102.3	99.7
A2733	[mRNA] locus=Contig17:612283:613213:+	30	9	19	9	254	27.9	5.17	70.7	95.2	91.3	95.3	94.2	96.8	94.4	111.3	113.3	107.5
A5905	[mRNA] locus=Contig3:2665127:2667742:+	19	10	11	10	681	72.5	7.12	52.56	94.9	95.8	99.5	106	105.4	111.3	93.2	93.3	96.8
A2313	[mRNA] locus=Contig16:187:1554:-	28	10	14	10	356	39.1	5.3	56.94	96.8	96.7	99	101.7	101.3	98.7	100.8	100.9	100.7
A6362	[mRNA] locus=Contig4:1242031:1243577:-	26	10	13	10	405	43.9	6.61	46.64	97.3	97.5	98.6	103.1	103.7	103.6	98.5	98.3	96.9
A3997	[mRNA] locus=Contig1:2482193:2484930:-	15	11	13	11	825	89.2	9.47	49.74	96.1	97.8	93.4	103.2	101.8	103.8	103.6	100.4	100.4
A1117	[mRNA] locus=Contig12:734399:735723:-	29	9	17	9	330	36.8	6.47	66.63	97.1	100.5	96.6	102.6	100.9	101.4	101.6	100.7	99.3
A7685	[mRNA] locus=Contig6:1466011:1467546:+	36	10	13	10	397	42.3	5.71	61.77	98.8	103.4	98.3	110	108.1	108.6	91.1	91.6	89.6
A0485	[mRNA] locus=Contig10:1709507:1714743:-	9	14	16	13	1404	156.4	8.57	51.93	98.2	99.5	98.7	100.6	102.4	104	95.9	97.4	100.9
A1682	[mRNA] locus=Contig13:817772:820812:-	17	12	15	12	846	92.2	6.35	61.45	100.6	103.9	105.4	94.7	98.8	100.1	97.4	97.4	99.1
A6253	[mRNA] locus=Contig4:948408:949837:-	45	10	13	10	342	38.1	5.16	58.66	102.3	103.9	103	95.9	95.4	94.1	103	100.8	101.6
A4516	[mRNA] locus=Contig2:657330:658576:+	28	7	11	7	304	33.1	5.59	49.32	111.4	105.7	107.8	89.4	89.7	90.7	104.9	102.2	101.5
A8397	[mRNA] locus=Contig7:1711519:1712486:+	29	8	12	8	269	30.5	4.87	46.42	101.5	99.1	99.1	101.7	101.7	103.9	99.7	97.8	96.1
A0414	[mRNA] locus=Contig10:1502301:1503354:+	34	12	14	11	289	30.7	8.62	51.66	97.6	95	97.3	112.4	111	112.9	92.2	93.7	89.5
A2188	[mRNA] locus=Contig15:592337:593995:+	23	7	17	6	362	40.1	4.84	67.79	105.1	105.8	101	90	93	90.1	105.7	103.9	102.6
A3708	[mRNA] locus=Contig1:128223:129508:+	28	10	14	8	354	39.2	6.95	48.43	102.7	103.6	102.1	87.8	87	87.9	107.1	111	111.7
A6584	[mRNA] locus=Contig4:1876518:1877715:+	32	9	14	9	330	37	5.36	51.9	99.6	96.7	96.3	103.7	103.3	102.1	99.9	98.5	100.4
A0213	[mRNA] locus=Contig10:952870:953782:-	39	11	16	11	232	26.1	6.71	58.57	133	132.8	135.1	59.4	60.1	58.6	109.5	111.8	107
A5973	[mRNA] locus=Contig3:43033:44818:-	34	14	16	14	439	49.1	9.76	58.97	98.4	99.3	99.1	99.8	101.5	100.8	98.9	100.3	100.3
A0531	[mRNA] locus=Contig10:235340:236715:+	36	7	15	7	351	37.3	8.03	69.46	96.9	93.8	96.8	95.5	95.9	97.2	109.3	106.8	109
A6220	[mRNA] locus=Contig4:846549:848619:-	25	12	15	12	572	64.2	8.65	56.48	96.2	99.2	95.3	100.7	102	105.2	100.3	99.9	100.6
A6506	[mRNA] locus=Contig4:1641973:1645214:-	13	12	13	12	977	104.6	7.71	53.36	98.5	101	97.3	105.6	103.6	102.7	94.1	95	97.3
A0027	[mRNA] locus=Contig10:353261:355660:+	24	12	15	12	631	70.5	4.77	52.31	96.6	98.2	99.2	100.2	101.3	101.8	100.3	102.8	99.2
A7015	[mRNA] locus=Contig5:114497:115543:+	44	10	18	10	253	27.8	5.3	76.38	110.8	108.6	111	82	82.4	82.1	106.4	108.3	107.4
A1019	[mRNA] locus=Contig12:445125:447262:-	20	9	17	9	511	57.5	6.02	61.72	105.6	104.9	106.6	97.7	97.7	97.9	94.5	97.4	95.5
A1997	[mRNA] locus=Contig14:1125426:1125882:-	53	6	19	6	115	12.8	5.48	72.3	109.5	104.8	108	78	78.9	80.4	116.5	113.8	112.7
A0408	[mRNA] locus=Contig10:1484208:1490221:-	9	16	17	16	1592	177	7.23	48.96	97.4	101.6	97.2	101.4	101.1	104.8	96.7	98.8	99.9
A7165	[mRNA] locus=Contig5:1397885:1401029:+	9	8	16	8	950	98.8	6.48	57.27	103	104.2	107.9	111.1	112.5	117.1	79.4	82.1	82.1
A3005	[mRNA] locus=Contig18:129724:130619:+	41	8	14	8	246	27.4	9.36	54.88	99.2	100.2	99.2	106.6	104.9	102.8	93.2	96.1	96.1
A3718	[mRNA] locus=Contig1:1315707:1318202:-	21	12	13	12	668	74.5	5.2	46.24	104	102.1	105.2	100	99.4	100.4	97.4	99.7	93.9
A7306	[mRNA] locus=Contig5:2233906:2236709:+	17	11	13	11	772	83.9	7.49	51.82	93.7	98	96.7	99.4	100.1	103.2	102.3	103.1	103.1
A6099	[mRNA] locus=Contig4:47012:48531:-	25	8	12	8	395	40.3	5.6	52.63	100.6	96.3	100	101	100.9	99.9	101.2	101.4	99.3
A8130	[mRNA] locus=Contig7:919273:920292:+	46	9	13	9	265	29	5.1	58.78	100.8	100.8	101.4	106.1	107.8	108.7	91.5	90.8	92
A6650	[mRNA] locus=Contig4:2082287:2082872:+	53	7	13	7	174	18.9	5.12	65.2	101.8	102	103	99.4	100.6	98.7	97.9	96.1	97.7
A9410	[mRNA] locus=Contig9:442658:448160:-	8	14	18	14	1675	181.9	5.4	54.28	102.5	102.8	99.1	104.1	102.2	102.9	93.4	95.2	95.7
A4912	[mRNA] locus=Contig2:1972221:1974911:-	13	9	20	8	708	76.2	5.19	74.9	96.2	96.4	97.2	101.2	102	102.6	101.8	100.1	103.4
A2768	[mRNA] locus=Contig17:727242:729770:+	21	12	15	12	689	76.1	5.82	58.41	96.5	99.2	98.2	100.5	105.4	103.1	96.2	97.4	101
A0268	[mRNA] locus=Contig10:94593:95585:+	43	10	13	10	259	27.8	6.54	48.51	100.1	98.5	98.7	105	103.2	103.6	96.4	95.9	94.7
A7262	[mRNA] locus=Contig5:2070639:2072840:+	23	10	13	10	465	53	5.41	53.64	110.8	103.5	106.5	93.5	91.2	93.2	101.5	102.9	99.7
A2816	[mRNA] locus=Contig17:152167:153618:+	31	10	16	10	397	44.3	8.82	60.73	96.6	94.8	99.2	101.4	101.7	103.3	102	100.1	98.8
A5863	[mRNA] locus=Contig3:2546312:2549074:+	14	9	16	9	628	69.8	5.64	57.13	96.8	98.8	97.7	100.2	99.5	97.8	104	103.2	104.1
A0863	[mRNA] locus=Contig11:1109646:1111640:-	25	14	15	14	626	68.7	5.62	55.07	101.7	101.6	101.9	98.1	99.4	98.7	97.4	100.1	99.2
A1902	[mRNA] locus=Contig14:847946:850546:-	16	9	11	9	748	81.2	6.1	50.31	106.7	101	98.9	97.7	99.4	100.1	97.1	97.8	99
A2240	[mRNA] locus=Contig15:779438:784880:-	9	12	14	12	1493	166	7.65	51.28	99.5	95.8	97.6	107.5	109.9	110	92.2	93.5	91.3
A0282	[mRNA] locus=Contig10:1113020:1114636:-	27	12	16	12	429	47.4	7.69	55.28	101.9	98.9	94.9	104.8	106.5	110.1	92.4	95.8	93.1
A5250	[mRNA] locus=Contig2:3128799:3129702:+	57	8	10	8	190	21.3	5.12	48.97	103.9	104	103.4	99.9	101.1	103.6	93.4	95	94.1
A7234	[mRNA] locus=Contig5:1929594:1931841:+	20	8	17	8	488	50.8	5	58.97	98	95.8	96.7	101.8	99	102.8	102.4	99.7	102.3
A2496	[mRNA] locus=Contig16:670468:672935:-	23	11	11	11	673	71.9	6.71	51.94	90.7	94.4	97.5	101.3	102.3	104.4	103.7	99.5	104.2
A1178	[mRNA] locus=Contig12:901177:903264:-	27	13	20	12	605	65.9	9.14	74.69	101.9	104.6	102.2	97.6	101.5	99.7	96.7	96.8	100
A8903	[mRNA] locus=Contig8:1241597:1242379:+	36	8	14	8	190	21.2	5.83	45.88	100	103.1	101.4	103.5	98.2	99.9	97	96	96.4
A4514	[mRNA] locus=Contig2:653215:656627:+	13	12	14	12	973	107.6	7.2	52.26	96.6	100.4	96.9	100.8	100.9	100.2	99.4	99.7	101.8
A9755	[mRNA] locus=Contig9:1742468:1745057:+	18	12	14	12	755	83.1	5.36	56.55	97.2	97.2	99	99.7	100	97.3	101.9	102.8	103.4
A0453	[mRNA] locus=Contig10:1620182:1621024:-	39	11	17	11	205	22.5	6.42	60.66	100.2	100.7	101.5	95.2	98.7	97.4	99.7	101.8	101.9
A2556	[mRNA] locus=Contig16:845972:850220:-	15	11	13	11	853	95.1	6.79	49.38	99.6	98.1	97.6	95.8	96.6	95.6	106.9	104.5	101.8
A9731	[mRNA] locus=Contig9:1661135:1662577:-	21	8	14	5	425	46.4	7.21	58.76	88.1	87	90.4	115.1	117.4	115.8	94.3	93.3	94.7
A5984	[mRNA] locus=Contig3:87206:88339:+	38	7	14	7	236	26.1	5.34	64.95	113.3	110.2	110.8	91.9	89.9	91.4	99.4	97.9	97.8
A9491	[mRNA] locus=Contig9:741932:743157:+	26	8	13	8	336	37.1	6.01	54.89	98.5	98.4	98.5	105.6	104.8	105.1	96.7	95.5	97.3
A0351	[mRNA] locus=Contig10:1321061:1322662:+	29	11	17	11	377	41.4	7.01	58.51	104.2	103.9	104.9	90.4	92.6	91.1	106.4	103.7	104.5
A9330	[mRNA] locus=Contig9:156322:157196:+	36	8	14	1	271	28.9	6.52	57.34	94	98.8	93.4	97	95.5	99.5	104.4	106.3	108
A1092	[mRNA] locus=Contig12:669430:671340:-	26	13	17	13	521	55.9	4.73	51.87	84.1	83.1	84.7	125.3	126.5	123.5	89.1	89.8	89.7
A5341	[mRNA] locus=Contig3:464149:465256:-	33	10	16	10	327	36.6	5.1	57.71	98.5	97.4	98.5	106.6	105.5	106.5	96	95.7	93.8
A2571	[mRNA] locus=Contig16:885734:886721:+	30	7	16	7	266	29.6	4.89	60.62	99.7	98.6	99.8	95.8	96.5	98.1	104.2	102.4	102.9
A9238	[mRNA] locus=Contig9:1855425:1856713:+	31	8	13	7	319	36	5.66	57.64	87.4	89.6	88.8	107	105.1	105.3	103.2	106.6	107
A6634	[mRNA] locus=Contig4:2037851:2038904:-	27	7	15	7	245	26.3	5.29	59.53	106	104.6	102	96	98.5	96.9	97.4	98.4	100.7
A1123	[mRNA] locus=Contig12:741745:742194:+	64	6	14	6	88	10.1	7.18	56.07	95.6	97.8	98.6	95.7	97.3	98.1	104.8	106.1	102.8
A4873	[mRNA] locus=Contig2:1849296:1850350:-	18	5	17	5	228	25.1	9.74	60.19	97	95.1	99.1	103.4	101.6	102.9	101.6	100.7	99.1
A9603	[mRNA] locus=Contig9:1135399:1138435:+	17	12	14	10	659	73.9	7.84	48.25	106.1	105.3	106.6	90.7	91.8	93.1	103.9	103.7	101.5
A9027	[mRNA] locus=Contig8:1665080:1666735:+	23	11	13	11	435	47.3	8.81	50.26	95.2	97.7	97.8	106	104.3	105.3	98.7	99.8	95.6
A6931	[mRNA] locus=Contig5:619831:620454:+	59	7	16	7	170	18.4	8.6	65.25	98.8	95.3	95.5	98.5	97.8	100	104.6	102.4	104.6
A3901	[mRNA] locus=Contig1:2168993:2174504:+	9	11	13	11	1585	172.7	6.47	52.71	98.5	100.1	94	101.3	101.9	102.7	100	99.1	101.6
A3206	[mRNA] locus=Contig18:808992:809702:+	27	6	16	6	194	22.2	9.26	68.59	102.8	98.2	103.9	102	101.9	100.1	98.2	98	97.6
A4996	[mRNA] locus=Contig2:2251746:2256558:-	12	12	14	12	1000	114.8	5.83	47.94	97.6	97.7	98.2	102.7	102.3	105.7	95.7	98.5	97.7
A4817	[mRNA] locus=Contig2:1670664:1674916:+	11	10	11	10	1211	131.3	7.77	48.19	97.6	101.1	98.4	105.3	109	108.3	92.7	94.2	91.3
A4721	[mRNA] locus=Contig2:1243227:1243952:+	46	8	40	8	145	16	10.61	140.11	101.9	97.8	100.1	101.1	103.4	101.2	99.2	99.6	96.4
A4378	[mRNA] locus=Contig20:215744:217389:-	33	8	25	8	327	35.7	4.84	91.87	85.2	84.2	86.5	107.1	107	105.7	107.3	110.3	106.6
A2641	[mRNA] locus=Contig16:1089189:1090410:+	36	9	20	9	294	31.8	5.31	78.58	101.7	100.8	102.2	97.6	101.4	98.5	99.1	98.6	99.4
A4439	[mRNA] locus=Contig2:422443:423868:-	22	8	13	8	423	45.9	6.24	51.68	94.7	98.8	95.9	97.7	98.9	100.4	104.9	103.3	104.5
A0914	[mRNA] locus=Contig11:1327073:1331177:+	9	13	15	13	1235	132	8.66	46.31	97	99.3	100.7	106.5	107.3	102.7	94.6	95.2	94.3
A5376	[mRNA] locus=Contig3:583814:585704:-	18	8	16	8	367	40.9	7.87	59.89	101.3	99.9	101	103.4	106.4	103.8	95.3	94.3	94.7
A2221	[mRNA] locus=Contig15:711249:712952:-	13	8	14	8	514	55.9	8.54	59.83	96.7	98.8	99.1	105.4	102.9	102.2	96.9	97.3	99.5
A8619	[mRNA] locus=Contig7:2426597:2428662:+	17	10	12	10	651	72	8.65	47.89	94.7	97.9	97.7	103.2	108.5	103.8	99.4	95.8	99.8
A8708	[mRNA] locus=Contig8:3256:7002:+	10	11	13	11	1193	130.9	6.76	44.65	98.2	99.3	99.4	102.8	103.4	102.6	99.6	98.6	98
A8376	[mRNA] locus=Contig7:1646301:1646953:+	56	8	16	8	153	17.2	6.21	66.99	102.9	105.4	103	99.4	99	99.7	96	99	97.2
A3383	[mRNA] locus=Contig19:636933:641248:-	11	11	14	11	1002	108.9	6.76	46.73	108.1	107.1	106.1	90	86.9	88.4	106.7	103.7	105.2
A7522	[mRNA] locus=Contig6:618533:621295:-	15	14	16	14	723	79.1	8.37	52.61	97.5	105.2	94.8	101.8	104.3	97.5	100.2	99.5	99.4
A2411	[mRNA] locus=Contig16:401622:404290:+	11	6	71	6	520	59.1	9.7	161.08	101.6	99.3	100.5	91.9	94.3	95.4	104.8	105.7	104.8
A6046	[mRNA] locus=Contig3:330093:334479:-	13	13	13	13	1059	118.3	5.6	45.79	98.4	98.3	98.1	101.2	102.9	100.5	97.8	98.5	101.8
A1185	[mRNA] locus=Contig12:920069:920864:+	53	10	17	10	205	22.2	5.27	65.25	103.2	101.9	100.8	99	99.8	97.8	100.1	101.6	98.9
A8923	[mRNA] locus=Contig8:1314712:1315440:-	39	7	17	7	183	19.5	5.87	67.38	99.1	99.1	99	93	93.2	92.4	105.6	106.5	110.7
A4533	[mRNA] locus=Contig2:704254:705085:-	40	7	15	6	182	20.7	9.29	59.49	97.8	95.8	98.5	104.6	103.1	105.3	100.1	97.2	96.4
A8111	[mRNA] locus=Contig7:863710:865019:+	35	10	28	9	313	35.2	6.73	97.47	103.6	102.3	104.4	96.2	97.7	96	99.8	101.4	100.1
A7525	[mRNA] locus=Contig6:624422:625072:-	46	9	17	9	199	22	9.89	58.18	99.6	98.6	98.4	103.8	106.5	103	95.9	97.7	94.6
A0354	[mRNA] locus=Contig10:1333387:1334567:+	35	9	13	9	313	35.1	9.11	51.84	101.8	99.1	97.7	100.9	102	98.8	100.3	97.7	100
A9320	[mRNA] locus=Contig9:123213:124644:-	27	10	14	10	345	40.5	8.46	51.08	98.6	102.1	97.4	106.3	96.9	97.3	97	96.8	106
A1255	[mRNA] locus=Contig12:1141120:1145299:+	10	11	15	11	1067	115.4	5.1	50.72	101.9	101.3	103.4	95.1	96.5	97	103.3	101.6	100.4
A2200	[mRNA] locus=Contig15:640185:641897:-	23	9	16	9	454	48.9	6.89	56.12	96.9	96.3	95.8	103.5	104.1	102	100.6	97.3	100.7
A8711	[mRNA] locus=Contig8:390198:391701:+	30	9	14	9	374	39.4	5.27	56.32	99.2	100.6	98.4	94	99.3	97.9	103.5	104.8	101.4
A8917	[mRNA] locus=Contig8:1299360:1300497:-	30	7	12	6	327	35.9	5.57	54.95	102.9	101.5	95.8	100.2	99.3	99.9	101.7	104.3	96.8
A6015	[mRNA] locus=Contig3:217616:219389:-	31	10	13	10	386	42.6	5.43	53	102.7	103.3	99.7	104.5	105.6	106	93.6	91.4	95.7
A6856	[mRNA] locus=Contig4:2672689:2678395:+	8	12	12	12	1512	169.7	7.44	41.54	98.5	99.5	96.3	102.3	103.5	102.9	97.7	100.3	95.9
A2374	[mRNA] locus=Contig16:287658:290977:-	11	8	11	8	848	93.4	7.34	45.4	103.2	101.8	103	96.9	99	101.2	99.5	99.1	97.1
A2520	[mRNA] locus=Contig16:743619:745061:-	25	10	13	10	274	29.5	10.05	50.91	108.5	113.1	106.5	91	91	92.1	100.2	100.1	99.5
A4632	[mRNA] locus=Contig2:980718:982976:-	18	10	14	10	734	79.8	7.08	51.87	108.9	110.3	109	87	88.9	89.8	103.5	102.3	102.2
A2082	[mRNA] locus=Contig14:459352:460816:+	26	11	15	11	370	40.4	6.1	52.13	101.9	100.3	99.3	97.6	96	96.7	102.4	102.7	102.2
A6061	[mRNA] locus=Contig3:399374:400692:+	25	7	10	7	368	40.1	6.2	41.5	98	101.9	99	97.2	97.6	97.3	101.8	103.1	103.1
A2518	[mRNA] locus=Contig16:736456:739205:-	16	11	12	11	881	99	5.43	43.56	101.5	109	101.7	100.4	99.4	101.8	90.7	96.4	95.9
A8222	[mRNA] locus=Contig7:1213283:1214409:+	35	9	11	7	305	34.4	5.66	46.97	97.9	100.9	100.7	90.3	92.5	93.7	107	109.2	105.7
A6148	[mRNA] locus=Contig4:683720:685079:+	29	9	14	9	338	38.1	5.21	51	112.2	112.2	110.8	91.9	92.9	95.4	96	96.2	96.4
A2688	[mRNA] locus=Contig17:464770:467346:-	15	7	14	7	634	70.5	6.98	63.14	95.9	92.7	95.5	101	98.2	101.3	102.7	103.5	104.3
A7017	[mRNA] locus=Contig5:886473:889011:-	13	8	12	8	702	77.9	6.83	47.17	99.7	103.3	99.2	100.6	106.4	102.9	89.2	92.5	101
A7751	[mRNA] locus=Contig6:1767125:1768481:-	21	6	60	2	354	37.9	6.8	284.59	98.2	102.1	102.9	98.1	97.3	98.2	100.7	104.1	99
A5418	[mRNA] locus=Contig3:727049:727790:-	58	9	18	9	176	19.9	5.8	69.42	95.6	96.9	94.2	111.5	113.9	115.5	90.3	89.2	91.6
A6499	[mRNA] locus=Contig4:1621357:1626100:+	10	9	12	9	1105	122.7	7.15	47.01	97	100.1	98.4	103.8	105.3	102.4	96.5	94.7	97.5
A5367	[mRNA] locus=Contig3:555976:556546:-	36	5	52	5	151	17	6.54	186.13	97.5	100.1	98	99.5	98.8	99.7	100.5	99.9	103.5
A5675	[mRNA] locus=Contig3:1801982:1804687:+	12	10	15	10	753	81.1	6.68	46.67	98.2	102	100.2	97.4	103.1	100.3	98.7	98.4	98.3
A7695	[mRNA] locus=Contig6:1514836:1515509:-	50	9	25	9	106	12.2	10.35	68.42	100.7	98.5	100.9	107.5	106.3	104.1	95.4	94.3	95.1
A6013	[mRNA] locus=Contig3:213946:215859:-	24	9	10	9	603	67	5.9	50.46	99.4	98.4	96.2	104.4	106.5	105.5	94.3	95.2	95.3
A8206	[mRNA] locus=Contig7:1156913:1158396:-	28	10	13	9	443	50.4	6.64	53.78	97.2	97.5	98	103	105.8	105.7	99.1	98	96.5
A1179	[mRNA] locus=Contig12:903888:906645:-	13	9	11	9	777	82.4	9.07	46.17	102.2	102.3	98.3	104.4	105.2	101.1	95.6	97	92.6
A9021	[mRNA] locus=Contig8:1637103:1638576:+	34	9	16	9	283	30.6	9.35	66.91	113.5	111.2	114.3	86.6	85.5	84.1	105.7	103.1	101.2
A3736	[mRNA] locus=Contig1:1367773:1370484:-	17	11	13	11	715	78.5	8	46.54	97.9	97.7	97.2	96.2	99.1	104.5	100.9	104.6	102.5
A6811	[mRNA] locus=Contig4:2499093:2501315:-	10	6	17	6	539	59.8	7.93	69.14	103.2	104.5	101.5	107.4	103	102.1	90.7	91.5	96.1
A8390	[mRNA] locus=Contig7:1690923:1692193:-	29	8	17	8	314	33.9	6.55	62.36	96.3	94.3	96.1	100.8	102.9	103.9	102.2	96.8	103.8
A7174	[mRNA] locus=Contig5:1428880:1430505:+	32	8	12	8	348	37.4	5.49	50.94	107.6	103.1	103.6	99.2	101.3	100.6	97.1	93.7	93
A8039	[mRNA] locus=Contig7:658845:660282:+	20	7	11	7	426	46.6	6.84	44.09	112.1	114.9	110.2	87.3	88.9	89.2	99.4	99.8	98.9
A8055	[mRNA] locus=Contig7:717142:719185:+	15	8	10	5	487	53.4	9.45	45.87	97.1	100.7	97	102.4	102	103.6	99.2	95.9	96.8
A5172	[mRNA] locus=Contig2:2835376:2842494:+	8	11	14	11	1650	182.9	6.14	47.92	99.3	100	94.6	103.6	102.8	102.8	96.4	101.4	95.2
A8288	[mRNA] locus=Contig7:1387763:1389103:+	37	9	10	9	352	38.4	6.89	49.62	89.4	87.6	90.1	105.5	109.2	110.5	101.9	100	103.2
A0648	[mRNA] locus=Contig11:329669:332761:+	13	12	14	11	951	105.7	6.02	49.69	82.4	84.4	81.1	107.9	102.6	107.1	108	108.7	113.7
A1550	[mRNA] locus=Contig13:357280:358389:-	21	8	15	8	335	38.4	8.29	56.35	96.3	95	97.8	108.7	111.2	112.3	93.8	93.3	93.3
A5982	[mRNA] locus=Contig3:79738:80334:+	35	5	12	5	198	20.8	9.58	52.3	106.3	107.8	107	101.1	103.6	104.1	90.1	91.8	89
A9717	[mRNA] locus=Contig9:1601405:1601821:+	80	7	12	7	81	9.5	7.8	45.26	97.4	100.5	99.3	102.3	100.5	100.9	98	97.6	101.3
A2613	[mRNA] locus=Contig16:1017162:1020105:+	14	12	14	12	737	84	6.21	47.23	101.3	104.2	101.6	103.3	100.5	98.3	97.2	97.6	95.9
A0519	[mRNA] locus=Contig10:197942:198445:-	56	9	16	9	167	18.2	8.13	55.34	113.9	110.5	114.1	97.9	96.2	95.6	94.1	94.2	89.6
A6101	[mRNA] locus=Contig4:538891:539775:-	26	9	10	9	294	31.9	10.3	41.33	94.4	94.5	90.6	108.7	105.6	107.5	99.8	97.2	98.9
A9275	[mRNA] locus=Contig9:1977135:1979697:-	13	6	9	6	685	69	6.39	38.38	101.6	97.3	95.1	117.1	116.1	118.2	80.7	83.2	86.8
A5306	[mRNA] locus=Contig2:3310767:3311955:+	29	5	8	5	323	35.4	5.12	51.65	98.2	92.3	93.4	105.4	104.6	108.5	97.6	98.7	100.2
A6114	[mRNA] locus=Contig4:570004:573443:-	11	9	11	9	975	109	6.28	45.52	107.9	107.9	110	75.6	77.1	78.1	114.6	116	113.7
A7742	[mRNA] locus=Contig6:1728741:1730499:+	26	11	12	11	468	49.6	8.69	43.8	97.6	97.6	95.2	106.2	106.4	106.4	97.2	95.4	97.4
A5464	[mRNA] locus=Contig3:889072:890090:+	33	8	11	8	286	31.8	7.14	49.66	91.6	95.7	95.1	109.5	111.2	107.7	93.7	95.3	96.2
A0536	[mRNA] locus=Contig10:245145:246800:+	23	10	13	10	463	51.4	6.16	46.22	103.5	100.7	100.1	101.1	100.2	100.1	97.7	98.5	98.4
A1912	[mRNA] locus=Contig14:872585:876900:+	11	11	11	11	1159	133.3	7.68	42.2	89.3	92.7	93.6	103.1	106.9	109.5	102	98.1	103.5
A3014	[mRNA] locus=Contig18:150193:153273:-	15	11	13	11	868	97.3	4.75	50.75	100.3	100.3	99.5	105.4	105.1	104	95.3	95.5	93
A8709	[mRNA] locus=Contig8:44076:46095:-	16	6	13	6	495	52.6	5.35	59.33	90.9	87.1	87.8	106.9	108.6	105.8	103.4	104.2	102
A0402	[mRNA] locus=Contig10:1464621:1466150:-	36	10	11	10	332	37.3	5.21	43.85	102.5	103.1	105.1	96.4	98.7	101.2	97	97.7	98.5
A1638	[mRNA] locus=Contig13:670397:671125:-	53	6	10	6	171	18.7	7.12	43.31	95.6	99.9	99.3	103.3	99.2	101.6	99	101.6	97.2
A4604	[mRNA] locus=Contig2:111910:113510:-	22	9	11	9	461	49.9	6.47	45.09	100.3	104.8	102.3	96.4	95.5	96.5	101.1	101.2	101.7
A5890	[mRNA] locus=Contig3:2622909:2624542:+	19	5	10	5	428	46.7	8.19	48.97	94.8	94.9	99.4	102.8	103	109.2	97.7	101.2	98.6
A2715	[mRNA] locus=Contig17:543838:544793:-	36	6	13	6	245	26.2	4.7	70.11	105.3	103	101.3	103.9	103.9	106.9	93.7	90.3	92
A0042	[mRNA] locus=Contig10:406035:407897:+	20	11	16	11	467	53.1	6.68	49.17	101.1	97.6	95.7	103	105.6	104.6	97.7	95.3	97.8
A9510	[mRNA] locus=Contig9:827908:828479:-	44	7	127	1	138	14.6	10.14	327.3	100.2	99.7	97.5	101.5	100.3	102.1	97.8	100.4	99.3
A6360	[mRNA] locus=Contig4:1238755:1240596:+	22	10	19	10	451	51.3	6.46	56.42	95	92.5	91.4	102.2	110.8	106.2	101.2	100.7	100.6
A0334	[mRNA] locus=Contig10:9980:11637:+	25	8	11	8	396	44.9	6.29	45.26	97.9	97.5	96.2	98	102.5	103.7	100.4	99.4	102.4
A4132	[mRNA] locus=Contig1:2839590:2841178:-	25	10	14	10	419	46.8	4.82	50.16	99.9	101.8	97	102.1	102.7	101.8	96.4	97.5	99.3
A5101	[mRNA] locus=Contig2:2632436:2635197:+	18	11	12	11	605	66.3	8.84	45.64	102.8	98.3	104.5	100.9	103.6	102.9	95.4	93.5	99.8
A0638	[mRNA] locus=Contig11:299233:303481:+	7	8	15	8	1122	127.1	6.79	52.11	105.1	108.7	109	91.7	91.7	91.6	100.1	101	99.8
A0002	[mRNA] locus=Contig10:24570:27577:+	14	12	14	12	763	84.1	6.51	42.92	101.2	101.3	99.9	96.1	98.4	98	102.6	99.3	103.3
A8661	[mRNA] locus=Contig7:2546594:2548156:+	25	10	12	10	433	49	8.62	41.12	103.5	101.4	101.5	103.4	101.7	105.7	93.3	95.6	94.6
A6792	[mRNA] locus=Contig4:2455640:2458231:+	11	6	13	6	569	63.3	6.15	61.71	107.7	99.4	102.6	96.1	96.9	96	98.8	101.6	100.1
A3163	[mRNA] locus=Contig18:652966:655416:-	19	11	11	11	781	82.9	4.93	49.86	101	103.3	99	100.7	99.6	100.2	98.4	97.6	99.1
A5917	[mRNA] locus=Contig3:2702529:2703779:+	27	8	10	8	362	40.3	6.93	46.57	99.1	97.1	96.4	103.8	102.7	104.3	100	95.2	97.9
A5405	[mRNA] locus=Contig3:683754:686841:+	10	10	15	10	992	109.5	6.68	55.7	102.1	101.8	99.7	101.1	99.6	99.6	97.9	100.1	98.8
A0043	[mRNA] locus=Contig10:408338:412084:-	12	11	14	11	840	94.9	5.63	47.23	106.2	104.8	98	100.5	98.4	103.8	96.6	96.1	95.9
A5555	[mRNA] locus=Contig3:1183729:1185686:-	23	9	12	9	470	53.1	8.7	51.28	144	148.2	147.2	79.4	77.7	78.1	73.1	74.8	77.4
A6286	[mRNA] locus=Contig4:1022941:1024441:+	21	9	13	9	443	48.7	6.68	51.38	97.4	100.4	96.3	99.9	99.4	100.8	101.7	102.8	102.3
A8907	[mRNA] locus=Contig8:1251847:1254207:+	16	8	10	8	607	65.6	5.86	41.64	71	72.6	72.9	125.2	125.7	120.8	103.3	102.5	102.1
A1594	[mRNA] locus=Contig13:506720:508342:-	20	9	36	3	343	38.5	7.64	101.04	90.4	100.8	94.3	115.4	112.4	109.3	89.6	91.7	95.6
A9145	[mRNA] locus=Contig8:2111871:2114671:+	12	9	12	6	810	91	6.11	44.09	100.9	102.5	98.9	101.7	103.9	101.2	93.2	97.6	99.2
A0081	[mRNA] locus=Contig10:511384:512321:-	22	7	15	7	274	30.1	6.65	53.34	95.8	99.7	97.3	100.7	100	101.5	101.8	102	100.2
A2877	[mRNA] locus=Contig17:1118072:1118712:-	48	9	14	9	196	22.5	7.8	47.2	94	96.9	98.2	104	103.4	105	96.8	99.8	99.6
A1315	[mRNA] locus=Contig12:1340529:1341151:+	51	7	11	7	188	21.9	6.55	47.85	108.6	107.6	101.7	93.2	95.6	94	99.4	98.6	99.4
A6893	[mRNA] locus=Contig5:72020:73953:+	25	10	13	9	506	58.1	5.94	51.24	98.9	102.7	102	94.7	96.6	99.2	102.4	100.1	103.5
A0291	[mRNA] locus=Contig10:1138468:1139358:-	43	8	10	8	217	25	9.2	48.34	99.6	99.4	96.1	111.4	109.4	109.3	90.2	92	93.2
A3978	[mRNA] locus=Contig1:2397934:2399628:-	16	10	15	10	511	55.3	5.86	50.58	98.5	97.2	95.7	102.2	98.8	98.9	102.5	102.1	102.1
A4070	[mRNA] locus=Contig1:2674816:2675377:-	48	5	13	5	106	11.7	4.53	60.32	96.6	101.8	100.7	102.7	103.4	99.8	100.1	100	96.5
A8228	[mRNA] locus=Contig7:1224930:1226556:+	30	9	12	9	401	44	7.49	53.26	93.5	99.1	96.7	105.5	105.6	106.5	94.7	97.7	98.9
A4144	[mRNA] locus=Contig1:2874973:2878185:-	11	9	12	9	956	102	9.23	47.04	102.1	100	99	98.3	101.1	99.7	97.9	102.6	95.6
A8433	[mRNA] locus=Contig7:1823963:1826870:+	12	8	10	8	677	74	5.4	41.92	97.6	95.9	95.6	97.8	101.2	101	102.8	102.7	102.1
A4169	[mRNA] locus=Contig1:2968877:2971307:-	12	9	12	9	756	86	5.22	37.96	100.6	107.1	101.9	102.2	103.3	99	98.4	96.4	96.4
A0659	[mRNA] locus=Contig11:362856:363917:+	43	12	13	12	315	35.7	5.35	49.96	95.8	93.7	94.7	103.6	101.7	103.6	101.8	103.8	103.8
A0259	[mRNA] locus=Contig10:1062733:1063225:-	69	10	14	10	147	15.6	9.99	48.9	97.1	94.5	96.5	106	104.4	106.7	99.8	99.3	95.5
A2739	[mRNA] locus=Contig17:628840:630929:-	20	10	13	10	600	65.6	6.33	44.49	101.5	102.2	102.9	108.3	110.9	106.7	89	89	88.5
A1893	[mRNA] locus=Contig14:823959:825165:-	24	8	13	7	382	43	4.77	53.23	104.3	103.8	103.6	97.6	100.5	101.7	96.6	96.3	97
A2161	[mRNA] locus=Contig15:453171:453719:-	72	10	15	10	127	14.3	6.83	54.97	102.9	102.3	100.3	92.6	91.2	92.3	108.4	104.1	105
A5034	[mRNA] locus=Contig2:2395869:2397397:-	26	10	13	10	453	48.9	4.72	49.43	109.5	107.5	108.5	96.8	96.6	93.6	96.2	96.8	97.8
A4121	[mRNA] locus=Contig1:2823692:2828253:-	13	11	13	11	1061	116.6	6	50.43	103	102.1	100.4	105.2	101.3	102.1	95.1	94.8	93.1
A0243	[mRNA] locus=Contig10:1018324:1020169:+	20	8	10	8	470	51.5	6.07	41.13	98.9	101.5	102.6	100.9	108	106.4	92	94.8	94.2
A1657	[mRNA] locus=Contig13:729663:732210:-	19	12	20	11	576	63.1	8.5	61.25	107	101.5	106	97.6	101.4	102.4	94.7	94.2	94.1
A1384	[mRNA] locus=Contig12:1546767:1547657:+	22	9	17	9	259	30.1	9.14	54.91	112.9	104.6	110.9	93.9	92.9	92.9	100.6	99.3	96.1
A4219	[mRNA] locus=Contig1:3129539:3130914:+	25	8	12	8	368	41.3	6.71	43.34	98.4	98.3	100.1	107.6	106	101.3	98.5	95.6	95.5
A5382	[mRNA] locus=Contig3:610201:611430:-	25	9	14	9	328	36.8	5.07	44.87	98.9	98.4	98.6	98.3	102.1	98.3	100.9	103.9	100.6
A1506	[mRNA] locus=Contig13:197295:198630:+	19	8	14	8	388	42.4	5.02	60.51	96.3	97.4	97.4	98.3	98.9	99	103.5	102.9	106.1
A0295	[mRNA] locus=Contig10:1146953:1147670:+	58	7	9	7	170	18	7.25	40.44	99.4	96.5	100.3	107.2	108.1	110.3	93.3	94.1	92.5
A4045	[mRNA] locus=Contig1:2609517:2610170:+	34	4	14	4	155	17	5.96	60.49	100.4	97.9	98	93.4	96.2	93.1	107.3	107.5	106.6
A6743	[mRNA] locus=Contig4:336917:338900:+	18	9	12	9	505	54.3	6.55	42.81	106.7	108.4	105.5	98	97.2	96.3	96.6	95.1	95.5
A4244	[mRNA] locus=Contig1:3207094:3207916:+	39	6	10	6	252	26.9	6.54	48.07	102	102.5	101.5	98.4	96.4	100.6	98.7	96.4	103.7
A3170	[mRNA] locus=Contig18:677866:679955:-	18	9	13	9	495	54.8	6.84	44.89	96.5	94.6	97	101.1	101.5	103.5	101.1	102.6	101.9
A8243	[mRNA] locus=Contig7:1264876:1266649:-	23	8	10	8	387	44.3	7.61	42.15	96	102.1	99.2	100.2	98.4	101.5	99.5	101.8	98.6
A2700	[mRNA] locus=Contig17:501903:502880:-	40	8	11	8	269	28.4	6.16	46.06	108	109.1	107.3	100.8	100.8	98.6	94.7	90.5	89.2
A1643	[mRNA] locus=Contig13:694455:695501:-	28	6	10	6	295	32.2	9.7	51.47	97.2	102.6	99.6	107.2	101.4	103.7	94.1	96.8	97.9
A0242	[mRNA] locus=Contig10:1017497:1018052:-	54	4	9	4	144	16	4.61	44.83	102.3	100.1	100.5	100.7	95.4	96.1	102.7	100.4	98.5
A4233	[mRNA] locus=Contig1:3179882:3181895:+	16	9	17	2	540	58.5	6.65	57	103.2	100.7	105.6	112	108.3	109.7	93.2	86.8	85
A4177	[mRNA] locus=Contig1:2993905:2997061:-	11	11	11	11	1000	108.6	7.2	40.58	104.6	101.2	99.4	95.9	100.8	98.8	100.2	100.4	99.1
A1965	[mRNA] locus=Contig14:1026959:1029222:-	19	8	9	8	540	60.7	8.85	42.91	100.1	99.5	101.3	105.6	103.2	107	93.5	94	96.2
A6123	[mRNA] locus=Contig4:611081:615543:-	9	10	11	10	1298	142.7	5.99	46.18	100.2	101.6	103.1	101.7	101.9	101.8	95.2	98.4	96.7
A0366	[mRNA] locus=Contig10:1378027:1378675:+	60	7	18	7	141	16.1	9	74.32	97.6	94.7	104.3	102.5	100.4	99.3	103.4	99	101.1
A2869	[mRNA] locus=Contig17:1090211:1092556:-	20	9	23	9	712	74.9	6.8	60.65	101.6	103.6	103.3	97.1	100.7	107.9	92	90.7	97.4
A5165	[mRNA] locus=Contig2:2816353:2817973:-	38	6	7	6	371	39.3	5.83	50.64	97.3	99.4	99.6	116	106.3	98.4	94.8	93.1	96.7
A6248	[mRNA] locus=Contig4:931550:932371:+	40	7	12	7	231	25.1	7.03	55.04	100.5	103.8	102.8	94.7	94.7	97.2	101.7	102.9	101.6
A4471	[mRNA] locus=Contig2:79434:82979:+	12	9	13	8	880	97.5	6.87	46.32	93.3	98.5	98.3	106.6	107.9	106.5	93.5	97.4	94.3
A2686	[mRNA] locus=Contig17:459623:460160:+	61	5	75	5	84	9.9	6.51	194.38	93.2	94.7	94.5	98.8	99.1	99.9	106.6	106	107.3
A7634	[mRNA] locus=Contig6:72818:74818:-	19	7	12	7	510	54	6.25	54.93	102.3	98.3	102.5	95.1	99.5	98.5	100	103.6	100
A7666	[mRNA] locus=Contig6:1419166:1419721:+	55	6	14	6	128	14.1	7.96	64.21	99.5	95	97.6	99.7	100.3	100.5	102.3	102.8	101
A9737	[mRNA] locus=Contig9:1683559:1685672:-	15	9	12	9	609	67	6.74	42.81	98.8	101.1	100.8	93.8	95.7	97	103.9	104.6	105.4
A7664	[mRNA] locus=Contig6:1413232:1415187:+	19	9	14	9	455	51.5	5.53	50.26	102	98.1	98	96.5	100.4	98.8	102.6	102.8	101.1
A3147	[mRNA] locus=Contig18:605373:609585:-	14	14	16	14	935	103.2	6.58	48.66	98.1	97.5	98.5	102.4	104.7	104.1	97.8	96.1	98.5
A4691	[mRNA] locus=Contig2:1155406:1156055:-	47	5	14	5	140	14.9	5.83	51.46	97.1	101.7	96.5	101.9	99.8	101.1	99.7	103.2	102
A0364	[mRNA] locus=Contig10:1372838:1374937:-	23	11	14	11	553	59.3	7.87	51.28	97.9	98.8	98.5	104.4	102.6	100.2	100	99.6	99.6
A4131	[mRNA] locus=Contig1:2838030:2838977:+	25	7	12	7	281	31.3	8.57	49.64	103.2	98.3	100.7	102.1	97.8	102	99	101.1	97.7
A8451	[mRNA] locus=Contig7:1882006:1882561:+	35	3	14	3	124	14	4.92	67.45	104.1	101.2	100.6	89.7	91.2	91.8	109.7	107.2	105.1
A9605	[mRNA] locus=Contig9:1140886:1141665:-	46	8	11	7	201	21.6	5.58	43.46	95.6	94.1	93.4	81.7	82.7	83.1	123.9	123.4	122.6
A1672	[mRNA] locus=Contig13:780299:781399:-	26	8	11	8	312	34.2	4.67	40.2	98.8	105.5	100	109	103.4	108.1	91.8	92.8	90.1
A4650	[mRNA] locus=Contig2:1039639:1040967:+	32	8	9	8	314	35.5	5.74	43.18	102.6	100.8	99.4	97.6	96.9	96.1	101.2	100.6	104
A9590	[mRNA] locus=Contig9:1108508:1109084:-	44	7	103	1	138	14.7	10.14	272.27	92.2	94	94.5	105.5	111.5	104.6	100.6	99.4	99.2
A2366	[mRNA] locus=Contig16:246680:247500:+	40	8	11	7	223	24.1	5.66	42.8	98.3	100.4	98.1	98.2	99	100.4	103.7	100.7	100.8
A4811	[mRNA] locus=Contig2:1657864:1659023:+	27	10	15	10	350	37.8	5.86	51.12	105.1	102.4	102.7	100.3	96.7	97.8	100	98.2	98.3
A6622	[mRNA] locus=Contig4:2001130:2002734:-	26	11	12	11	440	49.6	6.7	46.04	101.8	100.1	100.6	102.2	103.4	105.6	92.7	95.2	93.7
A6044	[mRNA] locus=Contig3:318259:322015:+	11	11	12	11	1034	115.1	8.63	40.72	101.6	99.8	99	99	98.6	102.2	99	101.2	98.6
A2066	[mRNA] locus=Contig14:409477:412338:+	20	9	13	9	547	60	5.44	54.41	97.4	97.3	97.2	98.7	101.5	102.6	101.1	102.1	99.6
A6162	[mRNA] locus=Contig4:712705:713189:-	63	5	61	5	105	11.6	4.88	188.76	108.7	105.5	107.3	87.7	85.2	87.2	108.3	108.4	104.6
A6492	[mRNA] locus=Contig4:1590191:1593438:-	12	11	12	11	956	104.8	7.5	39.24	94.3	98.2	96.1	101.7	103.5	102.2	100.3	100.5	100.7
A8282	[mRNA] locus=Contig7:1363927:1364568:+	59	7	11	7	179	19.5	4.89	51.84	105.9	104.1	105.5	94.7	96	99.1	98.2	95.7	98
A2471	[mRNA] locus=Contig16:598560:599752:+	25	6	10	6	287	31.3	9.51	42.03	99.2	99.9	102.7	98.1	98.9	98.1	98.4	99.8	101.4
A1994	[mRNA] locus=Contig14:1119986:1120810:+	24	8	16	8	274	29.7	6.8	50.16	98	96.4	98.2	95.8	98.3	99.8	102.5	106.8	101.3
A6574	[mRNA] locus=Contig4:1852322:1854349:-	16	4	84	4	359	36.9	6.6	332.6	122.2	121.2	122.9	84.1	84.8	83.6	95.1	95.5	93.8
A7699	[mRNA] locus=Contig6:1531891:1532567:+	39	4	10	4	154	17	4.83	57.04	99.4	101.5	98.3	97.1	99.1	99.4	100.4	100	101.7
A6188	[mRNA] locus=Contig4:78255:80925:-	18	10	14	10	522	58.7	5.59	42.92	123.6	120.1	120.8	72.9	72.1	73.8	105.3	107.3	103.2
A2020	[mRNA] locus=Contig14:261736:263116:-	23	9	12	9	351	38.8	7.84	42.34	99	97.4	95.1	104.1	106.2	104.7	96.3	99.1	96.3
A7863	[mRNA] locus=Contig6:2144312:2145610:+	27	9	14	9	398	43.3	5.24	52.77	118.8	116.4	117.7	84.2	84.2	82.8	100.1	100.5	100.4
A0846	[mRNA] locus=Contig11:1048919:1051948:+	16	11	12	11	775	85.2	8.41	40	99.7	102.8	100.5	97.1	97.9	96.7	98.6	104.4	100.2
A0059	[mRNA] locus=Contig10:443045:446024:+	13	10	14	10	886	95.9	6.14	52.11	98.4	100	101.1	103.2	103.1	103.1	96.7	95.3	97.5
A1956	[mRNA] locus=Contig14:1010965:1011762:-	47	9	29	9	194	19.2	8.27	85.54	93.6	94.1	91.9	120.9	119.9	117.3	88.6	89.6	85.5
A9233	[mRNA] locus=Contig9:1836875:1839260:-	19	9	11	8	612	65.7	5.8	47.2	98.6	96.2	95.2	93.4	96.7	95.8	107.8	107.6	107.9
A3781	[mRNA] locus=Contig1:1763295:1765050:+	22	9	11	8	439	50.3	6.62	43.39	95.3	96.4	100.4	100.3	103	103.8	101.5	102.5	97.2
A2620	[mRNA] locus=Contig16:1041686:1043727:+	18	8	9	8	646	71	6.37	41.59	98.2	102.1	97.1	93.3	92.5	95.6	105.5	104.6	107.1
A0668	[mRNA] locus=Contig11:394182:394959:+	45	5	46	5	130	14.7	10.21	200.9	102	104.9	102.5	100.1	100.9	104.3	94.9	91.7	97.1
A5597	[mRNA] locus=Contig3:1526284:1527696:+	19	6	10	6	339	37.1	10.05	43.29	102.5	99.8	101.1	101.9	100.9	103.9	98.1	97.2	96.5
A5748	[mRNA] locus=Contig3:2086424:2087041:+	39	4	22	4	126	13.1	8.34	111.46	99.2	101.5	101.3	96.1	95.2	95	105.3	105.3	104
A1011	[mRNA] locus=Contig12:425269:427119:+	23	7	10	7	496	53.1	5.14	44.55	108	107.9	109	96.5	98.1	100.2	96.7	92.3	96.5
A6292	[mRNA] locus=Contig4:1039051:1040771:+	21	11	12	11	481	54.5	9.6	40.81	99.3	101.9	95.6	106.5	103.6	103.6	96.9	96.7	95.4
A0699	[mRNA] locus=Contig11:487033:489253:-	19	11	12	11	651	71.7	8	47.4	96.7	95.8	98.1	102.7	101	101.8	98.6	100.9	100.8
A2581	[mRNA] locus=Contig16:907130:907904:-	41	10	18	10	189	20.1	8.62	54.84	96.8	97.7	98.6	102.7	101.8	102.4	100.6	101	100.5
A3657	[mRNA] locus=Contig1:1155907:1156647:+	44	8	18	8	169	19.3	7.56	60.73	97.7	95.3	96.6	102	103	103.8	97.3	100.4	100.1
A6109	[mRNA] locus=Contig4:559222:561420:-	27	13	15	13	500	56.4	5.47	53.14	102.8	102	102.4	97.6	99.4	98.9	99.6	99.4	96.8
A1344	[mRNA] locus=Contig12:1432412:1433256:+	30	5	9	5	264	29.6	5.16	39.37	117.9	118.1	117.1	77.3	82.8	82.2	98	102.5	103.5
A3352	[mRNA] locus=Contig19:488506:490682:-	17	9	11	9	623	69.9	6.01	41.97	101	96.9	98.3	103.2	105.1	105	92.4	98.6	96.9
A6832	[mRNA] locus=Contig4:2608067:2611897:-	11	12	13	12	1095	123.5	5.52	45.32	101.9	100.7	99.8	100.3	100.7	99.7	98.6	100.4	98.8
A5087	[mRNA] locus=Contig2:2600243:2601542:-	19	7	19	3	376	40.3	6.87	76.63	93.6	93	95.3	93.3	93.5	95.3	108.4	113	109.6
A0163	[mRNA] locus=Contig10:815326:817312:-	20	8	14	8	446	45.2	5.03	53.12	101.5	102.2	98.3	104.3	102.4	109.9	91.7	97.6	91
A2531	[mRNA] locus=Contig16:774178:775097:+	32	9	14	9	213	23.4	6.57	46.55	101.6	100.9	102.5	108.5	109	109.7	90.6	89.3	88.1
A2461	[mRNA] locus=Contig16:573555:574087:-	64	9	10	9	127	14.4	7.2	39.27	97.9	99	102.4	96.4	93.8	91.5	109.7	108.4	105.1
A1360	[mRNA] locus=Contig12:1490224:1491251:+	24	8	23	6	305	32.5	7.15	68.02	99.6	101.9	102.1	92.3	92.3	93.8	106.2	107.4	106.5
A2394	[mRNA] locus=Contig16:345423:348165:+	20	9	11	9	573	64.1	6.99	46.31	102.3	104.9	107.3	98.8	102.8	103.2	89.5	94	95.7
A1948	[mRNA] locus=Contig14:989542:992420:+	14	11	16	11	671	72.9	8.32	47.76	98.2	98.3	97.2	100.8	103.1	103.8	95.1	99.3	99.2
A3532	[mRNA] locus=Contig1:740980:744615:+	14	12	12	12	937	105.1	8.69	37.8	103.4	97.9	100.5	101.9	103.3	100.5	96.2	98	99.2
A4215	[mRNA] locus=Contig1:3122429:3123184:+	40	10	11	10	251	29.1	9.88	36.62	99.1	97.5	93.2	105.3	108.1	106.3	94.9	98.6	97.2
A8562	[mRNA] locus=Contig7:2231394:2232990:+	25	8	14	7	365	40.2	7.62	48.82	102.4	104	99.5	98.8	99.9	99.7	96.3	98.2	99.4
A1151	[mRNA] locus=Contig12:832315:834019:-	22	9	13	9	454	50.6	5.97	46.91	99.5	98.5	101.4	103.8	103.5	102.5	96.4	98.7	93.7
A5130	[mRNA] locus=Contig2:2715620:2717296:+	20	9	11	9	520	57.2	4.77	40.06	101.2	102.1	103.7	99	95.9	98.9	99.1	98.8	98.6
A6878	[mRNA] locus=Contig4:427852:428415:-	56	12	16	12	187	21.6	10.65	44.96	96	96	93.6	106.8	106.8	108.8	97.1	96.7	96.9
A4603	[mRNA] locus=Contig2:898218:904001:+	7	10	10	10	1812	200.8	6.35	38.76	100.2	92.3	103.6	97.5	103.6	106.2	97.6	94.8	98.4
A4184	[mRNA] locus=Contig1:3026595:3028599:+	19	8	9	8	527	58.4	5.34	40.11	99.6	98.8	98	100.6	104.8	103	99	98.8	97.4
A7151	[mRNA] locus=Contig5:1355232:1356678:+	30	7	10	7	328	35.5	5.88	49.84	102.4	102	95.6	96.5	95.1	96.2	105.4	103.7	105.1
A1873	[mRNA] locus=Contig14:773147:775270:+	15	8	10	8	633	65.8	5.41	41.03	113.7	113.1	110.1	85.7	85.3	85.5	100.2	98.1	104.9
A6104	[mRNA] locus=Contig4:543987:544477:-	56	9	25	9	89	10.2	7.58	66.91	99.3	95.4	94.2	100.9	102.2	102.9	101.8	97.7	99.2
A2580	[mRNA] locus=Contig16:903523:906910:+	12	11	13	11	871	97.2	5.74	40.73	97.5	100.7	101.5	97.8	101.4	100.3	99.7	101.8	98.2
A5383	[mRNA] locus=Contig3:611569:612696:+	32	8	11	8	320	34.4	9.39	40.34	104.4	102	104.1	102.3	99.1	99.8	99.1	96.3	95.9
A4960	[mRNA] locus=Contig2:2128481:2129002:+	64	8	13	8	96	11.1	8.21	48.51	104.3	99.5	101.7	97.6	97.2	95	99	100.7	101.5
A5277	[mRNA] locus=Contig2:3198783:3201924:+	13	8	11	8	793	87.6	8.63	37.03	98	97.5	92	112.1	108.7	112.8	92.1	87.1	96.2
A0007	[mRNA] locus=Contig10:297963:299050:+	24	7	10	7	303	33.3	6.35	37.48	104.1	96.6	99.6	97.4	100.3	98.2	103.3	103	100.1
A7339	[mRNA] locus=Contig5:2364371:2365652:-	24	8	15	8	353	37.8	5.59	47.83	103.7	102.8	99	99	100.4	100.2	98.3	99.6	96.1
A0592	[mRNA] locus=Contig11:120602:123037:+	14	6	9	6	549	59.6	4.88	39.84	102.1	98.5	96.4	88.2	88	93	108.5	112.3	112.8
A6739	[mRNA] locus=Contig4:2334016:2337762:+	8	10	11	10	1210	136.4	7.01	39.79	93.5	93.3	92.1	101.5	103.9	102.4	100.9	105.9	104.7
A2016	[mRNA] locus=Contig14:252697:256481:+	8	7	10	7	1090	121.6	5.36	43.35	100.4	97.3	94.3	107.4	110.1	108.7	91.7	94.2	97.7
A5458	[mRNA] locus=Contig3:864577:866471:-	20	9	14	9	452	49.8	8.73	49.05	100	96.3	98.2	108.1	110.6	110.8	93.1	92.9	92.1
A8904	[mRNA] locus=Contig8:1242757:1243354:-	62	10	14	10	162	18.1	10.15	47.52	92.7	93.4	93.9	108.7	111	110.3	96	95.2	95.6
A9600	[mRNA] locus=Contig9:1130596:1131066:+	88	7	11	7	95	10.4	4.56	49.8	102.4	100.1	106.3	91.4	92.2	91.9	103.2	105.8	107.3
A9456	[mRNA] locus=Contig9:633974:635143:+	34	9	9	9	389	43.2	6.06	42.23	105.7	102.2	103.6	91.1	94.2	96.6	102.4	100.1	103.4
A7790	[mRNA] locus=Contig6:1874889:1875873:+	27	6	12	6	266	28.8	5.41	41.96	96.7	94.8	96.6	103	103.1	103.9	101	100.5	100.7
A3141	[mRNA] locus=Contig18:575694:577022:-	28	6	10	6	349	38	5.94	51.88	103.9	101.9	100.6	94.5	96.9	97	98.3	101.4	103.5
A2498	[mRNA] locus=Contig16:676407:677626:+	20	6	11	6	371	40.2	8.41	43.82	101.2	100.1	101.2	98.2	100.2	101.8	99.6	97.5	99
A7311	[mRNA] locus=Contig5:2248939:2250268:+	28	7	9	7	325	35.4	5.06	39.38	94.2	100.6	95.7	101	98.3	98	101.2	99.9	106.4
A4953	[mRNA] locus=Contig2:2110446:2113356:+	15	12	16	11	686	77.6	5.91	46.85	97.2	100	97.8	98.3	98.6	99.7	101.6	99.2	103.6
A9602	[mRNA] locus=Contig9:1134479:1135186:-	43	7	96	2	139	14.7	10.2	243.98	102.2	99.5	104.9	101.2	97.1	97.9	100	97.4	100.4
A5838	[mRNA] locus=Contig3:2474672:2477627:+	12	9	11	9	957	102.7	8.85	40.8	105.5	108.5	103.7	99.2	96.6	99.2	98.2	95	95.6
A9740	[mRNA] locus=Contig9:1695134:1698087:-	16	10	12	10	695	76.7	5.15	42.13	100	103.8	101.5	99.8	101.1	100.2	98.5	95.2	98.7
A9596	[mRNA] locus=Contig9:1123954:1125704:+	29	7	9	7	308	33.8	6.89	38.09	100.7	97.2	96.1	100.1	102.6	101.6	102.2	100.3	99.8
A6385	[mRNA] locus=Contig4:1303370:1305566:+	15	8	11	8	587	66.1	5.26	39.09	98.9	97.4	101.9	101.4	100.8	100.4	101.1	102.2	98.5
A8229	[mRNA] locus=Contig7:1226782:1227794:-	28	10	14	10	261	29.9	4.5	38.22	100.4	95.9	103.7	97.4	102.2	100.7	99.2	103.5	98.6
A2707	[mRNA] locus=Contig17:520220:520724:-	43	3	11	3	100	10.5	11.28	50.02	101.1	97.4	102.2	105	110.1	109.8	91.5	91.6	91.3
[truncated: 2,557 more rows]
