# Supplementary material for: Key metabolism pathways and regulatory mechanisms of high polysaccharide yielding in Hericium erinaceus
Source: BMC Genomics. 2021 Mar 6;22:160. doi: 10.1186/s12864-021-07480-x (PMC7937317; doi:10.1186/s12864-021-07480-x)
Supplement: Supplementary file 8 — Additional file 8. The significantly expressed proteins of the comparison group of HEB_vs_HEA. [file 12864_2021_7480_MOESM8_ESM.xlsx]

## Sheet: Additional file 8
Additional file 8 The significantly expressed proteins of the comparison group of HEB_vs_HEA
Accession	Description	Coverage [%]	# Peptides	# PSMs	# Unique Peptides	# AAs	MW [kDa]	calc. pI	Score Sequest HT: Sequest HT	HEB1	HEB2	HEB3	HEA1	HEA2	HEA3	P-value(HM2_HM0)	FC(HEB/HEA)
A1198	[mRNA] locus=Contig12:130370:137247:+	41	70	132	70	2148	230.9	6.06	539.2	0.82622	0.827236	0.83435	1.15752	1.15346	1.15142	5.12209e-08	0.718521
A2867	[mRNA] locus=Contig17:1077989:1080580:+	76	50	118	50	788	88.1	5.91	564.5	1.01474	1.00105	1.00842	1.48211	1.46737	1.47053	1.63041e-07	0.684211
A1136	[mRNA] locus=Contig12:792829:795199:+	71	33	204	33	581	64.1	6.14	822.8	1.04674	1.03603	1.03019	0.785784	0.779942	0.798442	4.36791e-06	1.31672
A6232	[mRNA] locus=Contig4:102887:106586:-	51	43	118	43	870	96.8	8.91	492.77	1.05683	1.05484	1.0329	0.842473	0.838485	0.861416	4.29634e-05	1.23686
A1243	[mRNA] locus=Contig12:144784:146952:-	68	35	126	35	631	70.1	6.46	553.89	0.852425	0.852425	0.862745	1.28793	1.26935	1.27141	4.12742e-07	0.67062
A9018	[mRNA] locus=Contig8:1625726:1628831:-	64	36	118	36	651	72.4	6.64	488.5	1.04899	1.05325	1.02449	1.69968	1.66667	1.68584	1.04179e-06	0.618887
A4695	[mRNA] locus=Contig2:1161908:1163791:+	62	36	120	36	540	61	7.15	535.5	1.11297	1.11493	1.08841	0.815324	0.805501	0.804519	5.49795e-06	1.36736
A9730	[mRNA] locus=Contig9:1657391:1660646:+	52	35	80	35	926	101.3	6.28	349.29	1.05341	1.06034	1.06924	0.836795	0.83185	0.844708	2.94766e-06	1.26643
A1176	[mRNA] locus=Contig12:118633:121860:-	48	42	125	42	1075	118.2	5.86	486.86	0.804622	0.803571	0.790966	1.38761	1.30672	1.39811	4.22376e-05	0.586242
A8466	[mRNA] locus=Contig7:1916024:1919298:-	48	44	86	43	1054	115.5	6.43	360.6	0.86714	0.874239	0.859026	1.1359	1.12677	1.14909	4.18504e-06	0.762188
A5260	[mRNA] locus=Contig2:3152672:3154785:-	69	28	100	28	559	62.5	6.32	446.43	1.21739	1.21838	1.20257	0.782609	0.774704	0.783597	1.98804e-07	1.55424
A9274	[mRNA] locus=Contig9:1975096:1976605:+	77	23	627	23	342	36.2	6.67	2578.13	1.11921	1.11429	1.13498	0.780296	0.794089	0.786207	1.41474e-06	1.42696
A5214	[mRNA] locus=Contig2:2999312:3000288:+	89	20	1140	20	290	29.9	7.34	4556.77	0.934	0.937	0.958	1.133	1.151	1.14	2.72597e-05	0.826227
A9575	[mRNA] locus=Contig9:1060232:1061394:+	80	25	123	25	296	32.7	5.81	496.36	1.10611	1.1041	1.08008	0.886887	0.872873	0.880881	2.01178e-05	1.24602
A0851	[mRNA] locus=Contig11:1065190:1068449:+	41	34	62	34	976	107.3	8.85	273.65	1.05539	1.06924	1.07913	0.844708	0.848665	0.850643	6.48142e-06	1.25933
A5454	[mRNA] locus=Contig3:854448:856925:-	64	31	75	31	570	61.2	8.21	332.08	1.15811	1.14804	1.11682	0.936556	0.932528	0.941591	8.77586e-05	1.21784
A0298	[mRNA] locus=Contig10:1153548:1155327:-	54	20	95	20	378	40.4	7.24	411.44	1.1913	1.18927	1.16194	0.970648	0.974696	0.968623	2.64244e-05	1.2157
A1345	[mRNA] locus=Contig12:1434211:1436818:-	53	27	134	25	577	63.4	7.46	475.26	0.916836	0.93712	0.922921	1.25051	1.21704	1.22718	1.22318e-05	0.751578
A3503	[mRNA] locus=Contig1:638432:639727:-	66	20	223	19	378	39.7	6.24	872.58	1.05055	1.04361	1.0783	0.855302	0.876115	0.865213	9.48307e-05	1.22176
A2027	[mRNA] locus=Contig14:296035:297758:+	56	21	68	21	430	46.9	6.61	291.93	1.11936	1.11735	1.09629	0.913741	0.891675	0.919759	5.65433e-05	1.22304
A8834	[mRNA] locus=Contig8:803002:804309:+	70	19	44	19	312	34.1	5.68	220.69	0.905405	0.892931	0.871102	1.19854	1.14657	1.20062	0.000136245	0.752858
A5068	[mRNA] locus=Contig2:2527720:2529017:-	57	18	46	18	394	43.7	6.16	207	0.92482	0.92585	0.917611	1.31205	1.3069	1.32029	1.24085e-07	0.702745
A8132	[mRNA] locus=Contig7:923541:925603:+	54	21	48	21	522	56.3	7.3	237.05	1.08571	1.08473	1.04236	0.742857	0.728079	0.739901	2.39896e-05	1.45321
A1187	[mRNA] locus=Contig12:122381:124261:+	44	20	67	20	478	51.2	8.82	267.77	0.798985	0.805076	0.824365	1.20203	1.20609	1.18883	1.90555e-06	0.675134
A4374	[mRNA] locus=Contig20:199142:203387:+	16	18	76	18	977	107.6	7.59	264.82	0.796046	0.799168	0.788762	1.31426	1.28824	1.29032	5.86443e-07	0.612403
A5223	[mRNA] locus=Contig2:3031588:3033118:-	51	19	88	13	365	40.9	6.92	302.59	1.02287	1.01871	0.981289	1.26195	1.2422	1.2474	7.40698e-05	0.805763
A8959	[mRNA] locus=Contig8:1430743:1432053:-	65	16	58	16	328	35.1	6.25	244.45	1.04146	1.04047	1.01876	0.831194	0.826259	0.814413	1.95036e-05	1.25439
A4823	[mRNA] locus=Contig2:1696976:1699796:+	43	21	35	21	591	63.2	6.24	148.91	1.18237	1.14286	1.13475	0.935157	0.917933	0.919959	0.000127959	1.24772
A6736	[mRNA] locus=Contig4:2320317:2321946:+	44	18	42	18	409	45.4	6.52	177.49	1.21378	1.2229	1.16413	0.826748	0.847011	0.843972	4.82639e-05	1.43018
A0912	[mRNA] locus=Contig11:1314035:1317196:+	23	9	304	9	639	70.5	4.74	1404.92	1.0943	1.09823	1.12868	0.87721	0.892927	0.871316	5.68286e-05	1.25734
A9236	[mRNA] locus=Contig9:1846083:1848231:+	40	20	36	20	511	57.1	7.09	144.34	0.997062	0.997062	0.999021	0.819785	0.830558	0.834476	2.81734e-06	1.20457
A4079	[mRNA] locus=Contig1:2699318:2701308:-	35	17	33	17	514	57.4	6.49	141.1	1.1543	1.1454	1.1454	0.88724	0.896142	0.873393	3.46582e-06	1.29672
A8220	[mRNA] locus=Contig7:1208204:1209729:+	55	18	57	16	358	39.3	7.11	239.17	1.31244	1.29285	1.28697	0.698335	0.697356	0.700294	1.67914e-07	1.85701
A8906	[mRNA] locus=Contig8:1247042:1249323:+	29	13	35	13	590	63.8	5.97	135.47	1.03777	1.03479	1.02883	0.845924	0.862823	0.861829	8.26534e-06	1.2065
A4891	[mRNA] locus=Contig2:1913177:1914677:+	45	19	30	19	392	44.8	9.03	112.27	1.04257	1.00693	1.00396	0.783168	0.781188	0.79901	7.22063e-05	1.292
A9516	[mRNA] locus=Contig9:849955:851916:+	25	14	22	14	593	66.6	6.86	112.03	1.0699	1.07379	1.04272	0.819417	0.831068	0.835922	2.84874e-05	1.28153
A5904	[mRNA] locus=Contig3:2662949:2664197:-	47	12	27	11	329	36.8	6.47	129.82	1.14472	1.1407	1.11156	0.928643	0.936683	0.920603	5.83605e-05	1.21934
A6640	[mRNA] locus=Contig4:2058985:2060338:+	34	13	45	13	346	36.5	8.66	152.38	0.773737	0.783838	0.760606	0.994949	0.980808	1.00808	2.80615e-05	0.776913
A5067	[mRNA] locus=Contig2:2526069:2527357:+	40	12	36	7	357	38	5.57	172.72	0.902062	0.927835	0.902062	1.12268	1.10206	1.14227	0.000126024	0.81139
A1333	[mRNA] locus=Contig12:1392793:1396993:+	17	18	25	18	1081	118.6	6.35	88.03	0.994867	0.983573	0.986653	1.3152	1.29979	1.28234	6.57368e-06	0.760801
A1254	[mRNA] locus=Contig12:148681:152276:+	18	17	21	17	1104	120.6	6.11	85.7	0.549239	0.550254	0.568528	1.72893	1.7198	1.68426	1.70373e-07	0.32496
A0546	[mRNA] locus=Contig10:269991:273048:+	21	17	25	17	912	97.8	7.03	103.86	0.964968	0.964968	1.01911	1.54352	1.53928	1.50106	1.73597e-05	0.643353
A2749	[mRNA] locus=Contig17:138270:138889:+	57	6	82	6	169	17.9	6.42	373.61	1.12897	1.12302	1.15377	0.889881	0.893849	0.887897	1.3942e-05	1.27479
A6270	[mRNA] locus=Contig4:986917:988704:+	46	16	27	15	366	41	7.15	99.46	0.915736	0.915736	0.918782	1.14822	1.16853	1.14619	5.03898e-06	0.794195
A2644	[mRNA] locus=Contig16:1101162:1103053:+	39	15	23	13	454	50.7	6.92	90.96	0.926485	0.941591	0.929507	1.19033	1.1853	1.16516	1.0222e-05	0.790102
A6420	[mRNA] locus=Contig4:1398993:1400287:+	39	15	23	15	376	40.3	8.98	90.22	0.987526	0.97817	0.976091	1.31497	1.29938	1.29626	1.15702e-06	0.752259
A4255	[mRNA] locus=Contig1:3239583:3241156:+	29	7	25	7	413	43.5	5.07	123.3	1.11996	1.10988	1.09577	0.825605	0.8125	0.825605	4.08701e-06	1.34984
A3784	[mRNA] locus=Contig1:1775893:1777010:-	47	9	27	8	239	26.2	4.84	105.07	1.18355	1.20261	1.14443	0.933801	0.933801	0.946841	0.000173579	1.25445
A5914	[mRNA] locus=Contig3:2695708:2697467:-	33	15	22	15	463	49.6	7.96	86.24	1.10355	1.1213	1.08185	0.898422	0.915187	0.894477	0.000106848	1.22105
A8777	[mRNA] locus=Contig8:619807:621505:+	32	14	22	14	475	55.2	6.28	78.69	0.915438	0.886922	0.913471	1.15536	1.11701	1.15536	0.000112987	0.792312
A1379	[mRNA] locus=Contig12:1533344:1535078:+	28	10	16	10	430	48.4	6.64	65.29	1.00201	1.01309	1.01007	0.780463	0.774421	0.791541	2.96329e-06	1.28927
A3385	[mRNA] locus=Contig19:648406:649946:-	27	13	22	4	443	48.6	6.9	78.14	1.2323	1.2343	1.2014	0.961117	0.953141	0.967099	2.11093e-05	1.27301
A3329	[mRNA] locus=Contig19:396364:397362:-	36	13	18	13	332	37.1	8.38	59.02	1.11013	1.09735	1.11013	0.672566	0.697148	0.683382	8.96247e-07	1.6159
A5611	[mRNA] locus=Contig3:1578673:1581096:-	22	7	18	7	492	55.1	4.75	82.06	1.20905	1.2191	1.15176	0.964824	0.914573	0.962814	0.000765553	1.25955
A8000	[mRNA] locus=Contig6:290988:292275:-	45	10	17	8	276	30.7	7.27	75.26	0.895522	0.879602	0.890547	1.07662	1.11144	1.09652	4.98525e-05	0.811572
A9682	[mRNA] locus=Contig9:1461531:1463140:-	27	13	26	13	442	50.4	4.37	79.46	0.939297	0.928647	0.894569	1.1885	1.16294	1.13738	0.000266802	0.791819
A9048	[mRNA] locus=Contig8:1750426:1753783:+	20	17	19	17	933	104.1	9.66	73.56	1.00196	1.03045	1.0167	0.764244	0.790766	0.761297	4.00337e-05	1.31637
A4486	[mRNA] locus=Contig2:576941:577484:+	67	9	23	9	101	11.6	6.58	83.93	0.821792	0.826884	0.784114	1.10081	1.0947	1.08859	3.44033e-05	0.740775
A4984	[mRNA] locus=Contig2:2207978:2209349:+	37	11	26	7	358	38.8	7.59	89.89	1.63467	1.64251	1.6474	0.369246	0.377081	0.389814	5.81952e-09	4.33448
A0510	[mRNA] locus=Contig10:169986:170795:-	40	10	20	8	215	23.7	8.91	74.03	1.16602	1.15918	1.16406	0.75	0.740234	0.739258	4.87208e-08	1.56505
A7556	[mRNA] locus=Contig6:53668:55832:-	26	12	17	12	513	57.4	8.4	62.81	1.00614	0.993859	0.996929	1.25486	1.22313	1.20061	0.000148523	0.814691
A4821	[mRNA] locus=Contig2:1692452:1693618:+	26	6	18	6	349	36.1	7.27	83.41	1.16968	1.11847	1.10743	0.903614	0.880522	0.917671	0.000464949	1.25678
A6350	[mRNA] locus=Contig4:1221519:1222654:+	39	10	16	8	305	34.7	5.78	64.29	1.10259	1.09163	1.08665	0.895418	0.871514	0.904382	4.84058e-05	1.22819
A4698	[mRNA] locus=Contig2:1166523:1167197:+	36	5	50	5	164	17.6	6.33	207.39	1.14126	1.13008	1.16565	0.941057	0.952236	0.933943	6.60734e-05	1.21567
A6918	[mRNA] locus=Contig5:571517:573899:-	17	4	54	4	444	48.1	5	224.7	0.935845	0.906314	0.948065	1.43075	1.39613	1.42668	7.83682e-06	0.655973
A7767	[mRNA] locus=Contig6:107811:108981:+	40	12	24	12	297	32.2	8.48	96.95	0.831527	0.811823	0.837438	0.996059	1.01872	0.996059	8.22443e-05	0.823953
A7745	[mRNA] locus=Contig6:104610:105077:-	60	6	19	6	95	10.3	6.52	80.47	0.858142	0.866134	0.837163	1.02997	1.02398	1.04496	7.33581e-05	0.826564
A8411	[mRNA] locus=Contig7:1762732:1765727:-	23	10	12	10	609	66.2	5.66	54.07	1.00309	0.99794	0.988671	1.207	1.21627	1.18023	6.07082e-05	0.829666
A1700	[mRNA] locus=Contig13:927158:927678:+	58	7	51	7	132	14.1	4.97	193.47	0.773377	0.770077	0.767877	1.91859	1.89109	1.89659	1.95704e-08	0.405051
A0160	[mRNA] locus=Contig10:806489:807722:-	31	9	17	9	285	31.2	6.62	64.7	0.934783	0.923395	0.918219	1.16046	1.1501	1.15631	2.31636e-06	0.800836
A9578	[mRNA] locus=Contig9:1068559:1069450:-	42	5	15	5	207	22	6.19	80.54	0.921132	0.898888	0.950455	1.27401	1.25885	1.19717	0.000327747	0.742749
A1493	[mRNA] locus=Contig13:154213:154999:-	52	9	25	9	221	22	4.68	97.42	0.752556	0.785276	0.765849	1.16155	1.16769	1.19223	6.9577e-06	0.654181
A7314	[mRNA] locus=Contig5:207644:209769:+	22	10	16	10	585	64.1	7.69	56.19	0.927165	0.890748	0.941929	1.11024	1.10138	1.11024	0.00026833	0.830815
A0213	[mRNA] locus=Contig10:952870:953782:-	39	11	16	11	232	26.1	6.71	58.57	1.17996	1.20474	1.15302	1.43319	1.43103	1.45582	0.00010315	0.818907
A7165	[mRNA] locus=Contig5:1397885:1401029:+	9	8	16	8	950	98.8	6.48	57.27	0.788481	0.815293	0.815293	1.02284	1.03476	1.0715	0.000159985	0.773088
A4378	[mRNA] locus=Contig20:215744:217389:-	33	8	25	8	327	35.7	4.84	91.87	1.07193	1.1019	1.06494	0.851149	0.841159	0.864136	6.54628e-05	1.2669
A0648	[mRNA] locus=Contig11:329669:332761:+	13	12	14	11	951	105.7	6.02	49.69	1.03846	1.04519	1.09327	0.792308	0.811538	0.779808	0.000173617	1.3328
A0519	[mRNA] locus=Contig10:197942:198445:-	56	9	16	9	167	18.2	8.13	55.34	1.00213	1.00319	0.954207	1.21299	1.17678	1.21512	0.000456513	0.820975
A5555	[mRNA] locus=Contig3:1183729:1185686:-	23	9	12	9	470	53.1	8.7	51.28	0.73027	0.747253	0.773227	1.43856	1.48052	1.47053	2.31143e-06	0.512745
A8907	[mRNA] locus=Contig8:1251847:1254207:+	16	8	10	8	607	65.6	5.86	41.64	0.994225	0.986526	0.982676	0.683349	0.698749	0.701636	1.54765e-06	1.42217
A9605	[mRNA] locus=Contig9:1140886:1141665:-	46	8	11	7	201	21.6	5.58	43.46	1.24773	1.2427	1.23464	0.962739	0.947633	0.940584	2.7155e-06	1.30661
A6574	[mRNA] locus=Contig4:1852322:1854349:-	16	4	84	4	359	36.9	6.6	332.6	0.982438	0.98657	0.969008	1.2624	1.25207	1.26963	2.76045e-06	0.776413
A8468	[mRNA] locus=Contig7:27479:28169:-	53	8	11	8	133	14.4	10.05	37.43	0.866393	0.881809	0.857143	1.12127	1.111	1.11408	5.96384e-06	0.778563
A9230	[mRNA] locus=Contig9:1827571:1830017:-	19	10	10	10	541	59.1	5.05	35.72	1.23781	1.20896	1.18706	0.952239	0.903483	0.887562	0.000261219	1.32463
A4905	[mRNA] locus=Contig2:1949922:1950575:-	48	6	11	6	146	16.6	6.2	45.93	0.999018	1.02063	1.04224	0.836935	0.812377	0.832024	0.000185183	1.23397
A1951	[mRNA] locus=Contig14:997987:999034:-	32	7	9	7	252	27.3	6.34	38.15	0.907538	0.922613	0.982915	1.46332	1.27236	1.47437	0.00258148	0.668179
A8628	[mRNA] locus=Contig7:2453562:2455303:-	30	11	14	11	311	34.8	6.19	41.57	1.18091	1.20179	1.17793	0.970179	0.978131	0.957256	2.26883e-05	1.22545
A0785	[mRNA] locus=Contig11:801756:802490:+	36	8	9	8	225	24.5	4.44	36.52	0.81791	0.816915	0.824876	0.99005	1.00597	0.960199	0.000265234	0.832043
A5213	[mRNA] locus=Contig2:2995470:2998290:+	9	6	11	6	667	71.2	6.54	50.18	1.17231	1.19555	1.14618	0.70668	0.695063	0.689255	6.20512e-06	1.68056
A0647	[mRNA] locus=Contig11:327261:328856:-	14	6	11	6	531	60.2	5.64	43.31	1.04072	1.07197	1.0161	0.739583	0.755682	0.733902	6.70092e-05	1.40357
A6534	[mRNA] locus=Contig4:1699515:1701738:+	21	8	11	8	437	48.9	7.74	36.95	0.909	0.919	0.926	1.205	1.219	1.188	9.7411e-06	0.762458
A7113	[mRNA] locus=Contig5:1243713:1244302:-	40	3	11	3	124	13	5.78	60.69	1.15264	1.15264	1.12427	0.794521	0.772016	0.815068	2.36816e-05	1.44002
A8362	[mRNA] locus=Contig7:1610562:1612106:-	12	2	7	2	300	30.6	6.79	37.14	1.2596	1.24949	1.23434	0.807071	0.806061	0.79798	5.94048e-07	1.55258
A2868	[mRNA] locus=Contig17:1081598:1084024:-	8	5	10	2	696	74.1	6.62	36.23	1.1056	1.06758	1.08448	1.50581	1.55755	1.49419	4.18372e-05	0.714782
A6787	[mRNA] locus=Contig4:347355:347674:-	60	6	10	6	70	7.8	10.24	32.96	0.912821	0.909744	0.88	1.09436	1.07692	1.10256	0.000122964	0.825501
A8384	[mRNA] locus=Contig7:1668369:1669585:+	14	4	9	4	342	36.4	9.26	34.52	0.989775	0.989775	0.945808	1.21779	1.23517	1.23211	8.43461e-05	0.79384
A0270	[mRNA] locus=Contig10:1089484:1091669:-	14	7	7	7	689	73.6	8.88	32.85	0.944503	0.986387	0.991623	1.19791	1.20105	1.17173	0.000251242	0.818475
A8240	[mRNA] locus=Contig7:1257788:1259175:+	14	4	6	4	359	39.5	5.26	26.48	1.02413	0.993704	0.98531	1.21511	1.22665	1.22665	5.75636e-05	0.81865
A3804	[mRNA] locus=Contig1:1837958:1839672:-	12	4	7	4	533	57.5	7.08	40.77	0.812929	0.8619	0.880509	1.07248	1.07542	1.1048	0.000507619	0.785607
A6773	[mRNA] locus=Contig4:2415920:2417172:+	37	7	7	7	235	26.5	4.61	26.48	0.848332	0.856421	0.859454	1.1183	1.11325	1.1092	4.29779e-07	0.767554
A1547	[mRNA] locus=Contig13:344400:345273:-	43	5	6	5	146	16.2	7.27	27.59	0.916495	0.91134	0.890722	1.10206	1.09588	1.16907	0.000943144	0.80741
A0751	[mRNA] locus=Contig11:670953:671509:-	24	4	7	4	169	17.9	9.74	25.89	0.837758	0.858407	0.840708	1.08063	1.03441	1.04228	0.000190107	0.803488
A8530	[mRNA] locus=Contig7:2116223:2117301:+	20	5	7	5	242	26.3	9.38	24.23	0.86943	0.86943	0.856995	1.10674	1.06321	1.11917	0.000188457	0.789225
A1535	[mRNA] locus=Contig13:289870:292369:-	8	7	9	7	552	60.2	8.41	29.78	0.904382	0.926295	0.888446	1.11554	1.09064	1.1245	0.00016676	0.816388
A1199	[mRNA] locus=Contig12:952848:953720:-	28	5	7	5	198	20.4	6.52	26.22	0.997974	0.98075	0.961499	1.23607	1.29787	1.24924	0.000199532	0.777183
A8456	[mRNA] locus=Contig7:1892674:1894302:-	18	6	7	6	407	44.1	5.74	28.31	1.28659	1.32419	1.27846	0.920732	0.912602	0.898374	1.5568e-05	1.42374
A3661	[mRNA] locus=Contig1:1164874:1166642:+	18	7	7	7	442	48.7	6.77	26.88	1.23727	1.24304	1.26417	0.543708	0.573487	0.521614	2.11e-06	2.28488
A2793	[mRNA] locus=Contig17:809078:809557:-	36	5	10	5	107	11.6	9.91	26.46	0.78002	0.795156	0.795156	1.05954	1.05752	1.04238	3.73875e-06	0.75024
A0731	[mRNA] locus=Contig11:598698:600558:-	17	4	6	4	292	32.8	9.09	30.3	1.04771	1.06719	1.03603	0.868549	0.911392	0.833496	0.00180032	1.20566
A4117	[mRNA] locus=Contig1:2809249:2811048:+	11	5	8	4	488	52.9	5.81	28.4	1.17745	1.16701	1.1691	0.935282	0.950939	0.970772	3.44032e-05	1.22981
A5441	[mRNA] locus=Contig3:808482:810526:-	9	5	6	5	558	60.7	7.93	21.68	0.856993	0.803365	0.834911	1.37224	1.09569	1.38906	0.00924143	0.646947
A9396	[mRNA] locus=Contig9:399491:400701:-	18	7	8	7	369	41.7	6.02	21.91	0.892028	0.854692	0.862765	1.13824	1.07972	1.10898	0.000299888	0.784349
A0967	[mRNA] locus=Contig11:1521375:1524384:-	11	6	6	6	650	71.5	4.94	23.28	1.16943	1.17819	1.15871	0.972736	0.942551	0.918208	0.000179756	1.23746
A8160	[mRNA] locus=Contig7:1010047:1011097:+	18	4	8	4	293	29.8	4.83	31.5	1.03347	0.962475	1.02434	0.778905	0.735294	0.735294	0.000644501	1.34265
A9364	[mRNA] locus=Contig9:286246:286954:+	27	5	10	5	199	20.7	4.3	33.5	0.89659	0.922992	0.943894	1.09461	1.21892	1.09791	0.00744767	0.810061
A1482	[mRNA] locus=Contig13:89374:89847:-	25	3	17	3	157	17.1	4.56	55.74	0.976484	0.942889	0.93617	1.81187	1.69317	1.73236	2.81296e-05	0.545221
A4171	[mRNA] locus=Contig1:2973655:2974442:-	28	6	11	5	227	24.5	6.28	30.68	0.874502	0.86255	0.860558	1.06972	1.07271	1.07669	1.72248e-06	0.806931
A1348	[mRNA] locus=Contig12:1446610:1448237:-	13	5	11	2	421	43.5	5.26	34.74	0.967583	0.950884	0.939096	1.20432	1.18566	1.18566	2.06707e-05	0.799176
A1020	[mRNA] locus=Contig12:448791:449737:+	23	4	5	4	255	26.9	6.39	19.25	0.840681	0.905812	0.845691	1.03607	1.06914	1.08116	0.00135128	0.813522
A7118	[mRNA] locus=Contig5:1249250:1251319:+	5	2	4	2	598	62.2	5.12	23.01	1.25819	1.23603	1.21195	0.938343	0.844894	0.878613	0.000332388	1.39233
A3315	[mRNA] locus=Contig19:346342:347522:+	18	6	6	5	354	40.4	8.75	19.78	1.02483	1.0566	1.09434	0.840119	0.865938	0.852036	0.000656288	1.24146
A1210	[mRNA] locus=Contig12:976075:977477:-	15	5	7	5	320	34.2	9.42	24.16	1.11045	1.10249	1.07164	0.81791	0.859701	0.838806	0.000110607	1.30526
A9448	[mRNA] locus=Contig9:599182:599780:-	20	4	5	4	182	20.6	7.28	21.5	0.935583	0.925358	0.93865	1.15337	1.13395	1.1728	5.04583e-05	0.809102
A1402	[mRNA] locus=Contig12:201839:202492:+	24	5	7	5	217	23.7	5.9	23.76	0.987513	0.94693	0.888658	1.26847	1.21644	1.27992	0.00082796	0.749862
A2789	[mRNA] locus=Contig17:798484:799457:-	18	6	6	6	246	27.1	8.82	18.52	0.946356	0.979757	0.970648	1.19838	1.23785	1.18117	0.000250271	0.800783
A1209	[mRNA] locus=Contig12:138894:140687:+	6	5	6	5	481	52.2	9.13	18.58	0.721026	0.765128	0.745641	1.32103	1.27179	1.31385	9.72796e-06	0.571279
A8886	[mRNA] locus=Contig8:108321:109509:+	14	3	6	3	315	33.4	4.78	28.88	0.984026	0.961661	0.952077	1.39723	1.42279	1.35889	3.35048e-05	0.693425
A5404	[mRNA] locus=Contig3:681305:682614:+	14	4	4	4	397	43.1	5.2	17.55	0.943585	0.964513	0.980892	0.727934	0.755232	0.787989	0.000546202	1.27204
A3067	[mRNA] locus=Contig18:326319:328239:-	12	4	4	4	378	40.1	5.22	19.28	1.0468	1.07927	1.05062	0.573066	0.619866	0.575931	1.36944e-05	1.7959
A2514	[mRNA] locus=Contig16:727541:728249:-	24	4	6	4	189	21.2	7.88	19.52	1.16523	1.19885	1.17003	0.788665	0.799232	0.794428	3.92579e-06	1.48347
A6026	[mRNA] locus=Contig3:251148:252638:+	12	3	4	3	304	32.9	4.68	19.89	0.990403	0.949136	0.986564	0.831094	0.786948	0.745681	0.00257339	1.23792
A5123	[mRNA] locus=Contig2:2698601:2699578:+	20	5	5	3	248	27.2	8.76	15.3	0.784102	0.807655	0.81158	0.998037	1.01865	0.952895	0.00088401	0.809319
A7945	[mRNA] locus=Contig6:172290:174355:-	9	5	7	5	550	59.4	6.99	23.34	0.901169	0.940489	0.956429	1.25717	1.34006	1.18916	0.00211591	0.738984
A3174	[mRNA] locus=Contig18:691193:693627:-	7	3	4	3	501	54.3	4.87	16.69	0.74043	0.815126	0.831933	1.0887	1.02894	1.01307	0.00242135	0.762601
A2454	[mRNA] locus=Contig16:548047:549236:-	17	5	5	5	319	34	7.17	15.97	1.02849	1.04715	1.03831	0.833006	0.816306	0.811395	1.36345e-05	1.26547
A7296	[mRNA] locus=Contig5:2200229:2202553:+	6	3	4	3	550	60.7	8.35	16.74	1.11492	1.10988	1.14012	0.828629	0.888105	0.847782	0.000177879	1.31211
A9414	[mRNA] locus=Contig9:464587:465677:-	17	2	3	2	248	26.2	6.67	20.86	1.01502	1.04225	1.03568	0.70892	0.678873	0.686385	9.90424e-06	1.49117
A6195	[mRNA] locus=Contig4:790902:791388:+	32	5	5	5	125	13.8	6.43	17	0.868233	0.888662	0.843718	1.10112	1.11542	1.05107	0.000689224	0.795874
A6884	[mRNA] locus=Contig5:454526:459942:+	5	4	4	4	1208	131.6	8.63	16.41	1.01438	1.05369	1.02013	0.723873	0.770853	0.718121	0.000147477	1.39558
A6327	[mRNA] locus=Contig4:1156225:1156834:-	24	2	4	2	124	13.1	4.67	18.98	1.10645	1.11621	1.10742	0.915039	0.90625	0.855469	0.000318897	1.24407
A7153	[mRNA] locus=Contig5:1368899:1370914:+	7	4	5	4	480	51	6.8	22.53	0.899693	0.921187	0.93654	1.16888	1.08905	1.13511	0.00114361	0.81267
A4391	[mRNA] locus=Contig20:262019:262625:-	23	4	5	4	108	11.8	7.5	17.05	0.884254	0.901981	0.873827	1.1147	1.10428	1.14181	7.31203e-05	0.791499
A5362	[mRNA] locus=Contig3:538927:540994:-	8	4	4	4	637	67.9	5.26	15.3	0.729225	0.732026	0.754435	0.989729	0.962652	1.03735	0.000374756	0.741099
A6393	[mRNA] locus=Contig4:1323785:1324178:+	40	3	5	3	93	8.9	9.88	17.65	1.22956	1.1499	1.14151	0.989518	0.924528	0.964361	0.00318926	1.22323
A2972	[mRNA] locus=Contig18:40326:40930:+	21	4	25	4	130	14.4	5.17	62.05	1.13696	1.11178	1.11581	0.923464	0.937563	0.942598	4.23889e-05	1.20007
A2084	[mRNA] locus=Contig14:464232:464861:+	20	3	5	3	158	18	4.84	17.49	0.82069	0.89064	0.833498	1.0197	1.06798	1.02562	0.00197662	0.817405
A1347	[mRNA] locus=Contig12:1441555:1443178:-	8	4	10	1	421	43.3	5.34	26.26	0.91441	0.928494	0.92416	1.75515	1.74648	1.48646	0.00110477	0.554735
A8201	[mRNA] locus=Contig7:1146725:1148877:+	9	3	7	3	492	51.7	4.72	25.78	0.93998	0.949135	0.990844	1.47406	1.32655	1.44761	0.000686381	0.677921
A3545	[mRNA] locus=Contig1:787794:788917:+	13	4	4	4	353	39.7	6.24	16.29	0.846461	0.928215	0.835494	1.15952	1.10768	1.09172	0.00220241	0.777085
A3656	[mRNA] locus=Contig1:1153115:1155703:-	5	4	4	4	786	83.6	9.55	13.44	0.894845	0.884536	0.879381	1.11546	1.13814	1.11031	1.70872e-05	0.790377
A0247	[mRNA] locus=Contig10:1033372:1035167:-	11	4	4	4	526	56.9	9.45	16.51	0.861507	0.834012	0.875764	1.2057	1.1609	1.09878	0.000865581	0.741992
A7008	[mRNA] locus=Contig5:858990:861312:+	6	3	5	3	652	68.7	4.75	14.64	0.821773	0.866089	0.878613	1.12909	1.158	1.15029	0.000113527	0.746637
A9712	[mRNA] locus=Contig9:1574082:1575061:-	19	5	6	5	240	25.9	6.05	16.71	0.975216	0.94181	0.965517	1.31034	1.30603	1.35453	3.90285e-05	0.725916
A5300	[mRNA] locus=Contig2:3293516:3294024:-	36	3	3	3	129	14.7	8.76	14.32	1.05009	1	0.961039	0.79128	0.845083	0.799629	0.00336039	1.2361
A8173	[mRNA] locus=Contig7:1048889:1052892:+	3	4	5	4	1246	133.2	6.58	19.29	0.85435	0.889541	0.840665	1.0567	1.08113	1.03324	0.000623004	0.815043
A5886	[mRNA] locus=Contig3:2611215:2612835:-	11	3	4	3	361	39.5	6.28	18.07	0.765469	0.793413	0.776447	1.01896	0.958084	0.932136	0.00209122	0.802744
A4024	[mRNA] locus=Contig1:2560975:2562195:+	12	4	4	4	367	37.5	9.51	13.87	0.794521	0.753425	0.765166	0.960861	0.991194	1.07926	0.00310492	0.763073
A4877	[mRNA] locus=Contig2:1859633:1860768:+	13	3	4	3	249	27.2	5.67	13.15	0.882729	0.949893	0.905117	1.61407	1.59488	1.54158	2.16298e-05	0.576302
A6340	[mRNA] locus=Contig4:1193782:1195154:+	10	4	4	4	341	37.9	8.51	12.59	0.857432	0.874621	0.87361	1.05763	1.04348	1.0455	1.43538e-05	0.828085
A8730	[mRNA] locus=Contig8:489282:490655:+	7	3	4	3	441	48.4	5.67	11.08	1.03175	1.06256	1.0719	0.762838	0.760971	0.769374	1.95109e-05	1.3807
A5493	[mRNA] locus=Contig3:964694:966790:+	5	3	5	3	510	55.8	8.75	16.28	0.895098	0.854902	0.923529	1.15	1.0951	1.1049	0.000989629	0.798068
A7086	[mRNA] locus=Contig5:1143493:1148947:+	3	4	4	4	1639	178.4	7.03	13.13	0.946894	0.829659	0.968938	1.1483	1.1493	1.06513	0.0161346	0.816448
A7076	[mRNA] locus=Contig5:1121992:1122946:+	13	5	7	5	201	22.6	7.4	18.15	0.909958	0.888771	0.936441	1.19597	1.16843	1.15996	0.00011566	0.776075
A4602	[mRNA] locus=Contig2:895360:897956:-	4	2	3	2	547	58.9	8.87	11.27	0.818449	0.821394	0.790972	1.02257	1.01963	1.05103	9.2634e-05	0.78585
A4360	[mRNA] locus=Contig20:5572:7509:-	5	2	4	2	446	47.8	5.58	14.27	1.15249	1.174	1.2043	0.83871	0.859238	0.844575	3.47026e-05	1.3887
A7748	[mRNA] locus=Contig6:1756813:1758286:+	11	3	3	3	395	43.4	6.11	12.54	1.02371	1.04095	1.02694	1.59052	1.55065	1.53448	7.14082e-06	0.661212
A7080	[mRNA] locus=Contig5:1131661:1132432:-	10	2	3	2	239	26.2	9.85	11.12	0.869307	0.873267	0.872277	1.20198	1.1802	1.12673	0.000184053	0.745203
A1499	[mRNA] locus=Contig13:178062:178644:+	12	1	5	1	137	14.5	4.08	27.36	0.998921	1.01834	1.02373	1.18662	1.25243	1.21467	0.000570042	0.8323
A5941	[mRNA] locus=Contig3:2793588:2794022:+	22	3	3	3	144	16.2	7.01	11.5	0.830208	0.839583	0.842708	1.36042	1.27604	1.31563	4.11208e-05	0.635741
A7342	[mRNA] locus=Contig5:2371344:2373817:-	3	3	5	3	751	81	5.63	10.34	0.868233	0.91522	0.911134	1.07354	1.12972	1.07252	0.00130912	0.822576
A0389	[mRNA] locus=Contig10:1433684:1434845:+	13	3	3	3	287	31.6	5.9	10.1	0.802554	0.820236	0.8222	1.01473	0.999018	0.97053	0.000234668	0.819289
A4845	[mRNA] locus=Contig2:1774629:1776817:-	7	4	4	2	516	58	7.33	13.26	0.965775	0.979679	1.0385	1.25134	1.28984	1.29091	0.000394725	0.778677
A9223	[mRNA] locus=Contig9:1805729:1806536:+	13	3	6	3	210	21.6	4.61	17.59	0.824631	0.830542	0.821675	1.16256	1.18916	1.15961	3.81961e-06	0.705387
A0911	[mRNA] locus=Contig11:1310922:1311908:+	7	2	3	2	264	28.5	6.1	10.09	1.29266	1.22138	1.28078	0.975162	1.07559	0.944924	0.00415619	1.26676
A7040	[mRNA] locus=Contig5:966960:968589:-	3	2	3	2	490	52.8	8.84	9.51	0.934493	0.939611	0.85261	1.10645	1.13204	1.13204	0.00188459	0.808989
A5114	[mRNA] locus=Contig2:2674705:2676471:+	3	2	3	1	516	58.3	5.91	9.86	1.14751	1.22686	1.19837	0.963377	0.950153	0.926755	0.000670795	1.25788
A0541	[mRNA] locus=Contig10:259908:261424:+	6	2	2	2	448	47.6	5.57	11.05	0.852133	0.835071	0.9109	1.03697	1.10332	1.04739	0.00311489	0.815046
A5152	[mRNA] locus=Contig2:2777550:2778328:-	6	1	2	1	221	23.1	4.61	10.33	1.16799	1.16302	1.167	0.862823	0.894632	0.915507	5.76668e-05	1.30866
A7439	[mRNA] locus=Contig5:331154:336390:-	2	4	4	4	1348	148	6.39	9.99	0.816365	0.901047	0.848716	1.01998	1.11132	1.04472	0.00523232	0.807969
A0653	[mRNA] locus=Contig11:344555:345628:-	9	2	3	2	314	33.7	6.01	11.63	0.841564	0.896091	0.918724	1.11831	1.10905	1.14198	0.000674018	0.788397
A4553	[mRNA] locus=Contig2:754167:754661:+	20	2	3	2	124	13.3	4.01	13.03	0.718593	0.729648	0.704523	1.08241	1.00503	1.0593	0.000161144	0.684126
A6651	[mRNA] locus=Contig4:2084872:2086677:-	8	3	4	3	290	32.1	5.16	10.85	0.924258	0.876151	0.927329	1.16684	1.07574	1.09519	0.00324466	0.817234
A4180	[mRNA] locus=Contig1:3016888:3019129:+	5	3	3	3	496	54.2	6.65	10.13	0.736634	0.793069	0.838614	1.02376	1.08713	1.00594	0.00290251	0.759848
A6525	[mRNA] locus=Contig4:1677452:1678546:+	11	3	3	3	261	29	9.92	9.46	1.01843	0.965438	1.02189	1.35023	1.17857	1.55415	0.0310263	0.736174
A7142	[mRNA] locus=Contig5:1330900:1331472:+	10	1	5	1	131	13.6	4.15	16.5	0.87772	0.894301	0.874611	1.27461	1.25907	1.22591	1.85839e-05	0.703969
A7001	[mRNA] locus=Contig5:833542:834551:+	16	3	8	3	176	19.9	5.01	21.13	0.993096	0.935558	0.927503	1.27158	1.41427	1.58228	0.00694242	0.669183
A1791	[mRNA] locus=Contig14:525683:527342:-	6	2	3	2	421	44.7	4.89	11.74	0.686858	0.659138	0.702259	1.07392	1.05955	1.05441	1.0665e-05	0.642512
A3872	[mRNA] locus=Contig1:2034741:2035590:+	8	2	2	2	263	28.8	5.71	8.5	1.166	1.2336	1.14314	0.932406	0.903579	0.893638	0.00078347	1.29789
A0549	[mRNA] locus=Contig10:283350:284345:-	9	2	2	2	253	26.8	4.81	8.05	0.634238	0.666978	0.666978	1.01684	0.959775	1.02058	0.000107953	0.656679
A3870	[mRNA] locus=Contig1:2031509:2031875:-	23	2	3	2	73	7.9	8.56	9.03	1.16427	1.14409	1.17195	0.897214	0.950048	0.930836	0.000182001	1.25277
A5715	[mRNA] locus=Contig3:1972940:1973597:+	19	2	2	2	102	11.5	10.42	7.47	0.85963	0.854189	0.82481	1.25354	1.16975	1.18172	0.000231537	0.704196
A2770	[mRNA] locus=Contig17:736301:737587:+	9	2	2	2	264	30	5.72	7.93	0.86224	0.80773	0.80773	1.02775	0.995045	1.06938	0.0018972	0.801282
A4616	[mRNA] locus=Contig2:942829:943413:+	23	2	2	2	129	13.6	5.03	9.14	0.849901	0.859841	0.854871	1.06163	1.02883	1.02485	0.000106587	0.823229
A3019	[mRNA] locus=Contig18:169316:171979:+	3	2	2	2	785	83.4	7.72	7.6	0.92482	0.886715	0.875386	1.15654	1.05149	1.11226	0.00339336	0.809243
A7358	[mRNA] locus=Contig5:2413814:2414808:+	9	3	3	3	250	27.8	5.94	8.31	0.899903	0.926142	0.945578	1.20214	1.19242	1.21283	4.30951e-05	0.768319
A0012	[mRNA] locus=Contig10:314547:315704:-	9	4	5	4	311	34.5	9.85	11.02	0.872784	0.875912	0.940563	1.06569	1.11679	1.04797	0.00395868	0.832473
A3402	[mRNA] locus=Contig19:717129:717631:+	18	2	2	2	128	14.6	5.1	8.37	0.777998	0.773043	0.827552	1.19425	1.24182	1.27156	9.93746e-05	0.64154
A2979	[mRNA] locus=Contig18:57242:57963:-	14	3	3	3	185	18.8	7.39	8.98	1.08325	1.07444	1.0715	0.767875	0.761019	0.791381	6.65256e-06	1.39173
A2033	[mRNA] locus=Contig14:309591:310903:+	6	3	5	2	343	38.3	7.34	12.33	0.919614	0.95284	0.95284	1.62701	1.69453	1.66667	5.65971e-06	0.566394
A1394	[mRNA] locus=Contig12:1581526:1583592:-	2	1	2	1	564	58.1	4.97	7.74	0.884615	0.939709	0.855509	1.21518	1.20478	1.28482	0.00063267	0.723345
A0652	[mRNA] locus=Contig11:342185:343963:+	8	2	3	2	296	32.3	9.28	11.26	0.867275	0.886525	0.821682	1.23911	1.27457	1.22695	8.46376e-05	0.688516
A0178	[mRNA] locus=Contig10:860002:860807:+	14	2	2	2	192	21.6	7.44	5.61	1.09209	1.07207	1.06607	0.855856	0.932933	0.875876	0.00150961	1.21225
A0239	[mRNA] locus=Contig10:1007911:1009406:-	4	2	2	2	479	50.1	9.82	6.07	0.91727	0.988625	0.950362	1.12203	1.28956	1.18511	0.00962651	0.794135
A1788	[mRNA] locus=Contig14:517619:518695:-	8	2	2	2	235	25.2	4.6	7.27	0.789899	0.826263	0.8	1.17677	1.13939	1.17778	2.72366e-05	0.691529
A0338	[mRNA] locus=Contig10:1291075:1294078:-	3	2	2	2	794	87.6	7.34	6.02	0.88809	0.903491	0.940452	1.18686	1.11191	1.15606	0.00083888	0.790788
A6936	[mRNA] locus=Contig5:633785:635049:+	4	2	2	2	364	38.8	6.55	6.18	0.76352	0.754354	0.806599	0.944088	1.12007	0.990834	0.0114732	0.760876
A0426	[mRNA] locus=Contig10:1530984:1532082:-	6	2	2	2	296	31.6	7.03	5.94	0.831538	0.842311	0.838394	1.13614	1.05289	1.11851	0.0004852	0.75955
A0071	[mRNA] locus=Contig10:482661:483209:+	10	2	2	2	182	20.1	10.24	3.99	1.02897	1.01402	0.852336	0.75514	0.703738	0.691589	0.0142469	1.34637
A6641	[mRNA] locus=Contig4:2060775:2061956:+	6	2	3	2	275	30.7	5.07	10.66	0.917623	0.95829	0.91658	1.13139	1.122	1.15433	0.000255935	0.819461
A4175	[mRNA] locus=Contig1:2985488:2988204:+	2	2	2	2	887	97.1	9.54	5.26	0.884576	0.839632	0.827375	1.18999	1.11236	1.07865	0.00176219	0.754683
A7103	[mRNA] locus=Contig5:34699:37207:+	3	1	3	1	529	56.9	5.78	9.06	0.964892	0.939977	0.951302	2.07248	1.86636	2.12684	0.000177801	0.470874
A7455	[mRNA] locus=Contig5:396177:397471:-	4	1	2	1	296	31.6	7.49	3.41	1.50998	1.38922	1.64371	0.678643	0.894212	0.812375	0.00174433	1.9046
A7454	[mRNA] locus=Contig5:393735:394242:-	11	1	2	1	133	15.2	7.52	8.84	0.9413	0.896226	0.878407	1.13522	1.21069	1.18344	0.000722275	0.769528
A5291	[mRNA] locus=Contig2:3269690:3271216:-	7	1	1	1	230	25	4.46	6.06	0.606349	0.621164	0.707937	1.39153	1.44444	1.39259	2.96624e-05	0.457708
A2945	[mRNA] locus=Contig17:365623:368182:+	3	2	2	2	539	59.1	7.46	3.69	0.940162	0.959432	0.93002	1.22008	1.19168	1.1501	0.000380467	0.794419
A4496	[mRNA] locus=Contig2:598102:598887:+	6	1	1	1	261	27.8	8.92	4.83	0.793006	0.767486	0.716446	0.912098	1.05482	0.941399	0.0126909	0.782905
A8041	[mRNA] locus=Contig7:663532:664848:+	5	1	1	1	276	32.4	7.08	4.28	0.93659	0.863825	0.898129	1.17568	1.19854	1.18399	0.00020244	0.758399
A0199	[mRNA] locus=Contig10:914481:915321:-	8	2	2	1	204	23.4	5.64	3.17	0.870838	0.797175	0.825429	1.19374	1.07064	1	0.0132117	0.763833
A3060	[mRNA] locus=Contig18:306815:307205:-	15	1	2	1	75	8.1	9.92	10.59	0.745098	0.787255	0.745098	1.04706	1.18922	1.10098	0.0012781	0.682432
A6770	[mRNA] locus=Contig4:2408208:2410071:-	5	1	1	1	398	44.4	5.9	5.32	0.907407	0.936111	1.08981	0.82037	0.775926	0.82963	0.0456285	1.20916
A5544	[mRNA] locus=Contig3:1130229:1131961:+	4	1	1	1	336	35.9	7.4	4.78	1.12951	1.15817	1.12951	0.667728	0.684713	0.700637	4.59977e-06	1.66443
A0614	[mRNA] locus=Contig11:195841:197336:-	3	1	1	1	374	39.9	4.42	4	0.853119	0.87827	0.813883	1.15091	1.15392	1.13783	0.00010271	0.739334
A7778	[mRNA] locus=Contig6:115997:117356:-	4	1	1	1	340	36.9	6.2	4.11	0.943532	0.955852	0.894251	1.21869	1.25667	1.38501	0.00270217	0.72367
A6845	[mRNA] locus=Contig4:2649963:2650898:+	5	1	1	1	218	24	9.07	3.59	0.810976	0.869919	0.85874	1.03354	1.10671	0.996951	0.005746	0.809524
A1697	[mRNA] locus=Contig13:905304:910704:-	1	1	1	1	1177	130.6	6.8	3.49	0.918269	1.02404	1.05962	0.7125	0.811538	0.794231	0.0120816	1.2949
A6757	[mRNA] locus=Contig4:2369945:2370810:+	5	1	1	1	186	19.4	6.6	4.34	0.867944	0.888105	0.834677	1.21875	1.18044	1.0877	0.00204757	0.742989
A5346	[mRNA] locus=Contig3:478131:480561:-	2	1	1	1	600	64.4	5.64	4.64	0.960539	1.09143	1.17228	0.823869	0.889317	0.781521	0.024581	1.29244
A2189	[mRNA] locus=Contig15:596494:598008:+	3	1	1	1	356	38.7	4.68	3.82	1.08955	1.11144	1.08955	0.917413	0.854726	0.896517	0.000472276	1.23304
A3845	[mRNA] locus=Contig1:1950704:1951630:+	3	1	1	1	308	32.6	5.47	3.63	0.817225	0.813397	0.769378	0.983732	0.9311	1.03062	0.00505921	0.814815
A1242	[mRNA] locus=Contig12:1098383:1100474:+	3	1	1	1	560	58.3	4.86	4	1.09681	1.15638	1.08298	1.53723	1.57553	1.56702	6.01617e-05	0.712889
A4047	[mRNA] locus=Contig1:2619268:2621718:+	2	1	1	1	559	61.7	7.4	3.45	0.794824	0.86414	0.805915	1.06839	1.1488	1.03697	0.00267307	0.757455
A8633	[mRNA] locus=Contig7:2467459:2470966:-	1	2	3	1	929	104.6	8.65	6.37	0.924116	0.929314	0.821206	1.06133	1.24428	1.11642	0.0182175	0.781592
A0392	[mRNA] locus=Contig10:1440303:1442125:+	3	1	1	1	351	38.7	7.06	3.24	0.843878	0.814297	0.852095	0.652424	0.659819	0.601479	0.000778247	1.31172
A9488	[mRNA] locus=Contig9:735356:735928:-	6	1	1	1	151	15.4	8.51	3.06	0.809074	0.695652	0.734405	1.12665	1.13233	1.14272	0.000323328	0.658238
A8031	[mRNA] locus=Contig7:639824:640079:-	14	1	1	1	66	7.6	9.83	3.49	0.923711	0.846392	0.856701	1.12784	1.11443	1.11753	0.000574722	0.781835
A7629	[mRNA] locus=Contig6:1251553:1252642:+	4	1	1	1	225	25.7	6.16	3.71	0.896787	0.943525	0.894839	1.12171	1.09348	1.14314	0.000636126	0.814439
A7579	[mRNA] locus=Contig6:59674:61295:-	3	1	1	1	316	35	9.54	2.78	0.955056	1.07191	0.951685	1.35056	1.30562	1.39551	0.00163674	0.735164
A8519	[mRNA] locus=Contig7:2089738:2090845:+	3	1	1	1	352	39.9	7.12	3.41	1.12433	1.1672	1.194	0.926045	1.03323	0.927117	0.00816552	1.20758
A7457	[mRNA] locus=Contig5:401810:403440:-	2	1	1	1	507	52.6	5.33	2.72	0.756604	0.821698	0.816981	0.945283	1.09434	0.920755	0.0316877	0.809114
A3121	[mRNA] locus=Contig18:497019:497444:-	9	1	1	1	106	11.8	5.03	3.46	0.773077	0.866346	0.907692	1.02981	0.989423	1.05192	0.0163095	0.829368
A0462	[mRNA] locus=Contig10:1643520:1645896:+	1	1	1	1	543	59.4	5.63	2.32	1.04343	1.10548	1.07756	0.824199	0.762151	0.775595	0.000378031	1.36602
A7005	[mRNA] locus=Contig5:846728:849035:+	1	1	1	1	544	61.4	7.71	2.73	1.02	0.958947	0.966316	1.15474	1.21789	1.23579	0.00209968	0.816219
A1483	[mRNA] locus=Contig13:97779:98390:+	5	1	1	1	203	23	7.94	3.25	1.01662	1.02493	1.07941	0.773777	0.750693	0.837488	0.00148205	1.32134
A1931	[mRNA] locus=Contig14:933633:934384:+	3	1	1	1	209	20.3	5.78	2.51	0.60126	0.806481	0.643564	1.13501	1.14131	0.9964	0.00655358	0.626788
A7512	[mRNA] locus=Contig6:44568:45190:-	5	1	1	1	168	18.5	5.27	2.11	0.70656	1.04907	0.610916	0.288933	0.269905	0.260391	0.0179928	2.88875
A0009	[mRNA] locus=Contig10:301680:302731:+	3	1	1	1	259	30.3	9.07	2.91	0.720515	0.828543	0.778989	1.06541	1.07532	1.04757	0.000884978	0.730183
A0224	[mRNA] locus=Contig10:84228:85062:+	4	1	1	1	190	21.2	6.62	3.27	0.951168	0.91189	0.998938	1.17516	1.14331	1.1189	0.00306571	0.832613
A5827	[mRNA] locus=Contig3:2415940:2416793:+	5	1	1	1	234	26	8.82	2.87	0.868195	0.830946	0.801337	1.01815	0.938873	1.08214	0.0171504	0.822753
A3423	[mRNA] locus=Contig19:811271:813375:-	1	1	1	1	587	62.1	4.77	2.42	0.871503	0.834197	0.882902	1.25907	1.18135	1.07254	0.00534095	0.736873
A4670	[mRNA] locus=Contig2:1089840:1093392:-	1	1	1	1	1054	116.2	8.46	3.42	0.850051	0.826748	0.873354	1.08308	1.05167	0.988855	0.00342663	0.816413
A1114	[mRNA] locus=Contig12:723070:726159:+	1	1	1	1	749	82.3	6.64	2.02	0.893908	0.868697	0.967437	1.40126	1.03887	1.51471	0.0494918	0.690305
A5947	[mRNA] locus=Contig3:2808644:2809686:+	2	1	1	1	288	30.3	7.06	3.1	0.752973	0.73376	0.814273	0.991766	0.984446	1.00366	0.000814707	0.772183
A5311	[mRNA] locus=Contig2:355244:356272:-	2	1	1	1	325	36	5.55	2.51	1.00949	0.956357	0.895636	0.771347	0.720114	0.800759	0.00937821	1.24834
A5480	[mRNA] locus=Contig3:934616:935967:+	3	1	1	1	276	30.5	9.69	2.45	0.947	0.906	0.897	1.192	1.091	1.068	0.00817638	0.820651
A1692	[mRNA] locus=Contig13:891399:893309:+	1	1	1	1	599	61	7.53	2.46	0.925391	1.05535	1.01324	1.77256	2.17208	1.67509	0.00504969	0.532762
A3571	[mRNA] locus=Contig1:869485:870930:-	2	1	1	1	394	42	8.68	1.68	0.759521	0.742111	0.829162	1.21001	1.11643	1.19913	0.000558036	0.661111
A9421	[mRNA] locus=Contig9:488314:491440:-	1	1	1	1	711	76.4	6.25	2.07	0.713316	0.653096	0.692112	0.887193	0.926209	0.877014	0.000808878	0.765132
A4430	[mRNA] locus=Contig2:402045:402830:-	2	1	1	1	242	26.7	8.98	2.27	1.01268	0.943415	1.01366	1.22049	1.23805	1.26049	0.000654126	0.798531
A1184	[mRNA] locus=Contig12:918706:919635:+	2	1	1	1	309	33.8	5.9	2.19	0.82069	0.823645	0.916256	1.05714	1.12512	1.01379	0.00933151	0.801171
A2510	[mRNA] locus=Contig16:711872:712995:+	2	1	2	1	264	29.1	6.04	3.95	1.00936	0.993763	0.985447	1.20062	1.26507	1.19439	0.000695848	0.816529
A0064	[mRNA] locus=Contig10:460323:463732:+	1	1	1	1	819	92.6	5.49	2.28	1.16186	1.11649	1.11959	0.843299	0.879381	0.889691	0.000208108	1.30071
A5352	[mRNA] locus=Contig3:493108:493742:-	3	1	1	1	193	21.2	9.29	1.96	1.22378	1.24276	1.23876	0.924076	1.02498	0.961039	0.000909545	1.27326
A6267	[mRNA] locus=Contig4:977243:979663:+	1	1	2	1	678	75.3	9.88	3.56	0.916887	0.977573	0.935356	1.86016	1.78496	1.91161	2.43265e-05	0.509259
A5895	[mRNA] locus=Contig3:2641656:2642299:-	3	1	1	1	177	20.6	5.76	2.41	0.766667	0.817172	0.828283	1.01818	0.966667	1.04949	0.00250341	0.79494
A6660	[mRNA] locus=Contig4:2112286:2112701:-	6	1	1	1	100	10.8	5.31	2.59	1.3471	1.35988	1.32153	0.820059	0.842675	0.863324	7.59079e-06	1.59478
A0755	[mRNA] locus=Contig11:679445:680798:+	3	1	1	1	221	24.4	7.84	2.18	0.840654	0.876404	0.878447	1.16854	1.20735	1.21655	6.48353e-05	0.722491
