# Supplementary material for: Key metabolism pathways and regulatory mechanisms of high polysaccharide yielding in Hericium erinaceus
Source: BMC Genomics. 2021 Mar 6;22:160. doi: 10.1186/s12864-021-07480-x (PMC7937317; doi:10.1186/s12864-021-07480-x)
Supplement: Supplementary file 9 — Additional file 9. The significantly expressed proteins of the comparison group of HEC_ vs_HEA. [file 12864_2021_7480_MOESM9_ESM.xlsx]

## Sheet: Additional file 9
Additional file 9 The significantly expressed proteins of the comparison group of HEC_ vs_HEA
Accession	Description	Coverage [%]	# Peptides	# PSMs	# Unique Peptides	# AAs	MW [kDa]	calc. pI	Score Sequest HT: Sequest HT	HEC1	HEC2	HEC3	HEA1	HEA2	HEA3	P-value(HM1_HM0)	FC(HEC/HEA)
A6597	[mRNA] locus=Contig4:1913797:1916899:-	80	77	336	76	902	99.9	6.05	1309.98	1.09852	1.10443	1.09951	0.871921	0.861084	0.873892	7.63377e-07	1.26682
A1613	[mRNA] locus=Contig13:583225:585272:+	84	37	798	37	522	58.7	7.39	3059.23	0.813883	0.807847	0.813883	1.10362	1.12173	1.10966	7.77219e-07	0.730317
A6045	[mRNA] locus=Contig3:327168:329604:+	62	54	557	30	701	80.3	5.07	1693.81	1.13978	1.13978	1.14565	0.833822	0.83089	0.843597	2.3705e-07	1.36555
A2867	[mRNA] locus=Contig17:1077989:1080580:+	76	50	118	50	788	88.1	5.91	564.5	0.692632	0.693684	0.695789	1.48211	1.46737	1.47053	7.12451e-09	0.471065
A1136	[mRNA] locus=Contig12:792829:795199:+	71	33	204	33	581	64.1	6.14	822.8	1.08179	1.08374	1.09445	0.785784	0.779942	0.798442	1.54336e-06	1.37891
A9025	[mRNA] locus=Contig8:1661337:1662843:+	72	32	706	32	464	51.6	6.3	2329.43	0.891	0.901	0.905	1.095	1.087	1.091	2.25914e-06	0.824015
A3619	[mRNA] locus=Contig1:101172:104591:+	60	51	103	51	803	88.8	7.33	427.87	1.0411	1.04012	1.04012	0.85225	0.867906	0.869863	5.88594e-06	1.20514
A1036	[mRNA] locus=Contig12:493650:495530:-	75	34	185	34	539	59.5	7.18	838.79	1.07625	1.08016	1.08504	0.865103	0.86608	0.86608	1.22174e-07	1.24802
A6232	[mRNA] locus=Contig4:102887:106586:-	51	43	118	43	870	96.8	8.91	492.77	1.08873	1.0997	1.09272	0.842473	0.838485	0.861416	5.89373e-06	1.29059
A1243	[mRNA] locus=Contig12:144784:146952:-	68	35	126	35	631	70.1	6.46	553.89	0.970072	0.9742	0.97936	1.28793	1.26935	1.27141	1.26001e-06	0.763612
A9018	[mRNA] locus=Contig8:1625726:1628831:-	64	36	118	36	651	72.4	6.64	488.5	0.492013	0.484558	0.495208	1.69968	1.66667	1.68584	3.04947e-08	0.291315
A4695	[mRNA] locus=Contig2:1161908:1163791:+	62	36	120	36	540	61	7.15	535.5	1.02456	1.03045	1.02652	0.815324	0.805501	0.804519	5.80997e-07	1.27055
A9730	[mRNA] locus=Contig9:1657391:1660646:+	52	35	80	35	926	101.3	6.28	349.29	1.07221	1.06231	1.06034	0.836795	0.83185	0.844708	1.69814e-06	1.27115
A1176	[mRNA] locus=Contig12:118633:121860:-	48	42	125	42	1075	118.2	5.86	486.86	0.993697	1.02206	0.996849	1.38761	1.30672	1.39811	0.000285124	0.73614
A2898	[mRNA] locus=Contig17:205587:207008:+	68	27	249	27	343	37	8.43	964.14	0.936928	0.915565	0.910478	1.12106	1.1414	1.12716	3.22803e-05	0.815126
A5260	[mRNA] locus=Contig2:3152672:3154785:-	69	28	100	28	559	62.5	6.32	446.43	0.954545	0.975296	0.972332	0.782609	0.774704	0.783597	1.20825e-05	1.23976
A9274	[mRNA] locus=Contig9:1975096:1976605:+	77	23	627	23	342	36.2	6.67	2578.13	1.05419	1.03153	1.03744	0.780296	0.794089	0.786207	5.49224e-06	1.32304
A2718	[mRNA] locus=Contig17:546947:548705:-	69	30	177	24	346	39.3	7.39	657.1	0.883436	0.885481	0.881391	1.16871	1.15849	1.16564	1.07681e-07	0.758782
A5214	[mRNA] locus=Contig2:2999312:3000288:+	89	20	1140	20	290	29.9	7.34	4556.77	0.921	0.911	0.914	1.133	1.151	1.14	3.00343e-06	0.801986
A3251	[mRNA] locus=Contig19:69377:72306:-	52	33	108	29	623	68.7	6.65	411.42	0.85189	0.833504	0.847804	1.17875	1.17978	1.1951	1.55543e-06	0.712849
A0851	[mRNA] locus=Contig11:1065190:1068449:+	41	34	62	34	976	107.3	8.85	273.65	1.03759	1.0455	1.05935	0.844708	0.848665	0.850643	7.11365e-06	1.23523
A0476	[mRNA] locus=Contig10:1682717:1684609:-	66	24	109	24	447	49.1	6	434.12	0.70997	0.718026	0.721047	1.08963	1.07049	1.06647	1.38023e-06	0.666042
A2763	[mRNA] locus=Contig17:708997:710287:+	77	21	432	20	353	36.4	8.15	1293.41	0.906375	0.908367	0.927291	1.09761	1.10657	1.09363	1.75783e-05	0.831471
A6901	[mRNA] locus=Contig5:523508:525496:-	57	27	179	20	375	42.2	7.14	629.14	0.837	0.844	0.841	1.091	1.083	1.082	2.49782e-07	0.77457
A5754	[mRNA] locus=Contig3:2113675:2114940:-	87	26	76	25	364	40.5	5.76	332.59	0.786151	0.778004	0.779022	1.24134	1.22301	1.25967	1.87208e-06	0.629204
A1345	[mRNA] locus=Contig12:1434211:1436818:-	53	27	134	25	577	63.4	7.46	475.26	0.889452	0.883367	0.897566	1.25051	1.21704	1.22718	5.80861e-06	0.722756
A6180	[mRNA] locus=Contig4:752018:753578:-	57	23	76	23	379	41.7	7.23	310.55	1.11334	1.11836	1.12437	0.921765	0.923771	0.930792	1.33778e-06	1.20882
A8046	[mRNA] locus=Contig7:681660:687463:-	30	39	54	38	1479	165.5	6.73	213.77	0.913655	0.900602	0.89257	1.12349	1.13956	1.12149	1.13305e-05	0.799763
A3503	[mRNA] locus=Contig1:638432:639727:-	66	20	223	19	378	39.7	6.24	872.58	1.05055	1.04361	1.04856	0.855302	0.876115	0.865213	8.83951e-06	1.21031
A0001	[mRNA] locus=Contig10:230:2427:+	47	27	126	26	545	58.3	5.29	423.7	0.899899	0.913043	0.927199	1.11325	1.09909	1.10516	2.688e-05	0.825968
A8658	[mRNA] locus=Contig7:2533400:2534865:-	57	22	56	22	453	50.3	6.7	235.74	0.919797	0.922843	0.916751	1.13401	1.12386	1.1198	1.45599e-06	0.816952
A0515	[mRNA] locus=Contig10:184925:187117:+	47	23	62	21	476	51.4	5.81	224.17	0.869828	0.862765	0.863774	1.12008	1.10696	1.11201	6.0364e-07	0.777576
A6361	[mRNA] locus=Contig4:1241190:1241776:+	76	14	780	12	156	17.5	6.7	2598.87	1.18457	1.14844	1.14844	0.808594	0.835937	0.813477	2.04061e-05	1.41637
A3303	[mRNA] locus=Contig19:312194:313274:-	64	18	48	18	340	37.8	6.74	232.59	1.11628	1.13081	1.1376	0.818798	0.814922	0.817829	1.06904e-06	1.38063
A8769	[mRNA] locus=Contig8:602058:605230:-	34	27	51	27	862	94.5	5.95	197.05	0.878514	0.891566	0.906627	1.10241	1.10743	1.11345	1.59549e-05	0.805438
A5068	[mRNA] locus=Contig2:2527720:2529017:-	57	18	46	18	394	43.7	6.16	207	0.859938	0.861998	0.868177	1.31205	1.3069	1.32029	6.66988e-08	0.657516
A8132	[mRNA] locus=Contig7:923541:925603:+	54	21	48	21	522	56.3	7.3	237.05	1.13695	1.13793	1.15369	0.742857	0.728079	0.739901	5.47629e-07	1.5508
A2858	[mRNA] locus=Contig17:1049984:1052584:+	51	26	42	23	660	72.8	6.09	174.08	0.636646	0.648033	0.656315	1.30228	1.28468	1.31159	2.96871e-07	0.497876
A4374	[mRNA] locus=Contig20:199142:203387:+	16	18	76	18	977	107.6	7.59	264.82	1.03434	1.05827	1.03538	1.31426	1.28824	1.29032	2.39256e-05	0.803528
A2744	[mRNA] locus=Contig17:647537:648911:-	50	23	50	23	401	42.4	9.35	190.5	1.09661	1.11155	1.09861	0.888446	0.869522	0.89741	2.13538e-05	1.24531
A5223	[mRNA] locus=Contig2:3031588:3033118:-	51	19	88	13	365	40.9	6.92	302.59	0.87526	0.872141	0.872141	1.26195	1.2422	1.2474	3.8331e-07	0.698254
A5267	[mRNA] locus=Contig2:3173900:3174772:+	55	14	112	14	234	26.2	6.8	338.71	0.854271	0.864322	0.866332	1.1206	1.09045	1.10251	1.40341e-05	0.780103
A0348	[mRNA] locus=Contig10:1307245:1309152:+	47	22	63	22	474	50.4	6.29	223.82	1.20666	1.20372	1.20666	0.830558	0.820764	0.849167	1.54224e-06	1.44653
A9226	[mRNA] locus=Contig9:1815129:1817227:+	36	19	50	19	586	64.4	6.47	206.25	0.876404	0.872319	0.883555	1.19408	1.17467	1.19816	2.54078e-06	0.737973
A7865	[mRNA] locus=Contig6:2159188:2160134:-	81	19	69	19	242	26.9	7.99	270.46	0.906186	0.910309	0.905155	1.09278	1.09794	1.11443	8.46384e-06	0.823456
A8959	[mRNA] locus=Contig8:1430743:1432053:-	65	16	58	16	328	35.1	6.25	244.45	1.09872	1.10859	1.09082	0.831194	0.826259	0.814413	2.72282e-06	1.33427
A7694	[mRNA] locus=Contig6:1506215:1510290:-	26	24	33	24	1238	133	7.78	152.53	1.111	1.1219	1.13181	0.901883	0.909812	0.909812	5.24392e-06	1.23634
A5020	[mRNA] locus=Contig2:2345689:2348397:+	52	25	39	25	605	67.3	5.71	162.59	0.90316	0.942915	0.923547	1.15494	1.16412	1.1631	3.64351e-05	0.795375
A1776	[mRNA] locus=Contig14:483328:484848:-	47	13	75	13	325	34.7	5.57	289.31	0.916667	0.924797	0.908537	1.14228	1.13618	1.1372	1.61545e-06	0.805118
A2160	[mRNA] locus=Contig15:449495:450617:+	63	16	52	16	296	31.2	8.69	219.76	1.10138	1.14567	1.15059	0.935039	0.917323	0.930118	0.000241931	1.22108
A6239	[mRNA] locus=Contig4:900695:902699:-	35	15	43	14	541	59.2	6.07	197.56	0.891947	0.900102	0.893986	1.14781	1.14067	1.16004	2.0665e-06	0.778894
A9236	[mRNA] locus=Contig9:1846083:1848231:+	40	20	36	20	511	57.1	7.09	144.34	1.11068	1.10284	1.10186	0.819785	0.830558	0.834476	7.46815e-07	1.33425
A0463	[mRNA] locus=Contig10:1646073:1649102:-	38	20	240	18	647	70.9	7.24	738.66	1.15483	1.11933	1.12032	0.892505	0.911243	0.891519	6.2649e-05	1.25942
A1802	[mRNA] locus=Contig14:566005:567902:+	35	13	67	13	560	58.6	4.94	251.18	0.870576	0.862487	0.856421	1.10617	1.07685	1.09606	1.75045e-05	0.789701
A6959	[mRNA] locus=Contig5:91040:93651:+	23	16	58	14	611	66.1	5.54	224.39	0.879346	0.864008	0.872188	1.15746	1.1728	1.14826	4.37488e-06	0.751911
A8220	[mRNA] locus=Contig7:1208204:1209729:+	55	18	57	16	358	39.3	7.11	239.17	0.920666	0.945152	0.940255	0.698335	0.697356	0.700294	6.10517e-06	1.33879
A3615	[mRNA] locus=Contig1:1016588:1017484:+	69	21	34	21	257	27.9	5.24	119.47	0.808017	0.798523	0.794304	1.29008	1.26793	1.2711	4.81795e-07	0.626997
A6353	[mRNA] locus=Contig4:1226643:1228026:+	50	19	29	19	410	45.8	5.6	118.86	1.06184	1.09952	1.07826	0.842512	0.826087	0.857971	7.61798e-05	1.28222
A5065	[mRNA] locus=Contig2:2521776:2523069:+	46	13	37	8	377	40.4	6.47	192.66	0.703854	0.720081	0.759635	1.20487	1.1359	1.17951	6.88131e-05	0.620282
A8906	[mRNA] locus=Contig8:1247042:1249323:+	29	13	35	13	590	63.8	5.97	135.47	1.10239	1.09145	1.07356	0.845924	0.862823	0.861829	2.05917e-05	1.27108
A7976	[mRNA] locus=Contig6:182728:184604:-	47	14	33	14	423	45.6	6.38	162.17	0.954222	0.944049	0.934893	1.13835	1.14039	1.12716	1.03434e-05	0.83184
A5271	[mRNA] locus=Contig2:3179511:3180078:+	73	8	67	8	133	14.8	5.1	287.52	0.907258	0.894153	0.894153	1.11492	1.11492	1.13105	5.67458e-06	0.80204
A9234	[mRNA] locus=Contig9:1840942:1843010:-	35	18	35	18	527	58.4	6.76	131.17	1.0633	1.11474	1.06825	0.875371	0.878338	0.85361	0.00030117	1.24507
A3652	[mRNA] locus=Contig1:112324:114643:+	31	16	32	14	554	61.9	6.06	141.59	0.817365	0.828343	0.847305	1.09082	1.06786	1.07186	2.59648e-05	0.771702
A1080	[mRNA] locus=Contig12:627464:628700:+	50	16	31	16	374	39.8	6.07	136.19	1.22447	1.22952	1.22548	0.987867	0.955511	0.977755	1.27814e-05	1.25961
A4934	[mRNA] locus=Contig2:2038091:2041420:-	23	20	34	20	946	100	6.79	128.93	0.918135	0.91399	0.916062	1.18135	1.15026	1.16788	1.02792e-05	0.785312
A5207	[mRNA] locus=Contig2:2972154:2972986:-	40	21	52	21	254	28.3	9.52	148.76	1.17724	1.18429	1.18127	0.872105	0.851964	0.86002	8.47274e-07	1.37101
A0577	[mRNA] locus=Contig11:65403:66605:+	45	12	28	12	368	38.7	6.54	134.36	0.839718	0.84375	0.837702	1.10383	1.09577	1.11593	1.70913e-06	0.760413
A8735	[mRNA] locus=Contig8:496752:498112:-	47	14	28	13	382	41.6	8.73	115.45	1.14483	1.14778	1.15468	0.882759	0.876847	0.893596	1.29265e-06	1.29929
A4891	[mRNA] locus=Contig2:1913177:1914677:+	45	19	30	19	392	44.8	9.03	112.27	1.15644	1.1604	1.16733	0.783168	0.781188	0.79901	5.40527e-07	1.47424
A9516	[mRNA] locus=Contig9:849955:851916:+	25	14	22	14	593	66.6	6.86	112.03	1.00097	1.01553	1.01942	0.819417	0.831068	0.835922	1.62429e-05	1.22101
A6640	[mRNA] locus=Contig4:2058985:2060338:+	34	13	45	13	346	36.5	8.66	152.38	1.25758	1.2798	1.26061	0.994949	0.980808	1.00808	1.33537e-05	1.27285
A5039	[mRNA] locus=Contig2:2409417:2415182:+	14	18	22	18	1552	172.2	6.67	89.88	1.0943	1.07269	1.10216	0.887033	0.894892	0.875246	4.13576e-05	1.23031
A2936	[mRNA] locus=Contig17:341604:343363:-	43	16	29	16	447	49.8	6.3	111.86	0.823045	0.828189	0.824074	1.23045	1.20782	1.23663	1.4654e-06	0.673572
A1333	[mRNA] locus=Contig12:1392793:1396993:+	17	18	25	18	1081	118.6	6.35	88.03	0.806982	0.793634	0.801848	1.3152	1.29979	1.28234	1.07358e-06	0.616438
A5066	[mRNA] locus=Contig2:2524051:2525341:+	41	14	34	6	376	40.4	6.67	143.71	0.888438	0.864097	0.882353	1.15619	1.16126	1.16329	3.17246e-06	0.756993
A1254	[mRNA] locus=Contig12:148681:152276:+	18	17	21	17	1104	120.6	6.11	85.7	0.795939	0.793909	0.761421	1.72893	1.7198	1.68426	7.81633e-07	0.45807
A0546	[mRNA] locus=Contig10:269991:273048:+	21	17	25	17	912	97.8	7.03	103.86	0.718684	0.676221	0.687898	1.54352	1.53928	1.50106	1.45403e-06	0.454377
A4146	[mRNA] locus=Contig1:2883319:2885446:+	36	18	31	18	535	58.3	5.99	109.56	0.853707	0.855711	0.852705	1.10721	1.10721	1.13126	5.41884e-06	0.765798
A7486	[mRNA] locus=Contig6:461914:463344:-	42	11	19	11	367	42.5	6.64	88.45	1.09674	1.12241	1.14511	0.916091	0.911155	0.908193	0.000121276	1.22988
A2644	[mRNA] locus=Contig16:1101162:1103053:+	39	15	23	13	454	50.7	6.92	90.96	0.928499	0.906344	0.898288	1.19033	1.1853	1.16516	2.23346e-05	0.7719
A6420	[mRNA] locus=Contig4:1398993:1400287:+	39	15	23	15	376	40.3	8.98	90.22	0.850312	0.840956	0.852391	1.31497	1.29938	1.29626	2.92372e-07	0.650452
A2741	[mRNA] locus=Contig17:639889:640418:+	71	13	80	13	108	12.1	6.8	205.03	0.886831	0.893004	0.889918	1.11111	1.08436	1.0823	2.79267e-05	0.814501
A1898	[mRNA] locus=Contig14:835044:837658:-	19	14	25	14	717	77.3	5.97	97.64	1.09808	1.10096	1.1	0.856731	0.891346	0.870192	2.33313e-05	1.26001
A1367	[mRNA] locus=Contig12:1502882:1503931:-	41	12	42	10	288	30.9	5.91	141.88	0.860631	0.847406	0.851475	1.03154	1.01729	1.03154	9.37213e-06	0.830911
A9202	[mRNA] locus=Contig8:297529:298441:-	56	13	33	13	224	24.5	5.91	114.7	1.24721	1.25025	1.21986	0.873354	0.859169	0.888551	9.12853e-06	1.41825
A5456	[mRNA] locus=Contig3:859679:861460:-	33	15	25	15	397	43.5	5.45	79.25	1.12488	1.0989	1.12188	0.914086	0.929071	0.922078	3.1228e-05	1.2099
A0437	[mRNA] locus=Contig10:1569574:1570963:+	23	10	24	2	409	44.7	7.47	109.82	0.883792	0.90316	0.853211	1.0897	1.10092	1.05505	0.000547794	0.813442
A4255	[mRNA] locus=Contig1:3239583:3241156:+	29	7	25	7	413	43.5	5.07	123.3	1.10282	1.09778	1.09073	0.825605	0.8125	0.825605	1.01783e-06	1.33592
A3871	[mRNA] locus=Contig1:2032658:2033482:+	36	9	40	9	253	27.9	6.11	149.08	0.898785	0.890688	0.887652	1.08603	1.07389	1.08907	4.7874e-06	0.823988
A4292	[mRNA] locus=Contig1:453156:454915:+	34	15	19	15	519	56.3	6.7	76.18	1.19403	1.17512	1.19403	0.879602	0.919403	0.885572	3.00162e-05	1.32728
A0279	[mRNA] locus=Contig10:96082:97340:+	49	15	21	15	344	38	6.34	82.32	0.868554	0.865521	0.842265	1.05865	1.09302	1.07887	7.35577e-05	0.797496
A8750	[mRNA] locus=Contig8:539695:542487:-	26	19	28	19	741	81.6	6.11	91.96	1.02933	1.02744	1.05582	0.855251	0.86755	0.855251	5.91622e-05	1.20734
A5753	[mRNA] locus=Contig3:2111959:2113306:+	35	8	20	8	317	33.9	8.25	96.24	0.903885	0.906953	0.892638	1.11247	1.08487	1.10327	2.71003e-05	0.819083
A9555	[mRNA] locus=Contig9:972828:974772:-	29	15	19	15	540	60.2	8.06	66.83	0.870775	0.885686	0.904573	1.10139	1.09344	1.10338	3.19173e-05	0.806811
A2572	[mRNA] locus=Contig16:887165:889353:+	18	8	18	6	544	61.3	6.7	90.67	1.14674	1.13994	1.17007	0.974733	0.91448	0.938776	0.000445146	1.22234
A8777	[mRNA] locus=Contig8:619807:621505:+	32	14	22	14	475	55.2	6.28	78.69	0.912488	0.883972	0.892822	1.15536	1.11701	1.15536	8.7535e-05	0.784567
A1379	[mRNA] locus=Contig12:1533344:1535078:+	28	10	16	10	430	48.4	6.64	65.29	1.21752	1.23464	1.24572	0.780463	0.774421	0.791541	1.24009e-06	1.57597
A3733	[mRNA] locus=Contig1:1356425:1357711:-	36	13	19	13	353	37.3	5.87	76.23	0.769628	0.777893	0.786157	1.20661	1.19215	1.19525	3.40783e-07	0.649325
A8950	[mRNA] locus=Contig8:1408610:1410463:+	26	12	18	12	524	58.1	6.74	78.86	0.839092	0.854886	0.848963	1.02468	1.05035	1.04936	3.51901e-05	0.813902
A0833	[mRNA] locus=Contig11:982385:983781:+	33	10	16	10	382	42.2	5.86	68.7	0.873239	0.909457	0.897384	1.13179	1.10262	1.12777	8.46985e-05	0.797127
A3329	[mRNA] locus=Contig19:396364:397362:-	36	13	18	13	332	37.1	8.38	59.02	1.14356	1.17601	1.14258	0.672566	0.697148	0.683382	3.59666e-06	1.6863
A0608	[mRNA] locus=Contig11:179822:180443:-	71	10	18	10	149	16	8.44	73.44	1.19578	1.21209	1.19866	0.853167	0.835893	0.877159	1.1664e-05	1.40539
A9048	[mRNA] locus=Contig8:1750426:1753783:+	20	17	19	17	933	104.1	9.66	73.56	1.14538	1.13556	1.17682	0.764244	0.790766	0.761297	1.66671e-05	1.49279
A4984	[mRNA] locus=Contig2:2207978:2209349:+	37	11	26	7	358	38.8	7.59	89.89	0.880509	0.918707	0.935357	0.369246	0.377081	0.389814	6.63185e-06	2.4069
A0510	[mRNA] locus=Contig10:169986:170795:-	40	10	20	8	215	23.7	8.91	74.03	1.01367	1.02637	1.00684	0.75	0.740234	0.739258	2.1479e-06	1.36662
A1025	[mRNA] locus=Contig12:463814:466481:+	22	12	16	12	667	76.1	9.48	68.12	1.14718	1.16835	1.18145	0.938508	0.921371	0.929435	2.94546e-05	1.2537
A1780	[mRNA] locus=Contig14:493723:496767:-	21	13	15	13	720	80.3	8.5	60.06	0.856719	0.882411	0.869565	1.10079	1.07609	1.05336	0.000184631	0.807586
A7556	[mRNA] locus=Contig6:53668:55832:-	26	12	17	12	513	57.4	8.4	62.81	0.85261	0.845445	0.862845	1.25486	1.22313	1.20061	2.29214e-05	0.69616
A2078	[mRNA] locus=Contig14:449098:451300:-	27	11	15	11	520	58.6	5.85	66.95	0.87338	0.865404	0.88335	1.05184	1.04287	1.06381	2.35301e-05	0.830177
A8211	[mRNA] locus=Contig7:1174340:1176367:-	14	7	17	7	583	62.6	7.43	67.14	1.12687	1.15485	1.13387	0.906094	0.91009	0.89011	2.20686e-05	1.26209
A0153	[mRNA] locus=Contig10:787225:788378:+	36	11	15	11	329	36.1	6.96	62.64	0.875764	0.904277	0.90224	1.09063	1.06619	1.09776	0.000135486	0.824155
A9416	[mRNA] locus=Contig9:471471:472583:+	42	12	15	12	325	36.7	6.38	62.45	0.802209	0.787149	0.792169	1.12149	1.12751	1.0753	5.12788e-05	0.7164
A3084	[mRNA] locus=Contig18:390102:391148:+	44	9	14	9	257	28.2	6.01	65.2	1.09543	1.10537	1.10537	0.902584	0.89662	0.923459	2.46391e-05	1.21431
A6918	[mRNA] locus=Contig5:571517:573899:-	17	4	54	4	444	48.1	5	224.7	0.716904	0.720978	0.700611	1.43075	1.39613	1.42668	6.0561e-07	0.502753
A8403	[mRNA] locus=Contig7:1720504:1721149:+	41	8	31	8	120	13.7	6.16	92.47	1.15261	1.16165	1.1506	0.88755	0.880522	0.904618	4.82635e-06	1.29639
A9496	[mRNA] locus=Contig9:756252:757034:-	47	8	13	7	201	21.7	5.2	59.13	0.847023	0.847023	0.843943	1.09856	1.10883	1.11499	7.38362e-07	0.763906
A8411	[mRNA] locus=Contig7:1762732:1765727:-	23	10	12	10	609	66.2	5.66	54.07	0.894954	0.899073	0.911432	1.207	1.21627	1.18023	1.47629e-05	0.750786
A1700	[mRNA] locus=Contig13:927158:927678:+	58	7	51	7	132	14.1	4.97	193.47	0.658966	0.651265	0.673267	1.91859	1.89109	1.89659	3.18091e-08	0.3476
A0663	[mRNA] locus=Contig11:379951:383630:-	11	9	12	9	1063	117.6	6.87	50.96	0.690291	0.7	0.732039	1.13786	1.14078	1.16893	1.03341e-05	0.615601
A5557	[mRNA] locus=Contig3:1195253:1196014:+	80	10	15	10	140	15.4	5.16	59.44	0.723426	0.734778	0.75645	1.1517	1.13622	1.13416	3.52547e-06	0.647165
A5196	[mRNA] locus=Contig2:2939596:2941983:-	25	9	13	9	511	57.2	8.56	60.91	0.768131	0.757916	0.780388	1.22574	1.22268	1.21655	3.49061e-07	0.62932
A4035	[mRNA] locus=Contig1:2580455:2580865:-	74	8	16	8	136	14.9	4.88	67.79	0.85189	0.870276	0.878447	1.09908	1.08376	1.1001	1.77994e-05	0.792159
A9578	[mRNA] locus=Contig9:1068559:1069450:-	42	5	15	5	207	22	6.19	80.54	0.86451	0.857432	0.888777	1.27401	1.25885	1.19717	0.000123888	0.699919
A5876	[mRNA] locus=Contig3:2583351:2584657:+	27	13	21	8	345	38	8.05	63.5	1.15325	1.14355	1.18817	0.824442	0.845781	0.836081	2.56598e-05	1.39048
A7314	[mRNA] locus=Contig5:207644:209769:+	22	10	16	10	585	64.1	7.69	56.19	0.912402	0.929134	0.92126	1.11024	1.10138	1.11024	5.08769e-06	0.831704
A4516	[mRNA] locus=Contig2:657330:658576:+	28	7	11	7	304	33.1	5.59	49.32	0.924509	0.927611	0.937952	1.15202	1.09307	1.11479	0.000426014	0.830409
A0213	[mRNA] locus=Contig10:952870:953782:-	39	11	16	11	232	26.1	6.71	58.57	0.640086	0.647629	0.631466	1.43319	1.43103	1.45582	1.04693e-07	0.44425
A7015	[mRNA] locus=Contig5:114497:115543:+	44	10	18	10	253	27.8	5.3	76.38	0.812686	0.81665	0.813677	1.09812	1.07631	1.1001	3.57815e-06	0.746065
A1997	[mRNA] locus=Contig14:1125426:1125882:-	53	6	19	6	115	12.8	5.48	72.3	0.801644	0.810894	0.82631	1.12539	1.07708	1.10997	5.30577e-05	0.736271
A9731	[mRNA] locus=Contig9:1661135:1662577:-	21	8	14	5	425	46.4	7.21	58.76	1.1078	1.12993	1.11453	0.847931	0.837344	0.870067	2.19596e-05	1.31186
A5984	[mRNA] locus=Contig3:87206:88339:+	38	7	14	7	236	26.1	5.34	64.95	0.943532	0.922998	0.938398	1.16324	1.13142	1.13758	5.44482e-05	0.81723
A1092	[mRNA] locus=Contig12:669430:671340:-	26	13	17	13	521	55.9	4.73	51.87	1.20365	1.21518	1.18636	0.807877	0.798271	0.813641	1.99611e-06	1.48988
A4378	[mRNA] locus=Contig20:215744:217389:-	33	8	25	8	327	35.7	4.84	91.87	1.06993	1.06893	1.05594	0.851149	0.841159	0.864136	1.20748e-05	1.24971
A3383	[mRNA] locus=Contig19:636933:641248:-	11	11	14	11	1002	108.9	6.76	46.73	0.920245	0.888548	0.903885	1.10532	1.09509	1.08487	6.22419e-05	0.825708
A4632	[mRNA] locus=Contig2:980718:982976:-	18	10	14	10	734	79.8	7.08	51.87	0.88685	0.906218	0.915392	1.11009	1.12436	1.11111	2.45799e-05	0.809567
A9021	[mRNA] locus=Contig8:1637103:1638576:+	34	9	16	9	283	30.6	9.35	66.91	0.913502	0.901899	0.887131	1.19726	1.173	1.2057	1.9643e-05	0.755752
A8039	[mRNA] locus=Contig7:658845:660282:+	20	7	11	7	426	46.6	6.84	44.09	0.88004	0.896169	0.899194	1.13004	1.15827	1.11089	8.71496e-05	0.78707
A8288	[mRNA] locus=Contig7:1387763:1389103:+	37	9	10	9	352	38.4	6.89	49.62	1.03027	1.06641	1.0791	0.873047	0.855469	0.879883	0.000317881	1.21752
A0648	[mRNA] locus=Contig11:329669:332761:+	13	12	14	11	951	105.7	6.02	49.69	1.0375	0.986538	1.02981	0.792308	0.811538	0.779808	0.000261307	1.28116
A6114	[mRNA] locus=Contig4:570004:573443:-	11	9	11	9	975	109	6.28	45.52	0.762097	0.777218	0.787298	1.0877	1.0877	1.10887	6.13924e-06	0.70841
A8709	[mRNA] locus=Contig8:44076:46095:-	16	6	13	6	495	52.6	5.35	59.33	1.03485	1.05131	1.0242	0.879961	0.843175	0.849952	0.000202337	1.2088
A5555	[mRNA] locus=Contig3:1183729:1185686:-	23	9	12	9	470	53.1	8.7	51.28	0.793207	0.776224	0.78022	1.43856	1.48052	1.47053	9.72517e-07	0.535275
A8907	[mRNA] locus=Contig8:1251847:1254207:+	16	8	10	8	607	65.6	5.86	41.64	1.205	1.20982	1.16266	0.683349	0.698749	0.701636	6.3883e-06	1.71686
A6162	[mRNA] locus=Contig4:712705:713189:-	63	5	61	5	105	11.6	4.88	188.76	0.903193	0.877446	0.898043	1.11946	1.08651	1.10505	6.94164e-05	0.80902
A6574	[mRNA] locus=Contig4:1852322:1854349:-	16	4	84	4	359	36.9	6.6	332.6	0.868802	0.876033	0.863636	1.2624	1.25207	1.26963	3.84235e-07	0.689326
A6188	[mRNA] locus=Contig4:78255:80925:-	18	10	14	10	522	58.7	5.59	42.92	0.721782	0.713861	0.730693	1.22376	1.18911	1.19604	2.05898e-06	0.600274
A7863	[mRNA] locus=Contig6:2144312:2145610:+	27	9	14	9	398	43.3	5.24	52.77	0.88725	0.88725	0.872497	1.25184	1.22655	1.24025	2.21009e-06	0.711816
A1956	[mRNA] locus=Contig14:1010965:1011762:-	47	9	29	9	194	19.2	8.27	85.54	1.22741	1.21726	1.19086	0.950254	0.95533	0.932995	3.20379e-05	1.28076
A1344	[mRNA] locus=Contig12:1432412:1433256:+	30	5	9	5	264	29.6	5.16	39.37	0.76839	0.823062	0.817097	1.17197	1.17396	1.16402	3.10699e-05	0.686208
A1873	[mRNA] locus=Contig14:773147:775270:+	15	8	10	8	633	65.8	5.41	41.03	0.828019	0.824155	0.826087	1.09855	1.09275	1.06377	1.80597e-05	0.761354
A4905	[mRNA] locus=Contig2:1949922:1950575:-	48	6	11	6	146	16.6	6.2	45.93	1.08939	1.0943	1.09528	0.836935	0.812377	0.832024	4.24267e-06	1.32146
A5398	[mRNA] locus=Contig3:657363:659358:-	17	8	11	7	501	56.7	5.59	41.86	0.907238	0.87156	0.896024	1.06422	1.11621	1.07441	0.000533581	0.821798
A1951	[mRNA] locus=Contig14:997987:999034:-	32	7	9	7	252	27.3	6.34	38.15	0.722613	0.650251	0.653266	1.46332	1.27236	1.47437	0.000474854	0.48126
A5213	[mRNA] locus=Contig2:2995470:2998290:+	9	6	11	6	667	71.2	6.54	50.18	1.0213	1.05034	1.00387	0.70668	0.695063	0.689255	2.25023e-05	1.47083
A0647	[mRNA] locus=Contig11:327261:328856:-	14	6	11	6	531	60.2	5.64	43.31	1.01326	1.04261	1.05682	0.739583	0.755682	0.733902	3.36539e-05	1.39635
A4522	[mRNA] locus=Contig2:672407:674448:+	18	8	9	6	466	52.8	5.92	36.76	0.885714	0.89064	0.904433	1.08276	1.10542	1.08374	2.9051e-05	0.819332
A2647	[mRNA] locus=Contig16:1109464:1110152:+	29	6	22	1	154	17.3	6.54	59.37	1.13645	1.23187	1.16889	0.895992	0.837786	0.824427	0.000786256	1.38269
A5707	[mRNA] locus=Contig3:1948129:1949393:+	29	12	12	12	351	40.7	8.53	36.48	0.942623	0.934426	0.931352	1.18238	1.16496	1.15164	1.73103e-05	0.802635
A4565	[mRNA] locus=Contig2:788083:788736:-	46	6	11	6	140	15.2	6.8	37.41	1.10954	1.10198	1.11143	0.872521	0.864967	0.838527	2.02316e-05	1.28996
A7155	[mRNA] locus=Contig5:1375308:1375877:-	29	7	22	7	189	20.6	9.67	65.87	0.86996	0.851815	0.876008	1.15927	1.16028	1.12198	4.22224e-05	0.754833
A7773	[mRNA] locus=Contig6:1834005:1835235:-	23	6	9	6	243	27.6	7.49	35	1.23975	1.23554	1.24606	0.925342	0.927445	0.968454	3.10279e-05	1.31905
A5610	[mRNA] locus=Contig3:1576062:1577794:-	22	7	10	7	352	39.2	9.07	33.66	0.971398	0.970339	0.994703	1.1928	1.18856	1.20127	1.64215e-05	0.819633
A6701	[mRNA] locus=Contig4:2231297:2233589:+	21	7	8	7	397	42.1	4.88	32.18	0.838843	0.802686	0.811983	1.15289	1.13636	1.21591	0.00019006	0.699971
A6534	[mRNA] locus=Contig4:1699515:1701738:+	21	8	11	8	437	48.9	7.74	36.95	0.846	0.88	0.908	1.205	1.219	1.188	8.35888e-05	0.729236
A1930	[mRNA] locus=Contig14:932031:932778:-	71	5	9	5	87	9.4	5.76	37.17	0.847236	0.824121	0.831156	1.00804	1.01407	1.03317	5.53307e-05	0.819079
A7113	[mRNA] locus=Contig5:1243713:1244302:-	40	3	11	3	124	13	5.78	60.69	0.980431	0.988258	1.00587	0.794521	0.772016	0.815068	0.000169158	1.24897
A8362	[mRNA] locus=Contig7:1610562:1612106:-	12	2	7	2	300	30.6	6.79	37.14	0.953535	0.987879	1.00505	0.807071	0.806061	0.79798	0.000318075	1.22204
A5688	[mRNA] locus=Contig3:1863796:1864834:+	25	6	9	6	279	30.6	10.02	36.04	1.02303	1.05182	1.03455	0.856046	0.863724	0.860845	3.44187e-05	1.20491
A4228	[mRNA] locus=Contig1:3162265:3164446:-	14	8	9	6	554	60.4	6.28	33.67	0.88	0.853659	0.866341	1.13366	1.05756	1.13463	0.000814701	0.781754
A8572	[mRNA] locus=Contig7:2264213:2264865:+	48	5	7	5	145	15.8	6.74	33.53	1.20357	1.24032	1.23535	0.843098	0.825223	0.836147	6.44954e-06	1.46907
A6700	[mRNA] locus=Contig4:2229594:2230781:+	23	5	9	5	210	22.4	6.3	32.52	0.710665	0.695882	0.701162	1.29884	1.25026	1.21014	2.9444e-05	0.560674
A2092	[mRNA] locus=Contig15:41705:45134:-	11	8	10	8	873	97.3	4.69	33.69	0.876579	0.897959	0.8931	1.07289	1.08552	1.06803	2.34526e-05	0.826807
A7061	[mRNA] locus=Contig5:1061947:1063306:+	25	7	9	7	302	33.8	6.19	28.8	1.07907	1.08968	1.07522	0.841851	0.83028	0.823529	3.45332e-06	1.29985
A2868	[mRNA] locus=Contig17:1081598:1084024:-	8	5	10	2	696	74.1	6.62	36.23	0.571278	0.585005	0.588173	1.50581	1.55755	1.49419	1.27613e-06	0.382762
A5856	[mRNA] locus=Contig3:2526655:2527338:-	41	6	10	6	131	15.1	9.72	33.23	1.06019	1.0699	1.07184	0.872816	0.881553	0.858252	1.39658e-05	1.22557
A8384	[mRNA] locus=Contig7:1668369:1669585:+	14	4	9	4	342	36.4	9.26	34.52	0.877301	0.854806	0.881391	1.21779	1.23517	1.23211	3.45049e-06	0.709212
A6871	[mRNA] locus=Contig4:403176:403736:+	56	5	8	5	111	12.4	5.66	29.62	1.14412	1.13627	1.11569	0.881373	0.916667	0.909804	7.52453e-05	1.25416
A3664	[mRNA] locus=Contig1:1169350:1170794:+	11	4	8	4	362	39.6	6.77	30.8	0.828571	0.809524	0.785714	1	0.988571	0.973333	0.000252603	0.818328
A0821	[mRNA] locus=Contig11:942499:942913:-	50	6	10	6	101	11.5	10.1	32.77	1.05461	1.05838	1.06309	0.886064	0.870056	0.867232	8.42809e-06	1.2107
A5378	[mRNA] locus=Contig3:590706:592019:-	20	8	9	8	383	40.1	6.55	26.16	1.20198	1.16931	1.2198	0.926733	0.943564	0.905941	0.000121473	1.29351
A5861	[mRNA] locus=Contig3:2537228:2538126:+	37	7	8	7	204	23.8	7.15	30.37	0.924922	0.908238	0.901981	1.19187	1.23775	1.17205	0.00015082	0.759409
A8525	[mRNA] locus=Contig7:2100236:2101569:+	21	7	8	5	344	37.6	6.99	29.95	0.900208	0.909563	0.944906	1.13825	1.20686	1.158	0.000525229	0.78635
A7295	[mRNA] locus=Contig5:2190593:2191909:-	19	6	8	6	350	39.2	6.02	27.31	1.11747	1.13031	1.14215	0.901283	0.937808	0.951629	0.000275021	1.21472
A2693	[mRNA] locus=Contig17:484604:485956:-	17	4	6	4	358	39	5.3	30.39	1.07446	1.11781	1.10556	0.904807	0.918944	0.892554	0.000206177	1.21409
A8240	[mRNA] locus=Contig7:1257788:1259175:+	14	4	6	4	359	39.5	5.26	26.48	0.959077	0.933893	0.928646	1.21511	1.22665	1.22665	9.94368e-06	0.769165
A6370	[mRNA] locus=Contig4:1260500:1261678:-	13	5	7	5	302	33.5	6.6	24.14	1.02381	1.09619	1.12952	0.80381	0.814286	0.779048	0.000989286	1.35558
A8888	[mRNA] locus=Contig8:1187399:1191151:+	7	8	8	8	1126	124.1	7.43	29.85	1.10382	1.13124	1.14496	0.915769	0.899119	0.893242	8.54927e-05	1.2481
A5432	[mRNA] locus=Contig3:776990:779034:+	12	5	6	5	551	59.1	5.63	25.36	0.831643	0.818458	0.868154	1.10852	1.06187	1.09229	0.000252069	0.771837
A8026	[mRNA] locus=Contig7:626729:628232:-	32	5	8	5	207	22.9	8.53	39.11	0.784459	0.824237	0.838113	0.958372	0.969473	1.0185	0.00244448	0.830455
A0219	[mRNA] locus=Contig10:972214:972777:-	39	6	6	5	187	21.4	8.34	27.2	1.15619	1.15422	1.20727	0.967583	0.991159	0.883104	0.00372135	1.23782
A1199	[mRNA] locus=Contig12:952848:953720:-	28	5	7	5	198	20.4	6.52	26.22	0.802432	0.78926	0.816616	1.23607	1.29787	1.24924	2.31889e-05	0.636583
A3088	[mRNA] locus=Contig18:398485:400274:+	16	7	7	7	506	56.7	8.24	24.01	1.11451	1.11352	1.14709	0.920039	0.921027	0.934847	7.67887e-05	1.21586
A0968	[mRNA] locus=Contig11:1525468:1527023:-	12	5	7	5	500	55.1	6.65	29.9	1.11469	1.16097	1.1499	0.962777	0.94165	0.938632	0.000257245	1.20488
A3661	[mRNA] locus=Contig1:1164874:1166642:+	18	7	7	7	442	48.7	6.77	26.88	1.07205	1.07301	1.07685	0.543708	0.573487	0.521614	4.00152e-06	1.966
A1490	[mRNA] locus=Contig13:146035:148160:-	9	4	7	4	519	57	7.25	31.8	0.762897	0.797619	0.790675	1.11508	1.1756	1.09127	0.000227737	0.695219
A5676	[mRNA] locus=Contig3:1805798:1807139:+	11	3	5	3	345	36.5	5.5	25.96	1.05451	1.13082	1.10406	0.858276	0.886026	0.88107	0.000759849	1.25293
A3580	[mRNA] locus=Contig1:886228:887685:-	17	5	7	5	347	37.8	7.27	24.88	0.896794	0.911824	0.95491	1.14128	1.11523	1.11423	0.000490131	0.819857
A3910	[mRNA] locus=Contig1:2197611:2198305:+	38	6	11	6	157	18.4	6.89	36.57	0.890891	0.901902	0.903904	1.12112	1.12412	1.11411	1.59017e-06	0.802741
A2843	[mRNA] locus=Contig17:981212:982774:+	11	4	7	2	316	34.8	6.81	27.34	1.4534	1.33333	1.37362	0.464455	0.467615	0.494471	1.53483e-05	2.91639
A8160	[mRNA] locus=Contig7:1010047:1011097:+	18	4	8	4	293	29.8	4.83	31.5	1.24442	1.32454	1.30223	0.778905	0.735294	0.735294	4.21366e-05	1.72092
A1482	[mRNA] locus=Contig13:89374:89847:-	25	3	17	3	157	17.1	4.56	55.74	0.68869	0.706607	0.709966	1.81187	1.69317	1.73236	7.99234e-06	0.401967
A1348	[mRNA] locus=Contig12:1446610:1448237:-	13	5	11	2	421	43.5	5.26	34.74	0.808448	0.785855	0.795678	1.20432	1.18566	1.18566	1.6272e-06	0.668407
A2102	[mRNA] locus=Contig15:98029:101942:-	6	5	8	5	981	106.8	5.01	29.4	0.842536	0.867076	0.856851	1.182	1.15235	1.15746	1.18616e-05	0.734993
A3315	[mRNA] locus=Contig19:346342:347522:+	18	6	6	5	354	40.4	8.75	19.78	1.05859	1.04965	1.08937	0.840119	0.865938	0.852036	0.000113337	1.25
A5435	[mRNA] locus=Contig3:790469:792126:+	16	7	8	6	395	45.7	7.47	24.93	0.847425	0.804665	0.793003	1.10398	1.05345	1.08552	0.000276909	0.753971
A1210	[mRNA] locus=Contig12:976075:977477:-	15	5	7	5	320	34.2	9.42	24.16	1.08458	1.04378	1.0199	0.81791	0.859701	0.838806	0.000713949	1.25109
A2154	[mRNA] locus=Contig15:418973:421439:+	7	6	13	2	603	67.7	7.47	38.34	0.865564	0.840745	0.80455	1.23681	1.19235	1.22337	6.63996e-05	0.687429
A9046	[mRNA] locus=Contig8:1742870:1743740:+	20	3	6	3	189	21.6	5.96	27.08	1.12263	1.11964	1.13858	0.878365	0.919242	0.909272	7.95159e-05	1.24899
A7788	[mRNA] locus=Contig6:1872066:1874473:-	9	3	4	3	478	53.7	5.88	18.88	0.899408	0.927022	0.938856	1.06509	1.15582	1.10256	0.00295652	0.832047
A6969	[mRNA] locus=Contig5:725315:727536:+	7	4	6	4	523	57.9	7.68	19.04	1.05362	1.08342	1.14201	0.898709	0.927507	0.888779	0.00271394	1.20775
A1402	[mRNA] locus=Contig12:201839:202492:+	24	5	7	5	217	23.7	5.9	23.76	0.921956	0.939646	0.956296	1.26847	1.21644	1.27992	0.000134797	0.74848
A2789	[mRNA] locus=Contig17:798484:799457:-	18	6	6	6	246	27.1	8.82	18.52	0.883603	0.852227	0.870445	1.19838	1.23785	1.18117	6.03896e-05	0.720481
A1209	[mRNA] locus=Contig12:138894:140687:+	6	5	6	5	481	52.2	9.13	18.58	1.02154	1.03795	1.05949	1.32103	1.27179	1.31385	0.000155053	0.798372
A8886	[mRNA] locus=Contig8:108321:109509:+	14	3	6	3	315	33.4	4.78	28.88	0.818956	0.85197	0.902023	1.39723	1.42279	1.35889	6.15657e-05	0.615698
A5404	[mRNA] locus=Contig3:681305:682614:+	14	4	4	4	397	43.1	5.2	17.55	0.981802	0.985441	0.972702	0.727934	0.755232	0.787989	0.000232233	1.29447
A6269	[mRNA] locus=Contig4:985528:986316:-	22	4	6	4	205	22.9	5	22.72	0.824442	0.809893	0.831232	1.03104	1.04947	1.07081	6.33532e-05	0.782395
A3067	[mRNA] locus=Contig18:326319:328239:-	12	4	4	4	378	40.1	5.22	19.28	1.21681	1.2149	1.17287	0.573066	0.619866	0.575931	8.03339e-06	2.0378
A6026	[mRNA] locus=Contig3:251148:252638:+	12	3	4	3	304	32.9	4.68	19.89	1.03647	1.12668	1.14491	0.831094	0.786948	0.745681	0.00163791	1.39951
A0225	[mRNA] locus=Contig10:981462:982019:+	18	4	5	4	185	20.5	11.72	18.98	1.00746	1.02144	1.01771	0.82479	0.861137	0.817335	0.000215413	1.21705
A1132	[mRNA] locus=Contig12:96435:100056:+	5	4	4	4	1055	116.6	6.79	17.91	0.907206	0.910168	0.899309	1.08588	1.14116	1.09082	0.000366973	0.818804
A7747	[mRNA] locus=Contig6:1753622:1755913:-	8	2	4	2	638	70	4.78	27.4	0.786603	0.773206	0.813397	1.10622	1.06986	1.15694	0.000329116	0.71203
A7945	[mRNA] locus=Contig6:172290:174355:-	9	5	7	5	550	59.4	6.99	23.34	1.14028	0.962806	0.939426	1.25717	1.34006	1.18916	0.0322387	0.803536
A0350	[mRNA] locus=Contig10:1320470:1320953:+	38	3	12	3	82	9.5	10.11	35.66	1.20217	1.17751	1.18836	0.949704	0.977318	0.912229	0.000272239	1.25669
A2454	[mRNA] locus=Contig16:548047:549236:-	17	5	5	5	319	34	7.17	15.97	1.0668	1.07662	1.10511	0.833006	0.816306	0.811395	3.78902e-05	1.32016
A7296	[mRNA] locus=Contig5:2200229:2202553:+	6	3	4	3	550	60.7	8.35	16.74	1.04032	1.02218	1.08871	0.828629	0.888105	0.847782	0.00179365	1.22877
A9414	[mRNA] locus=Contig9:464587:465677:-	17	2	3	2	248	26.2	6.67	20.86	1.04038	1.05634	1.12676	0.70892	0.678873	0.686385	0.000166012	1.5541
A7889	[mRNA] locus=Contig6:159090:160146:-	20	4	4	4	279	28.8	6.8	18.48	0.747984	0.771169	0.825605	1.03327	1.03226	1.07056	0.000550015	0.74767
A6884	[mRNA] locus=Contig5:454526:459942:+	5	4	4	4	1208	131.6	8.63	16.41	1.10355	1.11218	1.07095	0.723873	0.770853	0.718121	6.81e-05	1.48527
A9744	[mRNA] locus=Contig9:1707275:1708954:-	10	4	4	4	500	56.6	6.8	16.76	0.905253	0.837711	0.807692	1.05722	1.0075	1.10131	0.0065939	0.80563
A3811	[mRNA] locus=Contig1:1853971:1854469:+	25	6	8	6	149	16.8	10.59	21.32	1.08211	1.10068	1.08895	0.895406	0.841642	0.868035	0.000173399	1.25591
A8791	[mRNA] locus=Contig8:684199:685061:-	13	3	4	1	268	30.2	9.14	15	0.983471	1.05418	0.964187	0.865932	0.795225	0.82461	0.00732568	1.20761
A1347	[mRNA] locus=Contig12:1441555:1443178:-	8	4	10	1	421	43.3	5.34	26.26	0.64247	0.722644	0.712893	1.75515	1.74648	1.48646	0.000451927	0.416594
A8201	[mRNA] locus=Contig7:1146725:1148877:+	9	3	7	3	492	51.7	4.72	25.78	0.678535	0.668362	0.697864	1.47406	1.32655	1.44761	9.16898e-05	0.481322
A6501	[mRNA] locus=Contig4:1628032:1628857:+	24	6	8	6	179	19.8	9.41	21.91	1.06575	1.10206	1.09715	0.912659	0.875368	0.909715	0.00033195	1.21026
A6958	[mRNA] locus=Contig5:693799:695327:-	7	3	5	3	384	42.2	6.23	14.88	0.895652	0.83285	0.866667	1.0628	1.02705	1.05604	0.000978954	0.824939
A7008	[mRNA] locus=Contig5:858990:861312:+	6	3	5	3	652	68.7	4.75	14.64	0.850674	0.879576	0.899807	1.12909	1.158	1.15029	8.61514e-05	0.765135
A9712	[mRNA] locus=Contig9:1574082:1575061:-	19	5	6	5	240	25.9	6.05	16.71	0.977371	0.979526	0.96444	1.31034	1.30603	1.35453	2.71651e-05	0.735685
A5124	[mRNA] locus=Contig2:2701533:2703305:-	5	3	4	2	518	58.2	5.43	12.89	1.01009	0.933945	0.993578	0.818349	0.772477	0.844954	0.0059427	1.20603
A2632	[mRNA] locus=Contig16:1072982:1073988:+	16	3	3	3	276	30.1	6.8	13.56	0.889452	0.894523	0.876268	1.17241	1.18154	1.1217	0.000150288	0.765392
A5886	[mRNA] locus=Contig3:2611215:2612835:-	11	3	4	3	361	39.5	6.28	18.07	1.21158	1.28743	1.23752	1.01896	0.958084	0.932136	0.00125918	1.28439
A3725	[mRNA] locus=Contig1:1334175:1335317:+	14	3	3	3	234	25.5	9.23	14.33	1.06932	1.06932	1.14695	0.84658	0.873383	0.873383	0.00108506	1.26693
A7602	[mRNA] locus=Contig6:1167027:1168094:-	11	3	4	3	262	27.7	5.27	13.51	1.05871	1.07045	1.06849	0.837573	0.849315	0.879648	8.66232e-05	1.2459
A6281	[mRNA] locus=Contig4:1013443:1014159:+	21	4	4	4	238	25.7	10.29	13.04	1.15172	1.15764	1.15764	0.879803	0.883744	1.02365	0.00873625	1.2439
A1212	[mRNA] locus=Contig12:983530:984135:-	9	1	3	1	162	17.6	4.72	15.05	1.23495	1.25146	1.27087	0.814563	0.795146	0.848544	2.07993e-05	1.52844
A4877	[mRNA] locus=Contig2:1859633:1860768:+	13	3	4	3	249	27.2	5.67	13.15	0.744136	0.727079	0.702559	1.61407	1.59488	1.54158	4.1585e-06	0.457585
A8730	[mRNA] locus=Contig8:489282:490655:+	7	3	4	3	441	48.4	5.67	11.08	0.959851	0.94958	0.968254	0.762838	0.760971	0.769374	5.25818e-06	1.25489
A8571	[mRNA] locus=Contig7:2260792:2262749:-	8	3	3	3	430	47.9	5.48	12.6	1.09634	1.08574	1.14258	0.791908	0.88632	0.846821	0.0011994	1.31667
A5493	[mRNA] locus=Contig3:964694:966790:+	5	3	5	3	510	55.8	8.75	16.28	0.889216	0.913725	0.977451	1.15	1.0951	1.1049	0.00371283	0.829968
A3865	[mRNA] locus=Contig1:2020368:2021853:+	9	2	3	2	324	34.3	4.64	11.11	0.773774	0.751752	0.823824	1.18318	1.17017	1.16917	5.67212e-05	0.666951
A7748	[mRNA] locus=Contig6:1756813:1758286:+	11	3	3	3	395	43.4	6.11	12.54	0.671336	0.659483	0.678879	1.59052	1.55065	1.53448	9.17051e-07	0.429823
A0207	[mRNA] locus=Contig10:938961:943853:+	3	5	5	5	1155	126.8	5.2	12.87	0.944499	1.06037	1.20643	0.8111	0.834469	0.849075	0.0355501	1.28728
A7080	[mRNA] locus=Contig5:1131661:1132432:-	10	2	3	2	239	26.2	9.85	11.12	0.908911	0.939604	0.928713	1.20198	1.1802	1.12673	0.000535955	0.791479
A0299	[mRNA] locus=Contig10:1155908:1156552:+	15	4	4	4	191	21.1	9.23	7.5	0.997191	1.03371	1.06648	0.817416	0.853933	0.885768	0.00305109	1.21128
A5941	[mRNA] locus=Contig3:2793588:2794022:+	22	3	3	3	144	16.2	7.01	11.5	0.959375	0.975	1.01771	1.36042	1.27604	1.31563	0.000371622	0.746969
A5781	[mRNA] locus=Contig3:2197075:2197883:-	17	4	8	4	211	22.5	9.41	15.56	0.936788	0.950259	0.882902	1.12953	1.19689	1.14093	0.00136076	0.798864
A1316	[mRNA] locus=Contig12:1341833:1342584:+	13	3	3	3	230	25.2	9.09	10.7	0.891412	0.87463	0.865745	1.06614	1.19348	1.05923	0.0066472	0.79298
A4845	[mRNA] locus=Contig2:1774629:1776817:-	7	4	4	2	516	58	7.33	13.26	0.965775	0.913369	1.00107	1.25134	1.28984	1.29091	0.000375995	0.751605
A9223	[mRNA] locus=Contig9:1805729:1806536:+	13	3	6	3	210	21.6	4.61	17.59	0.947783	0.968473	0.948768	1.16256	1.18916	1.15961	4.88745e-05	0.815937
A0358	[mRNA] locus=Contig10:1348216:1348807:-	19	3	3	3	139	15.7	9.33	9.54	1.38842	1.37053	1.36632	0.997895	0.951579	0.986316	1.37951e-05	1.40516
A7440	[mRNA] locus=Contig5:342266:344477:+	8	2	2	1	452	48.9	4.5	12.31	0.780512	0.713583	0.715551	1.13976	1.15945	1.11713	8.95051e-05	0.646788
A2550	[mRNA] locus=Contig16:830590:831765:-	11	3	3	3	254	28	8.75	9.73	0.868474	0.929719	0.960843	1.09337	1.14056	1.13655	0.00278801	0.818588
A7526	[mRNA] locus=Contig6:625416:626736:+	8	3	3	3	369	41.5	6.48	9.28	0.915152	0.966667	0.894949	1.12525	1.10404	1.11212	0.00106596	0.831016
A4282	[mRNA] locus=Contig1:413164:414621:-	5	2	4	2	463	48.3	9.94	11.33	0.944954	0.927625	0.964322	1.08665	1.18451	1.14169	0.00315418	0.831243
A3585	[mRNA] locus=Contig1:897985:899338:-	15	3	3	3	233	24.7	5.26	12.19	0.733075	0.741779	0.745648	1.12669	1.05126	1.09865	9.45068e-05	0.677686
A2435	[mRNA] locus=Contig16:491403:494259:+	5	5	5	5	872	90	8.46	10.04	1.13623	1.09378	1.11254	0.887463	0.879566	0.893386	6.11727e-05	1.2564
A8414	[mRNA] locus=Contig7:1767765:1768903:-	8	3	3	3	321	36.9	6.46	9.67	0.880814	0.778101	0.889535	1.06589	1.07364	1.10853	0.00361086	0.784606
A7142	[mRNA] locus=Contig5:1330900:1331472:+	10	1	5	1	131	13.6	4.15	16.5	0.989637	0.997927	0.968912	1.27461	1.25907	1.22591	8.97284e-05	0.786384
A1791	[mRNA] locus=Contig14:525683:527342:-	6	2	3	2	421	44.7	4.89	11.74	1.32752	1.37782	1.32546	1.07392	1.05955	1.05441	0.000100305	1.26441
A0571	[mRNA] locus=Contig11:47929:49293:-	9	3	3	3	305	34.9	6.89	9.84	0.92999	0.887147	0.942529	1.09404	1.16301	1.20899	0.00324417	0.796201
A9553	[mRNA] locus=Contig9:967196:970085:+	4	3	3	3	719	82.3	6.27	9.71	1.02381	1.11409	1.1121	0.882937	0.867063	0.924603	0.00504953	1.21513
A6352	[mRNA] locus=Contig4:1225311:1226264:+	9	3	5	3	280	31	7.03	10.28	0.866134	0.891109	0.878122	1.03996	1.12288	1.09091	0.00121623	0.809948
A7358	[mRNA] locus=Contig5:2413814:2414808:+	9	3	3	3	250	27.8	5.94	8.31	0.816327	0.740525	0.783285	1.20214	1.19242	1.21283	4.92567e-05	0.648707
A3310	[mRNA] locus=Contig19:333985:337285:-	2	3	7	2	858	96.6	5.76	13.97	1.05319	1.09381	1.14507	0.922631	0.876209	0.89942	0.00265623	1.22007
A3402	[mRNA] locus=Contig19:717129:717631:+	18	2	2	2	128	14.6	5.1	8.37	0.936571	0.943508	0.9445	1.19425	1.24182	1.27156	0.000202334	0.761828
A8947	[mRNA] locus=Contig8:1392808:1393994:-	7	2	2	2	318	34.7	4.83	7.41	0.840887	0.821601	0.848602	1.0704	1.02218	1.00096	0.000918769	0.811721
A2979	[mRNA] locus=Contig18:57242:57963:-	14	3	3	3	185	18.8	7.39	8.98	1.06072	1.06268	1.12047	0.767875	0.761019	0.791381	0.000141919	1.39806
A2033	[mRNA] locus=Contig14:309591:310903:+	6	3	5	2	343	38.3	7.34	12.33	0.596999	0.651661	0.65702	1.62701	1.69453	1.66667	3.02603e-06	0.382037
A4464	[mRNA] locus=Contig2:507682:509507:+	6	3	3	3	451	48.3	8.65	9.37	0.892228	0.98342	0.901554	1.2114	1.25181	1.12539	0.00459639	0.773895
A1394	[mRNA] locus=Contig12:1581526:1583592:-	2	1	2	1	564	58.1	4.97	7.74	0.99896	0.965696	1.04678	1.21518	1.20478	1.28482	0.00256279	0.812851
A0652	[mRNA] locus=Contig11:342185:343963:+	8	2	3	2	296	32.3	9.28	11.26	0.932118	0.945289	0.93921	1.23911	1.27457	1.22695	3.13561e-05	0.752979
A7438	[mRNA] locus=Contig5:327466:330493:+	3	2	4	1	719	79.8	6.47	14.31	1.17629	1.24924	1.14286	0.918946	0.921986	0.926039	0.00105663	1.28964
A0239	[mRNA] locus=Contig10:1007911:1009406:-	4	2	2	2	479	50.1	9.82	6.07	0.955533	0.936918	0.997932	1.12203	1.28956	1.18511	0.0106526	0.803623
A3707	[mRNA] locus=Contig1:1287782:1288650:-	10	3	4	3	214	22.9	6.4	10.46	1.16834	1.24749	1.18437	0.941884	0.839679	0.883768	0.00122986	1.35075
A6193	[mRNA] locus=Contig4:784838:785621:-	9	2	2	2	240	27	8.85	7.37	0.715645	0.696617	0.735729	1.37421	1.31924	1.30973	1.14794e-05	0.536572
A4570	[mRNA] locus=Contig2:805348:807669:-	2	2	2	2	741	80.8	10.18	6.04	1.13404	1.10415	1.10415	0.889103	0.977821	0.876567	0.00393432	1.21828
A2072	[mRNA] locus=Contig14:436982:438665:+	5	3	3	3	433	48	5.44	7.19	0.899101	0.902098	0.894106	1.10889	1.18382	1.10789	0.000740602	0.792597
A4212	[mRNA] locus=Contig1:3117073:3117899:+	10	2	2	2	255	26.8	9.73	6.54	1.04151	1.1139	1.12934	0.846525	0.830116	0.791506	0.000999221	1.33086
A1010	[mRNA] locus=Contig12:44684:45601:+	9	3	3	3	255	28.6	6.95	6.81	0.838454	0.83449	0.796829	1.14272	1.17245	1.15461	3.00628e-05	0.711797
A0071	[mRNA] locus=Contig10:482661:483209:+	10	2	2	2	182	20.1	10.24	3.99	1.02336	1.06916	1.20748	0.75514	0.703738	0.691589	0.00283895	1.53455
A3359	[mRNA] locus=Contig19:510010:511475:+	6	1	1	1	330	35.1	5.03	6.5	1.17041	1.19898	1.36531	1.03878	0.858163	1.03673	0.0351819	1.27304
A8738	[mRNA] locus=Contig8:502775:503945:-	11	1	1	1	230	23.9	4.48	6.07	1.08161	0.908046	1.06437	1.42759	1.2931	1.66552	0.0220118	0.696279
A3726	[mRNA] locus=Contig1:1335691:1336632:-	10	2	2	2	218	23.6	10.1	6.51	0.904762	0.867275	0.942249	1.20061	1.17224	1.10942	0.00177193	0.779459
A7498	[mRNA] locus=Contig6:537438:539316:-	3	1	1	1	606	65.1	5.24	6.75	1.20973	1.21081	1.30919	1.04541	1.08108	0.96	0.011717	1.20841
A7103	[mRNA] locus=Contig5:34699:37207:+	3	1	3	1	529	56.9	5.78	9.06	0.474519	0.455266	0.473386	2.07248	1.86636	2.12684	4.05289e-05	0.231329
A5291	[mRNA] locus=Contig2:3269690:3271216:-	7	1	1	1	230	25	4.46	6.06	1.12487	1.1037	1.19048	1.39153	1.44444	1.39259	0.00101001	0.808559
A1457	[mRNA] locus=Contig12:417623:419386:+	4	2	2	2	459	49.3	6.9	6.58	0.754839	0.840553	0.790783	0.997235	1.07373	0.908756	0.0211939	0.800804
A2945	[mRNA] locus=Contig17:365623:368182:+	3	2	2	2	539	59.1	7.46	3.69	0.883367	0.931034	0.935091	1.22008	1.19168	1.1501	0.000497696	0.771925
A5525	[mRNA] locus=Contig3:1075845:1077108:-	5	2	3	1	325	34.5	5.47	7.85	0.716886	0.813953	0.804853	1.19717	1.21132	1.28311	0.000378175	0.632703
A0948	[mRNA] locus=Contig11:1456027:1456808:-	8	1	1	1	179	19.6	6.33	4.35	1.15733	1.12979	1.03343	0.881023	0.918387	0.864307	0.00583223	1.24659
A5673	[mRNA] locus=Contig3:1796340:1797199:+	9	1	1	1	194	22.3	9.96	5.44	1.24513	1.15692	1.12	0.915897	0.944615	1.06154	0.0260654	1.20534
A1449	[mRNA] locus=Contig12:42598:43973:+	8	1	1	1	240	27.2	6.54	6.19	0.879362	0.837488	0.876371	1.10867	1.05683	1.17448	0.00244569	0.776418
A2079	[mRNA] locus=Contig14:451851:453454:+	3	1	1	1	441	49	5.22	3.97	1.12383	1.17274	1.1769	0.92924	1.02497	0.907388	0.00694277	1.21382
A1013	[mRNA] locus=Contig12:431435:432115:+	12	1	1	1	110	11.9	9.38	5.32	1.19587	1.0187	1.11122	0.922244	0.952756	0.844488	0.0287727	1.22295
A0003	[mRNA] locus=Contig10:286650:287621:-	7	1	1	1	236	26	7.02	4.18	0.771305	0.823085	0.812298	1.29881	1.29558	1.35275	2.98579e-05	0.609729
A5544	[mRNA] locus=Contig3:1130229:1131961:+	4	1	1	1	336	35.9	7.4	4.78	1.28025	1.4724	1.39278	0.667728	0.684713	0.700637	0.000248188	2.01913
A6138	[mRNA] locus=Contig4:651304:652153:-	6	1	1	1	210	23.8	8.62	3.42	1.13064	1.10808	1.14192	0.852444	0.927632	0.93797	0.00153964	1.24378
A7778	[mRNA] locus=Contig6:115997:117356:-	4	1	1	1	340	36.9	6.2	4.11	0.851129	0.918891	0.842916	1.21869	1.25667	1.38501	0.00173038	0.676862
A1697	[mRNA] locus=Contig13:905304:910704:-	1	1	1	1	1177	130.6	6.8	3.49	1.02308	1.17981	1.09135	0.7125	0.811538	0.794231	0.00400732	1.42099
A6866	[mRNA] locus=Contig4:382199:383314:+	3	1	1	1	371	34.5	7.58	3.11	1.22869	1.25978	1.18957	0.801404	0.800401	0.852558	0.000105974	1.49857
A1541	[mRNA] locus=Contig13:310132:312417:-	3	2	2	2	673	71.3	6.02	4.11	0.950052	0.935484	0.950052	1.23725	1.16025	1.13944	0.00148927	0.801706
A0599	[mRNA] locus=Contig11:152480:154031:-	3	1	1	1	350	37.1	4.91	4.09	0.843813	0.789047	0.868154	1.19371	1.22414	1.14604	0.00040755	0.701764
A1242	[mRNA] locus=Contig12:1098383:1100474:+	3	1	1	1	560	58.3	4.86	4	0.497872	0.57766	0.545745	1.53723	1.57553	1.56702	2.50006e-06	0.346442
A4624	[mRNA] locus=Contig2:964040:964729:-	5	1	1	1	210	22.5	9.61	3.46	1.19174	1.41631	1.29237	0.849576	1.06038	1.09958	0.0426432	1.29602
A4894	[mRNA] locus=Contig2:1916871:1918182:-	3	1	1	1	291	33.2	6.23	4.05	1.00189	1.02363	1.01134	0.827032	0.822306	0.853497	0.000104042	1.21337
A4047	[mRNA] locus=Contig1:2619268:2621718:+	2	1	1	1	559	61.7	7.4	3.45	0.786506	0.826248	0.911275	1.06839	1.1488	1.03697	0.00802148	0.775632
A0392	[mRNA] locus=Contig10:1440303:1442125:+	3	1	1	1	351	38.7	7.06	3.24	0.850452	0.953164	0.989318	0.652424	0.659819	0.601479	0.00297878	1.45942
A9488	[mRNA] locus=Contig9:735356:735928:-	6	1	1	1	151	15.4	8.51	3.06	0.924386	1.02647	0.860113	1.12665	1.13233	1.14272	0.0155192	0.826341
A7629	[mRNA] locus=Contig6:1251553:1252642:+	4	1	1	1	225	25.7	6.16	3.71	0.902629	0.874391	0.868549	1.12171	1.09348	1.14314	0.000182928	0.787765
A7579	[mRNA] locus=Contig6:59674:61295:-	3	1	1	1	316	35	9.54	2.78	1.07753	1.08989	1.03933	1.35056	1.30562	1.39551	0.000724782	0.791459
A6921	[mRNA] locus=Contig5:585915:587882:+	2	1	1	1	466	50.5	6.07	3.42	0.842583	0.886983	0.893037	1.10797	1.1887	1.16347	0.000622179	0.757947
A5680	[mRNA] locus=Contig3:1823895:1829929:-	2	2	2	2	1588	178.2	7.72	2.6	0.993833	0.939207	1.02907	0.803524	0.74978	0.645815	0.00874929	1.34696
A5225	[mRNA] locus=Contig2:3035703:3036925:-	6	1	1	1	234	25.4	10.27	2.47	1.00276	0.956801	1.03676	0.762868	0.815257	0.828125	0.00300452	1.24523
A9101	[mRNA] locus=Contig8:1958116:1960116:-	1	1	2	1	666	70.8	10.24	4.1	0.89207	0.863436	0.85793	1.34581	1.32269	1.36564	8.37645e-06	0.64783
A0462	[mRNA] locus=Contig10:1643520:1645896:+	1	1	1	1	543	59.4	5.63	2.32	1.18097	1.17684	1.39504	0.824199	0.762151	0.775595	0.00339087	1.58888
A7005	[mRNA] locus=Contig5:846728:849035:+	1	1	1	1	544	61.4	7.71	2.73	0.994737	0.984211	0.992632	1.15474	1.21789	1.23579	0.00102177	0.823512
A6621	[mRNA] locus=Contig4:294506:295535:+	4	1	1	1	208	23.4	6.58	2.43	1.12986	1.07975	1.14928	0.825153	0.990798	0.93865	0.0192168	1.21938
A4875	[mRNA] locus=Contig2:1854913:1855722:+	5	1	1	1	156	17.1	9.09	2.44	0.784033	0.770727	0.798362	1.17093	1.08495	1.00716	0.00319969	0.721142
A0507	[mRNA] locus=Contig10:15121:16668:-	3	2	2	2	408	42.1	5.88	4.66	1.23972	1.19258	1.19057	0.853561	0.802407	0.827482	6.39081e-05	1.4588
A0056	[mRNA] locus=Contig10:438519:439112:-	6	1	1	1	142	15.9	7.01	2.32	0.895247	0.838021	0.883608	1.07274	1.05529	1.12706	0.00156354	0.803933
A0180	[mRNA] locus=Contig10:862891:865117:-	2	1	1	1	568	62.4	6.89	2.62	0.561355	0.668498	0.81044	1.30769	0.991758	1.00916	0.0279857	0.616662
A7697	[mRNA] locus=Contig6:1524560:1525255:-	4	1	1	1	197	21.5	8.06	2.56	0.859182	0.904853	0.80019	1.03045	1.09134	0.994291	0.01137	0.822901
A5311	[mRNA] locus=Contig2:355244:356272:-	2	1	1	1	325	36	5.55	2.51	1.02467	1.16129	1.14801	0.771347	0.720114	0.800759	0.00216928	1.45447
A1692	[mRNA] locus=Contig13:891399:893309:+	1	1	1	1	599	61	7.53	2.46	0.873646	0.826715	0.719615	1.77256	2.17208	1.67509	0.00255421	0.430621
A7868	[mRNA] locus=Contig6:2162676:2164152:-	2	1	1	1	435	49.6	6.79	2.71	0.88013	0.915767	0.868251	1.24082	1.34341	1.17063	0.0022277	0.70952
A4430	[mRNA] locus=Contig2:402045:402830:-	2	1	1	1	242	26.7	8.98	2.27	0.718049	0.64878	0.700488	1.22049	1.23805	1.26049	2.06772e-05	0.555876
A2510	[mRNA] locus=Contig16:711872:712995:+	2	1	2	1	264	29.1	6.04	3.95	0.910603	0.898129	0.93763	1.20062	1.26507	1.19439	0.000278288	0.750355
A0064	[mRNA] locus=Contig10:460323:463732:+	1	1	1	1	819	92.6	5.49	2.28	1.13196	1.11856	1.04742	0.843299	0.879381	0.889691	0.0015475	1.26243
A7357	[mRNA] locus=Contig5:2411842:2412827:+	2	1	1	1	305	30.8	4.74	2.23	1.12523	1.23832	1.15607	0.854206	0.725234	0.837383	0.0022218	1.4563
A5816	[mRNA] locus=Contig3:2339921:2340639:-	3	1	1	1	183	20.4	6.54	2.67	0.967539	0.913089	0.910995	1.17906	1.17906	1.14869	0.000349485	0.796059
A5352	[mRNA] locus=Contig3:493108:493742:-	3	1	1	1	193	21.2	9.29	1.96	0.715285	0.813187	0.844156	0.924076	1.02498	0.961039	0.0213047	0.815311
A5895	[mRNA] locus=Contig3:2641656:2642299:-	3	1	1	1	177	20.6	5.76	2.41	1.09192	1.30707	1.25455	1.01818	0.966667	1.04949	0.0404914	1.20406
A4699	[mRNA] locus=Contig2:1167473:1172793:+	0	1	1	1	1338	145.4	8.75	2.08	0.825636	0.761546	0.739868	1.01885	1.04524	0.960415	0.00293985	0.769399
