# Supplementary material for: Key metabolism pathways and regulatory mechanisms of high polysaccharide yielding in Hericium erinaceus
Source: BMC Genomics. 2021 Mar 6;22:160. doi: 10.1186/s12864-021-07480-x (PMC7937317; doi:10.1186/s12864-021-07480-x)
Supplement: Supplementary file 10 — Additional file 10. KEGG pathway enrichment of the significantly upregulated proteins in HEB_vs_HEA. [file 12864_2021_7480_MOESM10_ESM.xlsx]

## Sheet: Additional file 10
Additional file 10 KEGG pathway enrichment of the significantly upregulated expressed proteins in HEB_vs_HEA
Pathway Name	Pathway ID	Pvalue	Pvalue_adjusted	Genes	Proteins	Count	Pop Hit	List_Total	Background Genes	URL
Metabolic pathways	sce01100	7.14e-05	0.00327	PDC1|1.316721582;DAL7|1.367355205;TPS2|1.266430539;PCK1|1.554242296;ADH3|1.426961603;GCY1|1.246019712;SFA1|1.215699896;AAT2|1.223040118;ILV3|1.247716478;ERG11|1.20457233;ERG5|1.296723753;FDH1|1.857009346;PGK1|1.20649652;COX4|1.274786483;PRO1|1.221048798;CYB2|1.273010381;ATP16|1.215672178;ADI1|1.266901133;GAL10|1.332795482;MNS1|1.324628219;COQ3|1.225453301;ATP14|1.440016434;PGU1|1.237921234;ACP1|1…	A1136|1.316721582;A4695|1.367355205;A9730|1.266430539;A5260|1.554242296;A9274|1.426961603;A9575|1.246019712;A0298|1.215699896;A2027|1.223040118;A4823|1.247716478;A9236|1.20457233;A4079|1.296723753;A8220|1.857009346;A8906|1.20649652;A2749|1.274786483;A5914|1.221048798;A3385|1.273010381;A4698|1.215672178;A4378|1.266901133;A0648|1.332795482;A9230|1.324628219;A8628|1.225453301;A7113|1.440016434;A6026…	28	694	49	2292	http://www.kegg.jp/kegg-bin/show_pathway?sce01100/sce:YLR044C%09red/sce:YIR031C%09red/sce:YDR074W%09red/sce:YKR097W%09red/sce:YMR083W%09red/sce:YOR120W%09red/sce:YDL168W%09red/sce:YLR027C%09red/sce:YJR016C%09red/sce:YHR007C%09red/sce:YMR015C%09red/sce:YOR388C%09red/sce:YCR012W%09red/sce:YGL187C%09red/sce:YDR300C%09red/sce:YML054C%09red/sce:YDL004W%09red/sce:YMR009W%09red/sce:YBR019C%09red/sce:YJR…
Pyruvate metabolism	sce00620	0.000133	0.00327	MAE1|1.236862745;DAL7|1.367355205;PCK1|1.554242296;CYB2|1.273010381;GLO1|1.233966746;DLD1|1.229813665	A6232|1.236862745;A4695|1.367355205;A5260|1.554242296;A3385|1.273010381;A4905|1.233966746;A4117|1.229813665	6	39	49	2292	http://www.kegg.jp/kegg-bin/show_pathway?sce00620/sce:YKL029C%09red/sce:YIR031C%09red/sce:YKR097W%09red/sce:YML054C%09red/sce:YML004C%09red/sce:YDL174C%09red
Biosynthesis of antibiotics	sce01130	0.000561	0.00916	PDC1|1.316721582;PCK1|1.554242296;ADH3|1.426961603;SFA1|1.215699896;AAT2|1.223040118;ILV3|1.247716478;ERG11|1.20457233;ERG5|1.296723753;PGK1|1.20649652;PRO1|1.221048798;GAL10|1.332795482;SOL1|1.252766252;ERG24|1.311721769	A1136|1.316721582;A5260|1.554242296;A9274|1.426961603;A0298|1.215699896;A2027|1.223040118;A4823|1.247716478;A9236|1.20457233;A4079|1.296723753;A8906|1.20649652;A5914|1.221048798;A0648|1.332795482;A3870|1.252766252;A0392|1.311721769	13	224	49	2292	http://www.kegg.jp/kegg-bin/show_pathway?sce01130/sce:YLR044C%09red/sce:YKR097W%09red/sce:YMR083W%09red/sce:YDL168W%09red/sce:YLR027C%09red/sce:YJR016C%09red/sce:YHR007C%09red/sce:YMR015C%09red/sce:YCR012W%09red/sce:YDR300C%09red/sce:YBR019C%09red/sce:YNR034W%09red/sce:YNL280C%09red
Glycolysis / Gluconeogenesis	sce00010	0.00121	0.0149	PDC1|1.316721582;PCK1|1.554242296;ADH3|1.426961603;SFA1|1.215699896;PGK1|1.20649652;GAL10|1.332795482	A1136|1.316721582;A5260|1.554242296;A9274|1.426961603;A0298|1.215699896;A8906|1.20649652;A0648|1.332795482	6	58	49	2292	http://www.kegg.jp/kegg-bin/show_pathway?sce00010/sce:YLR044C%09red/sce:YKR097W%09red/sce:YMR083W%09red/sce:YDL168W%09red/sce:YCR012W%09red/sce:YBR019C%09red
Carbon metabolism	sce01200	0.00238	0.0198	MAE1|1.236862745;DAL7|1.367355205;PCK1|1.554242296;SFA1|1.215699896;AAT2|1.223040118;FDH1|1.857009346;PGK1|1.20649652;SOL1|1.252766252	A6232|1.236862745;A4695|1.367355205;A5260|1.554242296;A0298|1.215699896;A2027|1.223040118;A8220|1.857009346;A8906|1.20649652;A3870|1.252766252	8	114	49	2292	http://www.kegg.jp/kegg-bin/show_pathway?sce01200/sce:YKL029C%09red/sce:YIR031C%09red/sce:YKR097W%09red/sce:YDL168W%09red/sce:YLR027C%09red/sce:YOR388C%09red/sce:YCR012W%09red/sce:YNR034W%09red
Biosynthesis of secondary metabolites	sce01110	0.00274	0.0198	PDC1|1.316721582;DAL7|1.367355205;PCK1|1.554242296;ADH3|1.426961603;SFA1|1.215699896;AAT2|1.223040118;ILV3|1.247716478;ERG11|1.20457233;PGK1|1.20649652;GAL10|1.332795482;COQ3|1.225453301;SOL1|1.252766252;SLC1|1.212246431;ERG24|1.311721769	A1136|1.316721582;A4695|1.367355205;A5260|1.554242296;A9274|1.426961603;A0298|1.215699896;A2027|1.223040118;A4823|1.247716478;A9236|1.20457233;A8906|1.20649652;A0648|1.332795482;A8628|1.225453301;A3870|1.252766252;A0178|1.212246431;A0392|1.311721769	14	298	49	2292	http://www.kegg.jp/kegg-bin/show_pathway?sce01110/sce:YLR044C%09red/sce:YIR031C%09red/sce:YKR097W%09red/sce:YMR083W%09red/sce:YDL168W%09red/sce:YLR027C%09red/sce:YJR016C%09red/sce:YHR007C%09red/sce:YCR012W%09red/sce:YBR019C%09red/sce:YOL096C%09red/sce:YNR034W%09red/sce:YDL052C%09red/sce:YNL280C%09red
Tyrosine metabolism	sce00350	0.00283	0.0198	ADH3|1.426961603;SFA1|1.215699896;AAT2|1.223040118	A9274|1.426961603;A0298|1.215699896;A2027|1.223040118	3	14	49	2292	http://www.kegg.jp/kegg-bin/show_pathway?sce00350/sce:YMR083W%09red/sce:YDL168W%09red/sce:YLR027C%09red
Steroid biosynthesis	sce00100	0.00506	0.031	ERG11|1.20457233;ERG5|1.296723753;ERG24|1.311721769	A9236|1.20457233;A4079|1.296723753;A0392|1.311721769	3	17	49	2292	http://www.kegg.jp/kegg-bin/show_pathway?sce00100/sce:YHR007C%09red/sce:YMR015C%09red/sce:YNL280C%09red
Glycerophospholipid metabolism	sce00564	0.0429	0.234	GDE1|1.265469062;CRD1|1.391726467;SLC1|1.212246431	A2454|1.265469062;A2979|1.391726467;A0178|1.212246431	3	37	49	2292	http://www.kegg.jp/kegg-bin/show_pathway?sce00564/sce:YPL110C%09red/sce:YDL142C%09red/sce:YDL052C%09red
Fatty acid degradation	sce00071	0.0608	0.247	ADH3|1.426961603;SFA1|1.215699896	A9274|1.426961603;A0298|1.215699896	2	19	49	2292	http://www.kegg.jp/kegg-bin/show_pathway?sce00071/sce:YMR083W%09red/sce:YDL168W%09red
Carbapenem biosynthesis	sce00332	0.0628	0.247	PRO1|1.221048798	A5914|1.221048798	1	3	49	2292	http://www.kegg.jp/kegg-bin/show_pathway?sce00332/sce:YDR300C%09red
Atrazine degradation	sce00791	0.0628	0.247	DDI3|1.297887837	A3872|1.297887837	1	3	49	2292	http://www.kegg.jp/kegg-bin/show_pathway?sce00791/sce:YFL061W%09red
Oxidative phosphorylation	sce00190	0.0655	0.247	COX4|1.274786483;ATP16|1.215672178;ATP14|1.440016434;ACP1|1.200071839	A2749|1.274786483;A4698|1.215672178;A7113|1.440016434;A2972|1.200071839	4	72	49	2292	http://www.kegg.jp/kegg-bin/show_pathway?sce00190/sce:YGL187C%09red/sce:YDL004W%09red/sce:YLR295C%09red/sce:YKL192C%09red
Arginine and proline metabolism	sce00330	0.0726	0.254	AAT2|1.223040118;PRO1|1.221048798	A2027|1.223040118;A5914|1.221048798	2	21	49	2292	http://www.kegg.jp/kegg-bin/show_pathway?sce00330/sce:YLR027C%09red/sce:YDR300C%09red
Glyoxylate and dicarboxylate metabolism	sce00630	0.105	0.322	DAL7|1.367355205;FDH1|1.857009346	A4695|1.367355205;A8220|1.857009346	2	26	49	2292	http://www.kegg.jp/kegg-bin/show_pathway?sce00630/sce:YIR031C%09red/sce:YOR388C%09red
Glycerolipid metabolism	sce00561	0.105	0.322	GCY1|1.246019712;SLC1|1.212246431	A9575|1.246019712;A0178|1.212246431	2	26	49	2292	http://www.kegg.jp/kegg-bin/show_pathway?sce00561/sce:YOR120W%09red/sce:YDL052C%09red
Methane metabolism	sce00680	0.119	0.343	SFA1|1.215699896;FDH1|1.857009346	A0298|1.215699896;A8220|1.857009346	2	28	49	2292	http://www.kegg.jp/kegg-bin/show_pathway?sce00680/sce:YDL168W%09red/sce:YOR388C%09red
Ubiquinone and other terpenoid-quinone biosynthesis	sce00130	0.141	0.383	COQ3|1.225453301	A8628|1.225453301	1	7	49	2292	http://www.kegg.jp/kegg-bin/show_pathway?sce00130/sce:YOL096C%09red
2-Oxocarboxylic acid metabolism	sce01210	0.171	0.441	AAT2|1.223040118;ILV3|1.247716478	A2027|1.223040118;A4823|1.247716478	2	35	49	2292	http://www.kegg.jp/kegg-bin/show_pathway?sce01210/sce:YLR027C%09red/sce:YJR016C%09red
Starch and sucrose metabolism	sce00500	0.21	0.464	TPS2|1.266430539;PGU1|1.237921234	A9730|1.266430539;A6026|1.237921234	2	40	49	2292	http://www.kegg.jp/kegg-bin/show_pathway?sce00500/sce:YDR074W%09red/sce:YJR153W%09red
Cysteine and methionine metabolism	sce00270	0.21	0.464	AAT2|1.223040118;ADI1|1.266901133	A2027|1.223040118;A4378|1.266901133	2	40	49	2292	http://www.kegg.jp/kegg-bin/show_pathway?sce00270/sce:YLR027C%09red/sce:YMR009W%09red
Phenylalanine metabolism	sce00360	0.212	0.464	AAT2|1.223040118	A2027|1.223040118	1	11	49	2292	http://www.kegg.jp/kegg-bin/show_pathway?sce00360/sce:YLR027C%09red
Regulation of mitophagy - yeast	sce04139	0.218	0.464	PTC6|1.291998324;SIN3|1.615900383	A4891|1.291998324;A3329|1.615900383	2	41	49	2292	http://www.kegg.jp/kegg-bin/show_pathway?sce04139/sce:YCR079W%09red/sce:YOL004W%09red
Valine, leucine and isoleucine biosynthesis	sce00290	0.229	0.467	ILV3|1.247716478	A4823|1.247716478	1	12	49	2292	http://www.kegg.jp/kegg-bin/show_pathway?sce00290/sce:YJR016C%09red
Ubiquitin mediated proteolysis	sce04120	0.266	0.486	RAD6|1.430181087;UBC9|1.257344738	A6736|1.430181087;A0912|1.257344738	2	47	49	2292	http://www.kegg.jp/kegg-bin/show_pathway?sce04120/sce:YGL058W%09red/sce:YDL064W%09red
Biosynthesis of amino acids	sce01230	0.267	0.486	AAT2|1.223040118;ILV3|1.247716478;PGK1|1.20649652;PRO1|1.221048798	A2027|1.223040118;A4823|1.247716478;A8906|1.20649652;A5914|1.221048798	4	123	49	2292	http://www.kegg.jp/kegg-bin/show_pathway?sce01230/sce:YLR027C%09red/sce:YJR016C%09red/sce:YCR012W%09red/sce:YDR300C%09red
Pentose and glucuronate interconversions	sce00040	0.278	0.486	PGU1|1.237921234	A6026|1.237921234	1	15	49	2292	http://www.kegg.jp/kegg-bin/show_pathway?sce00040/sce:YJR153W%09red
Pantothenate and CoA biosynthesis	sce00770	0.278	0.486	ILV3|1.247716478	A4823|1.247716478	1	15	49	2292	http://www.kegg.jp/kegg-bin/show_pathway?sce00770/sce:YJR016C%09red
Arginine biosynthesis	sce00220	0.308	0.504	AAT2|1.223040118	A2027|1.223040118	1	17	49	2292	http://www.kegg.jp/kegg-bin/show_pathway?sce00220/sce:YLR027C%09red
Phenylalanine, tyrosine and tryptophan biosynthesis	sce00400	0.308	0.504	AAT2|1.223040118	A2027|1.223040118	1	17	49	2292	http://www.kegg.jp/kegg-bin/show_pathway?sce00400/sce:YLR027C%09red
Galactose metabolism	sce00052	0.406	0.63	GAL10|1.332795482	A0648|1.332795482	1	24	49	2292	http://www.kegg.jp/kegg-bin/show_pathway?sce00052/sce:YBR019C%09red
Pentose phosphate pathway	sce00030	0.456	0.63	SOL1|1.252766252	A3870|1.252766252	1	28	49	2292	http://www.kegg.jp/kegg-bin/show_pathway?sce00030/sce:YNR034W%09red
Endocytosis	sce04144	0.467	0.63	EDE1|1.25933126;DOA4|1.66442606	A0851|1.25933126;A5544|1.66442606	2	73	49	2292	http://www.kegg.jp/kegg-bin/show_pathway?sce04144/sce:YBL047C%09red/sce:YDR069C%09red
Alanine, aspartate and glutamate metabolism	sce00250	0.479	0.63	AAT2|1.223040118	A2027|1.223040118	1	30	49	2292	http://www.kegg.jp/kegg-bin/show_pathway?sce00250/sce:YLR027C%09red
N-Glycan biosynthesis	sce00510	0.479	0.63	MNS1|1.324628219	A9230|1.324628219	1	30	49	2292	http://www.kegg.jp/kegg-bin/show_pathway?sce00510/sce:YJR131W%09red
Various types of N-glycan biosynthesis	sce00513	0.479	0.63	MNS1|1.324628219	A9230|1.324628219	1	30	49	2292	http://www.kegg.jp/kegg-bin/show_pathway?sce00513/sce:YJR131W%09red
DNA replication	sce03030	0.491	0.63	MCM5|1.403568394	A0647|1.403568394	1	31	49	2292	http://www.kegg.jp/kegg-bin/show_pathway?sce03030/sce:YLR274W%09red
Citrate cycle (TCA cycle)	sce00020	0.502	0.63	PCK1|1.554242296	A5260|1.554242296	1	32	49	2292	http://www.kegg.jp/kegg-bin/show_pathway?sce00020/sce:YKR097W%09red
Amino sugar and nucleotide sugar metabolism	sce00520	0.502	0.63	GAL10|1.332795482	A0648|1.332795482	1	32	49	2292	http://www.kegg.jp/kegg-bin/show_pathway?sce00520/sce:YBR019C%09red
Longevity regulating pathway - multiple species	sce04213	0.533	0.653	TPK2|1.294898382	A1697|1.294898382	1	35	49	2292	http://www.kegg.jp/kegg-bin/show_pathway?sce04213/sce:YPL203W%09red
Peroxisome	sce04146	0.563	0.673	SPS19|1.90460251	A7455|1.90460251	1	38	49	2292	http://www.kegg.jp/kegg-bin/show_pathway?sce04146/sce:YNL202W%09red
RNA transport	sce03013	0.599	0.699	UBC9|1.257344738;PRT1|1.388696655	A0912|1.257344738;A4360|1.388696655	2	93	49	2292	http://www.kegg.jp/kegg-bin/show_pathway?sce03013/sce:YDL064W%09red/sce:YOR361C%09red
mRNA surveillance pathway	sce03015	0.634	0.722	ABD1|1.228187919	A6350|1.228187919	1	46	49	2292	http://www.kegg.jp/kegg-bin/show_pathway?sce03015/sce:YBR236C%09red
MAPK signaling pathway - yeast	sce04011	0.706	0.786	BAR1|1.349836334;BEM2|1.342651037	A4255|1.349836334;A8160|1.342651037	2	113	49	2292	http://www.kegg.jp/kegg-bin/show_pathway?sce04011/sce:YIL015W%09red/sce:YER155C%09red
RNA degradation	sce03018	0.737	0.803	CDC36|1.392327181	A7118|1.392327181	1	61	49	2292	http://www.kegg.jp/kegg-bin/show_pathway?sce03018/sce:YDL165W%09red
Cell cycle - yeast	sce04111	0.762	0.811	BFA1|1.30660544;MCM5|1.403568394	A9605|1.30660544;A0647|1.403568394	2	126	49	2292	http://www.kegg.jp/kegg-bin/show_pathway?sce04111/sce:YJR053W%09red/sce:YLR274W%09red
Meiosis - yeast	sce04113	0.778	0.811	MCM5|1.403568394;TPK2|1.294898382	A0647|1.403568394;A1697|1.294898382	2	130	49	2292	http://www.kegg.jp/kegg-bin/show_pathway?sce04113/sce:YLR274W%09red/sce:YPL203W%09red
Protein processing in endoplasmic reticulum	sce04141	0.85	0.867	MNS1|1.324628219	A9230|1.324628219	1	86	49	2292	http://www.kegg.jp/kegg-bin/show_pathway?sce04141/sce:YJR131W%09red
Ribosome	sce03010	0.983	0.983	MRP20|1.422170901	A8907|1.422170901	1	181	49	2292	http://www.kegg.jp/kegg-bin/show_pathway?sce03010/sce:YDR405W%09red
