# Supplementary material for: Key metabolism pathways and regulatory mechanisms of high polysaccharide yielding in Hericium erinaceus
Source: BMC Genomics. 2021 Mar 6;22:160. doi: 10.1186/s12864-021-07480-x (PMC7937317; doi:10.1186/s12864-021-07480-x)
Supplement: Supplementary file 11 — Additional file 11. KEGG pathway enrichment of the significantly downregulated proteins in HEB_vs_HEA. [file 12864_2021_7480_MOESM11_ESM.xlsx]

## Sheet: Additional file 11
Additional file 11 KEGG pathway enrichment of the significantly downregulated expressed proteins in HEB_vs_HEA
Pathway Name	Pathway ID	Pvalue	Pvalue_adjusted	Genes	Proteins	Count	Pop Hit	List_Total	Background Genes	URL
Propanoate metabolism	sce00640	0.000738	0.0516	ACS2|0.751578369;LPD1|0.759847522;ACC1|0.790787519;GRE2|0.723670213	A1345|0.751578369;A4180|0.759847522;A0338|0.790787519;A7778|0.723670213	4	13	79	2292	http://www.kegg.jp/kegg-bin/show_pathway?sce00640/sce:YLR153C%09blue/sce:YFL018C%09blue/sce:YNR016C%09blue/sce:YOL151W%09blue
Pyruvate metabolism	sce00620	0.00182	0.0516	ACS2|0.751578369;LEU9|0.752858399;DLD1|0.812669683;LPD1|0.759847522;ACC1|0.790787519;GRE2|0.723670213	A1345|0.751578369;A8834|0.752858399;A7153|0.812669683;A4180|0.759847522;A0338|0.790787519;A7778|0.723670213	6	39	79	2292	http://www.kegg.jp/kegg-bin/show_pathway?sce00620/sce:YLR153C%09blue/sce:YOR108W%09blue/sce:YDL174C%09blue/sce:YFL018C%09blue/sce:YNR016C%09blue/sce:YOL151W%09blue
Steroid biosynthesis	sce00100	0.00221	0.0516	ERG5|0.814691152;ERG4|0.74520316;ERG11|0.81621937;ERG24|0.820650552	A7556|0.814691152;A7080|0.74520316;A7005|0.81621937;A5480|0.820650552	4	17	79	2292	http://www.kegg.jp/kegg-bin/show_pathway?sce00100/sce:YMR015C%09blue/sce:YGL012W%09blue/sce:YHR007C%09blue/sce:YNL280C%09blue
Peroxisome	sce04146	0.00881	0.154	YEL020C|0.790102389;POX1|0.830814815;SOD1|0.777182646;CTA1|0.79413456;SPS19|0.77218299	A2644|0.790102389;A7314|0.830814815;A1199|0.777182646;A0239|0.79413456;A5947|0.77218299	5	38	79	2292	http://www.kegg.jp/kegg-bin/show_pathway?sce04146/sce:YEL020C%09blue/sce:YGL205W%09blue/sce:YJR104C%09blue/sce:YDR256C%09blue/sce:YNL202W%09blue
MAPK signaling pathway - yeast	sce04011	0.014	0.196	ROM1|0.618887015;GSC2|0.714782206;YPS1|0.799175824;MKC7|0.554735013;STE11|0.815043157;SPA2|0.798068481;CTA1|0.79413456;HSL7|0.758399065;GRE2|0.723670213	A9018|0.618887015;A2868|0.714782206;A1348|0.799175824;A1347|0.554735013;A8173|0.815043157;A5493|0.798068481;A0239|0.79413456;A8041|0.758399065;A7778|0.723670213	9	113	79	2292	http://www.kegg.jp/kegg-bin/show_pathway?sce04011/sce:YGR070W%09blue/sce:YGR032W%09blue/sce:YLR120C%09blue/sce:YDR144C%09blue/sce:YLR362W%09blue/sce:YLL021W%09blue/sce:YDR256C%09blue/sce:YBR133C%09blue/sce:YOL151W%09blue
Longevity regulating pathway - multiple species	sce04213	0.0304	0.355	SOD1|0.777182646;ATG5|0.656679151;CTA1|0.79413456;RAS1|0.832612724	A1199|0.777182646;A0549|0.656679151;A0239|0.79413456;A0224|0.832612724	4	35	79	2292	http://www.kegg.jp/kegg-bin/show_pathway?sce04213/sce:YJR104C%09blue/sce:YPL149W%09blue/sce:YDR256C%09blue/sce:YOR101W%09blue
Fatty acid metabolism	sce01212	0.0379	0.379	CEM1|0.718520693;POX1|0.830814815;ACC1|0.790787519	A1198|0.718520693;A7314|0.830814815;A0338|0.790787519	3	22	79	2292	http://www.kegg.jp/kegg-bin/show_pathway?sce01212/sce:YER061C%09blue/sce:YGL205W%09blue/sce:YNR016C%09blue
Biosynthesis of secondary metabolites	sce01110	0.0433	0.379	COQ6|0.670619946;LYS2|0.5862423;ACS2|0.751578369;LEU9|0.752858399;ALD3|0.675134067;POX1|0.830814815;RIB1|0.806930693;COX15|0.777085188;HIS4|0.83229997;LPD1|0.759847522;CTA1|0.79413456;ACC1|0.790787519;TRP2|0.457707708;ERG11|0.81621937;ERG24|0.820650552;SOL3|0.509259259	A1243|0.670619946;A1176|0.5862423;A1345|0.751578369;A8834|0.752858399;A1187|0.675134067;A7314|0.830814815;A4171|0.806930693;A3545|0.777085188;A1499|0.83229997;A4180|0.759847522;A0239|0.79413456;A0338|0.790787519;A5291|0.457707708;A7005|0.81621937;A5480|0.820650552;A6267|0.509259259	16	298	79	2292	http://www.kegg.jp/kegg-bin/show_pathway?sce01110/sce:YGR255C%09blue/sce:YBR115C%09blue/sce:YLR153C%09blue/sce:YOR108W%09blue/sce:YMR169C%09blue/sce:YGL205W%09blue/sce:YBL033C%09blue/sce:YER141W%09blue/sce:YCL030C%09blue/sce:YFL018C%09blue/sce:YDR256C%09blue/sce:YNR016C%09blue/sce:YER090W%09blue/sce:YHR007C%09blue/sce:YNL280C%09blue/sce:YHR163W%09blue
Fatty acid biosynthesis	sce00061	0.0527	0.41	CEM1|0.718520693;ACC1|0.790787519	A1198|0.718520693;A0338|0.790787519	2	11	79	2292	http://www.kegg.jp/kegg-bin/show_pathway?sce00061/sce:YER061C%09blue/sce:YNR016C%09blue
Vitamin B6 metabolism	sce00750	0.0619	0.433	SNZ2|0.795873711;YPR127W|0.802744425	A6195|0.795873711;A5886|0.802744425	2	12	79	2292	http://www.kegg.jp/kegg-bin/show_pathway?sce00750/sce:YNL333W%09blue/sce:YPR127W%09blue
Histidine metabolism	sce00340	0.0817	0.5	ALD3|0.675134067;HIS4|0.83229997	A1187|0.675134067;A1499|0.83229997	2	14	79	2292	http://www.kegg.jp/kegg-bin/show_pathway?sce00340/sce:YMR169C%09blue/sce:YCL030C%09blue
Glycine, serine and threonine metabolism	sce00260	0.0956	0.5	YMR226C|0.668178563;HEM1|0.818475073;LPD1|0.759847522	A1951|0.668178563;A0270|0.818475073;A4180|0.759847522	3	32	79	2292	http://www.kegg.jp/kegg-bin/show_pathway?sce00260/sce:YMR226C%09blue/sce:YDR232W%09blue/sce:YFL018C%09blue
Atrazine degradation	sce00791	0.0999	0.5	DDI3|0.768318966	A7358|0.768318966	1	3	79	2292	http://www.kegg.jp/kegg-bin/show_pathway?sce00791/sce:YFL061W%09blue
alpha-Linolenic acid metabolism	sce00592	0.0999	0.5	POX1|0.830814815	A7314|0.830814815	1	3	79	2292	http://www.kegg.jp/kegg-bin/show_pathway?sce00592/sce:YGL205W%09blue
Porphyrin and chlorophyll metabolism	sce00860	0.114	0.533	HEM1|0.818475073;COX15|0.777085188	A0270|0.818475073;A3545|0.777085188	2	17	79	2292	http://www.kegg.jp/kegg-bin/show_pathway?sce00860/sce:YDR232W%09blue/sce:YER141W%09blue
Metabolic pathways	sce01100	0.128	0.559	CEM1|0.718520693;COQ6|0.670619946;LYS2|0.5862423;AYR1|0.826226636;ACS2|0.751578369;LEU9|0.752858399;ALD3|0.675134067;AAD14|0.805763369;GCY1|0.811572251;ERG5|0.814691152;POX1|0.830814815;YMR226C|0.668178563;HEM1|0.818475073;ATG15|0.818649886;RIB1|0.806930693;URA6|0.809101655;URK1|0.762600656;CTS1|0.677921456;COX15|0.777085188;YPR127W|0.802744425;ERG4|0.74520316;HIS4|0.83229997;CDA1|0.81504609;LPD1…	A1198|0.718520693;A1243|0.670619946;A1176|0.5862423;A5214|0.826226636;A1345|0.751578369;A8834|0.752858399;A1187|0.675134067;A5223|0.805763369;A8000|0.811572251;A7556|0.814691152;A7314|0.830814815;A1951|0.668178563;A0270|0.818475073;A8240|0.818649886;A4171|0.806930693;A9448|0.809101655;A3174|0.762600656;A8201|0.677921456;A3545|0.777085188;A5886|0.802744425;A7080|0.74520316;A1499|0.83229997;A0541|0…	29	694	79	2292	http://www.kegg.jp/kegg-bin/show_pathway?sce01100/sce:YER061C%09blue/sce:YGR255C%09blue/sce:YBR115C%09blue/sce:YIL124W%09blue/sce:YLR153C%09blue/sce:YOR108W%09blue/sce:YMR169C%09blue/sce:YNL331C%09blue/sce:YOR120W%09blue/sce:YMR015C%09blue/sce:YGL205W%09blue/sce:YMR226C%09blue/sce:YDR232W%09blue/sce:YCR068W%09blue/sce:YBL033C%09blue/sce:YKL024C%09blue/sce:YNR012W%09blue/sce:YLR286C%09blue/sce:YER…
Meiosis - yeast	sce04113	0.157	0.591	ORC5|0.702745098;SNF3|0.785606745;PPZ1|0.800783436;AMA1|0.809319233;HXT2|0.794419134;CLB4|0.809114085;APC11|0.736873156	A5068|0.702745098;A3804|0.785606745;A2789|0.800783436;A5123|0.809319233;A2945|0.794419134;A7457|0.809114085;A3423|0.736873156	7	130	79	2292	http://www.kegg.jp/kegg-bin/show_pathway?sce04113/sce:YNL261W%09blue/sce:YDL194W%09blue/sce:YML016C%09blue/sce:YGR225W%09blue/sce:YMR011W%09blue/sce:YLR210W%09blue/sce:YDL008W%09blue
SNARE interactions in vesicular transport	sce04130	0.162	0.591	SED5|0.828084833;SNC2|0.704195593	A6340|0.828084833;A5715|0.704195593	2	21	79	2292	http://www.kegg.jp/kegg-bin/show_pathway?sce04130/sce:YLR026C%09blue/sce:YOR327C%09blue
ABC transporters	sce02010	0.19	0.591	PDR5|0.762458472	A6534|0.762458472	1	6	79	2292	http://www.kegg.jp/kegg-bin/show_pathway?sce02010/sce:YOR153W%09blue
Biotin metabolism	sce00780	0.19	0.591	CEM1|0.718520693	A1198|0.718520693	1	6	79	2292	http://www.kegg.jp/kegg-bin/show_pathway?sce00780/sce:YER061C%09blue
mRNA surveillance pathway	sce03015	0.21	0.591	CDC55|0.80083607;PPZ1|0.800783436;PCF11|0.703969129	A0160|0.80083607;A2789|0.800783436;A7142|0.703969129	3	46	79	2292	http://www.kegg.jp/kegg-bin/show_pathway?sce03015/sce:YGL190C%09blue/sce:YML016C%09blue/sce:YDR228C%09blue
Ether lipid metabolism	sce00565	0.218	0.591	AYR1|0.826226636	A5214|0.826226636	1	7	79	2292	http://www.kegg.jp/kegg-bin/show_pathway?sce00565/sce:YIL124W%09blue
Ubiquinone and other terpenoid-quinone biosynthesis	sce00130	0.218	0.591	COQ6|0.670619946	A1243|0.670619946	1	7	79	2292	http://www.kegg.jp/kegg-bin/show_pathway?sce00130/sce:YGR255C%09blue
Ubiquitin mediated proteolysis	sce04120	0.219	0.591	SIZ1|0.736173815;UBC7|0.669183068;APC11|0.736873156	A6525|0.736173815;A7001|0.669183068;A3423|0.736873156	3	47	79	2292	http://www.kegg.jp/kegg-bin/show_pathway?sce04120/sce:YDR409W%09blue/sce:YMR022W%09blue/sce:YDL008W%09blue
Glyoxylate and dicarboxylate metabolism	sce00630	0.225	0.591	LPD1|0.759847522;CTA1|0.79413456	A4180|0.759847522;A0239|0.79413456	2	26	79	2292	http://www.kegg.jp/kegg-bin/show_pathway?sce00630/sce:YFL018C%09blue/sce:YDR256C%09blue
Glycerolipid metabolism	sce00561	0.225	0.591	GCY1|0.811572251;ATG15|0.818649886	A8000|0.811572251;A8240|0.818649886	2	26	79	2292	http://www.kegg.jp/kegg-bin/show_pathway?sce00561/sce:YOR120W%09blue/sce:YCR068W%09blue
Biosynthesis of antibiotics	sce01130	0.238	0.591	LYS2|0.5862423;ACS2|0.751578369;ERG5|0.814691152;ERG4|0.74520316;LPD1|0.759847522;CTA1|0.79413456;TRP2|0.457707708;ERG11|0.81621937;ERG24|0.820650552;SOL3|0.509259259	A1176|0.5862423;A1345|0.751578369;A7556|0.814691152;A7080|0.74520316;A4180|0.759847522;A0239|0.79413456;A5291|0.457707708;A7005|0.81621937;A5480|0.820650552;A6267|0.509259259	10	224	79	2292	http://www.kegg.jp/kegg-bin/show_pathway?sce01130/sce:YBR115C%09blue/sce:YLR153C%09blue/sce:YMR015C%09blue/sce:YGL012W%09blue/sce:YFL018C%09blue/sce:YDR256C%09blue/sce:YER090W%09blue/sce:YHR007C%09blue/sce:YNL280C%09blue/sce:YHR163W%09blue
Riboflavin metabolism	sce00740	0.245	0.591	RIB1|0.806930693	A4171|0.806930693	1	8	79	2292	http://www.kegg.jp/kegg-bin/show_pathway?sce00740/sce:YBL033C%09blue
AGE-RAGE signaling pathway in diabetic complications	sce04933	0.245	0.591	RAS1|0.832612724	A0224|0.832612724	1	8	79	2292	http://www.kegg.jp/kegg-bin/show_pathway?sce04933/sce:YOR101W%09blue
Cell cycle - yeast	sce04111	0.265	0.612	ORC5|0.702745098;CDC55|0.80083607;LTE1|0.816448153;HSL7|0.758399065;CLB4|0.809114085;APC11|0.736873156	A5068|0.702745098;A0160|0.80083607;A7086|0.816448153;A8041|0.758399065;A7457|0.809114085;A3423|0.736873156	6	126	79	2292	http://www.kegg.jp/kegg-bin/show_pathway?sce04111/sce:YNL261W%09blue/sce:YGL190C%09blue/sce:YAL024C%09blue/sce:YBR133C%09blue/sce:YLR210W%09blue/sce:YDL008W%09blue
Butanoate metabolism	sce00650	0.271	0.612	AAD14|0.805763369	A5223|0.805763369	1	9	79	2292	http://www.kegg.jp/kegg-bin/show_pathway?sce00650/sce:YNL331C%09blue
Amino sugar and nucleotide sugar metabolism	sce00520	0.303	0.646	CTS1|0.677921456;CDA1|0.81504609	A8201|0.677921456;A0541|0.81504609	2	32	79	2292	http://www.kegg.jp/kegg-bin/show_pathway?sce00520/sce:YLR286C%09blue/sce:YLR307W%09blue
Phenylalanine metabolism	sce00360	0.321	0.646	ALD3|0.675134067	A1187|0.675134067	1	11	79	2292	http://www.kegg.jp/kegg-bin/show_pathway?sce00360/sce:YMR169C%09blue
Biosynthesis of unsaturated fatty acids	sce01040	0.321	0.646	POX1|0.830814815	A7314|0.830814815	1	11	79	2292	http://www.kegg.jp/kegg-bin/show_pathway?sce01040/sce:YGL205W%09blue
Glycolysis / Gluconeogenesis	sce00010	0.323	0.646	ACS2|0.751578369;ALD3|0.675134067;LPD1|0.759847522	A1345|0.751578369;A1187|0.675134067;A4180|0.759847522	3	58	79	2292	http://www.kegg.jp/kegg-bin/show_pathway?sce00010/sce:YLR153C%09blue/sce:YMR169C%09blue/sce:YFL018C%09blue
Valine, leucine and isoleucine biosynthesis	sce00290	0.344	0.651	LEU9|0.752858399	A8834|0.752858399	1	12	79	2292	http://www.kegg.jp/kegg-bin/show_pathway?sce00290/sce:YOR108W%09blue
Lysine biosynthesis	sce00300	0.344	0.651	LYS2|0.5862423	A1176|0.5862423	1	12	79	2292	http://www.kegg.jp/kegg-bin/show_pathway?sce00300/sce:YBR115C%09blue
Valine, leucine and isoleucine degradation	sce00280	0.367	0.652	LPD1|0.759847522	A4180|0.759847522	1	13	79	2292	http://www.kegg.jp/kegg-bin/show_pathway?sce00280/sce:YFL018C%09blue
beta-Alanine metabolism	sce00410	0.367	0.652	ALD3|0.675134067	A1187|0.675134067	1	13	79	2292	http://www.kegg.jp/kegg-bin/show_pathway?sce00410/sce:YMR169C%09blue
Tyrosine metabolism	sce00350	0.389	0.652	ALD3|0.675134067	A1187|0.675134067	1	14	79	2292	http://www.kegg.jp/kegg-bin/show_pathway?sce00350/sce:YMR169C%09blue
RNA transport	sce03013	0.4	0.652	TIF35|0.82395288;HSL7|0.758399065;NUP192|0.712889293;NUP133|0.781591738	A7767|0.82395288;A8041|0.758399065;A1242|0.712889293;A8633|0.781591738	4	93	79	2292	http://www.kegg.jp/kegg-bin/show_pathway?sce03013/sce:YDR429C%09blue/sce:YBR133C%09blue/sce:YJL039C%09blue/sce:YKR082W%09blue
Starch and sucrose metabolism	sce00500	0.404	0.652	SPR1|0.792312106;GSC2|0.714782206	A8777|0.792312106;A2868|0.714782206	2	40	79	2292	http://www.kegg.jp/kegg-bin/show_pathway?sce00500/sce:YOR190W%09blue/sce:YGR032W%09blue
Lysine degradation	sce00310	0.41	0.652	LYS2|0.5862423	A1176|0.5862423	1	15	79	2292	http://www.kegg.jp/kegg-bin/show_pathway?sce00310/sce:YBR115C%09blue
Insulin resistance	sce04931	0.41	0.652	PPZ1|0.800783436	A2789|0.800783436	1	15	79	2292	http://www.kegg.jp/kegg-bin/show_pathway?sce04931/sce:YML016C%09blue
Tryptophan metabolism	sce00380	0.45	0.671	CTA1|0.79413456	A0239|0.79413456	1	17	79	2292	http://www.kegg.jp/kegg-bin/show_pathway?sce00380/sce:YDR256C%09blue
Regulation of autophagy	sce04140	0.45	0.671	ATG5|0.656679151	A0549|0.656679151	1	17	79	2292	http://www.kegg.jp/kegg-bin/show_pathway?sce04140/sce:YPL149W%09blue
Phenylalanine, tyrosine and tryptophan biosynthesis	sce00400	0.45	0.671	TRP2|0.457707708	A5291|0.457707708	1	17	79	2292	http://www.kegg.jp/kegg-bin/show_pathway?sce00400/sce:YER090W%09blue
Pyrimidine metabolism	sce00240	0.465	0.678	YMR226C|0.668178563;URA6|0.809101655;URK1|0.762600656	A1951|0.668178563;A9448|0.809101655;A3174|0.762600656	3	73	79	2292	http://www.kegg.jp/kegg-bin/show_pathway?sce00240/sce:YMR226C%09blue/sce:YKL024C%09blue/sce:YNR012W%09blue
Fatty acid degradation	sce00071	0.488	0.683	POX1|0.830814815	A7314|0.830814815	1	19	79	2292	http://www.kegg.jp/kegg-bin/show_pathway?sce00071/sce:YGL205W%09blue
Homologous recombination	sce03440	0.488	0.683	SGS1|0.767554479	A6773|0.767554479	1	19	79	2292	http://www.kegg.jp/kegg-bin/show_pathway?sce03440/sce:YMR190C%09blue
Fructose and mannose metabolism	sce00051	0.555	0.754	AAD14|0.805763369	A5223|0.805763369	1	23	79	2292	http://www.kegg.jp/kegg-bin/show_pathway?sce00051/sce:YNL331C%09blue
Carbon metabolism	sce01200	0.56	0.754	ACS2|0.751578369;LPD1|0.759847522;CTA1|0.79413456;SOL3|0.509259259	A1345|0.751578369;A4180|0.759847522;A0239|0.79413456;A6267|0.509259259	4	114	79	2292	http://www.kegg.jp/kegg-bin/show_pathway?sce01200/sce:YLR153C%09blue/sce:YFL018C%09blue/sce:YDR256C%09blue/sce:YHR163W%09blue
Glutathione metabolism	sce00480	0.571	0.754	URE2|0.818907458	A0213|0.818907458	1	24	79	2292	http://www.kegg.jp/kegg-bin/show_pathway?sce00480/sce:YNL229C%09blue
Biosynthesis of amino acids	sce01230	0.622	0.785	LYS2|0.5862423;LEU9|0.752858399;HIS4|0.83229997;TRP2|0.457707708	A1176|0.5862423;A8834|0.752858399;A1499|0.83229997;A5291|0.457707708	4	123	79	2292	http://www.kegg.jp/kegg-bin/show_pathway?sce01230/sce:YBR115C%09blue/sce:YOR108W%09blue/sce:YCL030C%09blue/sce:YER090W%09blue
Methane metabolism	sce00680	0.628	0.785	ACS2|0.751578369	A1345|0.751578369	1	28	79	2292	http://www.kegg.jp/kegg-bin/show_pathway?sce00680/sce:YLR153C%09blue
Pentose phosphate pathway	sce00030	0.628	0.785	SOL3|0.509259259	A6267|0.509259259	1	28	79	2292	http://www.kegg.jp/kegg-bin/show_pathway?sce00030/sce:YHR163W%09blue
Citrate cycle (TCA cycle)	sce00020	0.677	0.811	LPD1|0.759847522	A4180|0.759847522	1	32	79	2292	http://www.kegg.jp/kegg-bin/show_pathway?sce00020/sce:YFL018C%09blue
Proteasome	sce03050	0.71	0.811	SCL1|0.763833076	A0199|0.763833076	1	35	79	2292	http://www.kegg.jp/kegg-bin/show_pathway?sce03050/sce:YGL011C%09blue
2-Oxocarboxylic acid metabolism	sce01210	0.71	0.811	LEU9|0.752858399	A8834|0.752858399	1	35	79	2292	http://www.kegg.jp/kegg-bin/show_pathway?sce01210/sce:YOR108W%09blue
Phagosome	sce04145	0.72	0.811	VPS27|0.829367564	A3121|0.829367564	1	36	79	2292	http://www.kegg.jp/kegg-bin/show_pathway?sce04145/sce:YNR006W%09blue
Endocytosis	sce04144	0.726	0.811	UBP5|0.814438968;VPS27|0.829367564	A7629|0.814438968;A3121|0.829367564	2	73	79	2292	http://www.kegg.jp/kegg-bin/show_pathway?sce04144/sce:YER144C%09blue/sce:YNR006W%09blue
Nucleotide excision repair	sce03420	0.73	0.811	RAD4|0.641539695	A3402|0.641539695	1	37	79	2292	http://www.kegg.jp/kegg-bin/show_pathway?sce03420/sce:YER162C%09blue
Glycerophospholipid metabolism	sce00564	0.73	0.811	AYR1|0.826226636	A5214|0.826226636	1	37	79	2292	http://www.kegg.jp/kegg-bin/show_pathway?sce00564/sce:YIL124W%09blue
Cysteine and methionine metabolism	sce00270	0.757	0.825	YKL069W|0.826563507	A7745|0.826563507	1	40	79	2292	http://www.kegg.jp/kegg-bin/show_pathway?sce00270/sce:YKL069W%09blue
Spliceosome	sce03040	0.766	0.825	PRP22|0.612403101;PRP8|0.405051089	A4374|0.612403101;A1700|0.405051089	2	79	79	2292	http://www.kegg.jp/kegg-bin/show_pathway?sce03040/sce:YER013W%09blue/sce:YHR165C%09blue
Protein processing in endoplasmic reticulum	sce04141	0.806	0.855	CUE1|0.807409675;UBC7|0.669183068	A1547|0.807409675;A7001|0.669183068	2	86	79	2292	http://www.kegg.jp/kegg-bin/show_pathway?sce04141/sce:YMR264W%09blue/sce:YMR022W%09blue
RNA degradation	sce03018	0.886	0.925	CDC36|0.819289006	A0389|0.819289006	1	61	79	2292	http://www.kegg.jp/kegg-bin/show_pathway?sce03018/sce:YDL165W%09blue
Oxidative phosphorylation	sce00190	0.923	0.95	COX15|0.777085188	A3545|0.777085188	1	72	79	2292	http://www.kegg.jp/kegg-bin/show_pathway?sce00190/sce:YER141W%09blue
Ribosome	sce03010	0.957	0.971	RPL13B|0.752259436;MRPS18|0.820974889;MRPL40|0.793840178	A6420|0.752259436;A0519|0.820974889;A8384|0.793840178	3	181	79	2292	http://www.kegg.jp/kegg-bin/show_pathway?sce03010/sce:YMR142C%09blue/sce:YNL306W%09blue/sce:YPL173W%09blue
Linoleic acid metabolism	sce00591	1	1	AAD14|0.805763369	A5223|0.805763369	1	0	79	2292	http://www.kegg.jp/kegg-bin/show_pathway?sce00591/sce:YNL331C%09blue
