# Supplementary material for: Key metabolism pathways and regulatory mechanisms of high polysaccharide yielding in Hericium erinaceus
Source: BMC Genomics. 2021 Mar 6;22:160. doi: 10.1186/s12864-021-07480-x (PMC7937317; doi:10.1186/s12864-021-07480-x)
Supplement: Supplementary file 12 — Additional file 12. KEGG pathway enrichment of the significantly upregulated proteins in HEC_vs_HEA. [file 12864_2021_7480_MOESM12_ESM.xlsx]

## Sheet: Additional file 12
Additional file 12 KEGG pathway enrichment of the significantly upregulated expressed proteins in HEC_vs_HEA
Pathway Name	Pathway ID	Pvalue	Pvalue_adjusted	Genes	Proteins	Count	Pop Hit	List_Total	Background Genes	URL
Steroid biosynthesis	sce00100	0.00182	0.115	ERG11|1.334253055;ERG5|1.245068285;ERG1|1.327279466;ERG24|1.459424646	A9236|1.334253055;A9234|1.245068285;A4292|1.327279466;A0392|1.459424646	4	17	75	2292	http://www.kegg.jp/kegg-bin/show_pathway?sce00100/sce:YHR007C%09red/sce:YMR015C%09red/sce:YGR175C%09red/sce:YNL280C%09red
Metabolic pathways	sce01100	0.00738	0.166	PDC1|1.378912685;ICL1|1.248024087;DAL7|1.270554881;TPS2|1.271153089;PCK1|1.239763613;ADH3|1.323038397;GAL10|1.208815029;HEM13|1.380632411;HMG2|1.236343773;ERG11|1.334253055;FDH1|1.338785047;GLT1|1.282217973;PGK1|1.271075019;ERG5|1.245068285;ERG1|1.327279466;GAD1|1.22233677;SPO14|1.253704373;YMR226C|1.390479876;HST2|1.489876935;ADI1|1.249706917;AAD10|1.382693025;ATP14|1.248972884;DPL1|1.214087439;…	A1136|1.378912685;A1036|1.248024087;A4695|1.270554881;A9730|1.271153089;A5260|1.239763613;A9274|1.323038397;A6180|1.208815029;A3303|1.380632411;A7694|1.236343773;A9236|1.334253055;A8220|1.338785047;A6353|1.282217973;A8906|1.271075019;A9234|1.245068285;A4292|1.327279466;A2572|1.22233677;A1025|1.253704373;A5876|1.390479876;A1092|1.489876935;A4378|1.249706917;A2647|1.382693025;A7113|1.248972884;A269…	33	694	75	2292	http://www.kegg.jp/kegg-bin/show_pathway?sce01100/sce:YLR044C%09red/sce:YER065C%09red/sce:YIR031C%09red/sce:YDR074W%09red/sce:YKR097W%09red/sce:YMR083W%09red/sce:YBR019C%09red/sce:YDR044W%09red/sce:YLR450W%09red/sce:YHR007C%09red/sce:YOR388C%09red/sce:YDL171C%09red/sce:YCR012W%09red/sce:YMR015C%09red/sce:YGR175C%09red/sce:YMR250W%09red/sce:YKR031C%09red/sce:YMR226C%09red/sce:YPL015C%09red/sce:YMR…
Pyruvate metabolism	sce00620	0.00792	0.166	MAE1|1.290588235;DAL7|1.270554881;PCK1|1.239763613;GLO1|1.321456849;CYB2|1.966002345	A6232|1.290588235;A4695|1.270554881;A5260|1.239763613;A4905|1.321456849;A3661|1.966002345	5	39	75	2292	http://www.kegg.jp/kegg-bin/show_pathway?sce00620/sce:YKL029C%09red/sce:YIR031C%09red/sce:YKR097W%09red/sce:YML004C%09red/sce:YML054C%09red
Longevity regulating pathway - multiple species	sce04213	0.0257	0.344	HSP104|1.266817838;HST2|1.489876935;GIS1|1.248101266;TPK2|1.420987142	A6597|1.266817838;A1092|1.489876935;A8888|1.248101266;A1697|1.420987142	4	35	75	2292	http://www.kegg.jp/kegg-bin/show_pathway?sce04213/sce:YLL026W%09red/sce:YPL015C%09red/sce:YDR096W%09red/sce:YPL203W%09red
Biosynthesis of secondary metabolites	sce01110	0.0279	0.344	PDC1|1.378912685;ICL1|1.248024087;DAL7|1.270554881;PCK1|1.239763613;ADH3|1.323038397;GAL10|1.208815029;HEM13|1.380632411;HMG2|1.236343773;ERG11|1.334253055;GLT1|1.282217973;PGK1|1.271075019;ERG1|1.327279466;GAD1|1.22233677;SPO14|1.253704373;ARO9|1.21827768;ERG24|1.459424646	A1136|1.378912685;A1036|1.248024087;A4695|1.270554881;A5260|1.239763613;A9274|1.323038397;A6180|1.208815029;A3303|1.380632411;A7694|1.236343773;A9236|1.334253055;A6353|1.282217973;A8906|1.271075019;A4292|1.327279466;A2572|1.22233677;A1025|1.253704373;A4570|1.21827768;A0392|1.459424646	16	298	75	2292	http://www.kegg.jp/kegg-bin/show_pathway?sce01110/sce:YLR044C%09red/sce:YER065C%09red/sce:YIR031C%09red/sce:YKR097W%09red/sce:YMR083W%09red/sce:YBR019C%09red/sce:YDR044W%09red/sce:YLR450W%09red/sce:YHR007C%09red/sce:YDL171C%09red/sce:YCR012W%09red/sce:YGR175C%09red/sce:YMR250W%09red/sce:YKR031C%09red/sce:YHR137W%09red/sce:YNL280C%09red
Butanoate metabolism	sce00650	0.0328	0.344	GAD1|1.22233677;AAD10|1.382693025	A2572|1.22233677;A2647|1.382693025	2	9	75	2292	http://www.kegg.jp/kegg-bin/show_pathway?sce00650/sce:YMR250W%09red/sce:YJR155W%09red
Glycolysis / Gluconeogenesis	sce00010	0.039	0.351	PDC1|1.378912685;PCK1|1.239763613;ADH3|1.323038397;GAL10|1.208815029;PGK1|1.271075019	A1136|1.378912685;A5260|1.239763613;A9274|1.323038397;A6180|1.208815029;A8906|1.271075019	5	58	75	2292	http://www.kegg.jp/kegg-bin/show_pathway?sce00010/sce:YLR044C%09red/sce:YKR097W%09red/sce:YMR083W%09red/sce:YBR019C%09red/sce:YCR012W%09red
Glyoxylate and dicarboxylate metabolism	sce00630	0.051	0.396	ICL1|1.248024087;DAL7|1.270554881;FDH1|1.338785047	A1036|1.248024087;A4695|1.270554881;A8220|1.338785047	3	26	75	2292	http://www.kegg.jp/kegg-bin/show_pathway?sce00630/sce:YER065C%09red/sce:YIR031C%09red/sce:YOR388C%09red
Biosynthesis of antibiotics	sce01130	0.0565	0.396	PDC1|1.378912685;PCK1|1.239763613;ADH3|1.323038397;GAL10|1.208815029;HMG2|1.236343773;ERG11|1.334253055;GLT1|1.282217973;PGK1|1.271075019;ERG5|1.245068285;ERG1|1.327279466;ARO9|1.21827768;ERG24|1.459424646	A1136|1.378912685;A5260|1.239763613;A9274|1.323038397;A6180|1.208815029;A7694|1.236343773;A9236|1.334253055;A6353|1.282217973;A8906|1.271075019;A9234|1.245068285;A4292|1.327279466;A4570|1.21827768;A0392|1.459424646	12	224	75	2292	http://www.kegg.jp/kegg-bin/show_pathway?sce01130/sce:YLR044C%09red/sce:YKR097W%09red/sce:YMR083W%09red/sce:YBR019C%09red/sce:YLR450W%09red/sce:YHR007C%09red/sce:YDL171C%09red/sce:YCR012W%09red/sce:YMR015C%09red/sce:YGR175C%09red/sce:YHR137W%09red/sce:YNL280C%09red
Sesquiterpenoid and triterpenoid biosynthesis	sce00909	0.0644	0.406	ERG1|1.327279466	A4292|1.327279466	1	2	75	2292	http://www.kegg.jp/kegg-bin/show_pathway?sce00909/sce:YGR175C%09red
Tyrosine metabolism	sce00350	0.0746	0.427	ADH3|1.323038397;ARO9|1.21827768	A9274|1.323038397;A4570|1.21827768	2	14	75	2292	http://www.kegg.jp/kegg-bin/show_pathway?sce00350/sce:YMR083W%09red/sce:YHR137W%09red
Taurine and hypotaurine metabolism	sce00430	0.095	0.499	GAD1|1.22233677	A2572|1.22233677	1	3	75	2292	http://www.kegg.jp/kegg-bin/show_pathway?sce00430/sce:YMR250W%09red
Glycerophospholipid metabolism	sce00564	0.118	0.574	SPO14|1.253704373;GDE1|1.320159681;CRD1|1.398058252	A1025|1.253704373;A2454|1.320159681;A2979|1.398058252	3	37	75	2292	http://www.kegg.jp/kegg-bin/show_pathway?sce00564/sce:YKR031C%09red/sce:YPL110C%09red/sce:YDL142C%09red
Nicotinate and nicotinamide metabolism	sce00760	0.138	0.616	HST2|1.489876935;BNA6|1.248987109	A1092|1.489876935;A9046|1.248987109	2	20	75	2292	http://www.kegg.jp/kegg-bin/show_pathway?sce00760/sce:YPL015C%09red/sce:YFR047C%09red
Regulation of mitophagy - yeast	sce04139	0.148	0.616	PTC6|1.474235442;SIN3|1.686302682;VPS1|1.289637495	A4891|1.474235442;A3329|1.686302682;A7438|1.289637495	3	41	75	2292	http://www.kegg.jp/kegg-bin/show_pathway?sce04139/sce:YCR079W%09red/sce:YOL004W%09red/sce:YKR001C%09red
MAPK signaling pathway - yeast	sce04011	0.162	0.616	BAR1|1.335924714;PKH3|1.405385191;PTP2|1.214311793;CLN1|1.208803612;BEM2|1.720919748;CYC8|1.266928011	A4255|1.335924714;A0608|1.405385191;A3084|1.214311793;A8709|1.208803612;A8160|1.720919748;A3725|1.266928011	6	113	75	2292	http://www.kegg.jp/kegg-bin/show_pathway?sce04011/sce:YIL015W%09red/sce:YDR466W%09red/sce:YOR208W%09red/sce:YMR199W%09red/sce:YER155C%09red/sce:YBR112C%09red
Carbon metabolism	sce01200	0.166	0.616	ICL1|1.248024087;MAE1|1.290588235;DAL7|1.270554881;PCK1|1.239763613;FDH1|1.338785047;PGK1|1.271075019	A1036|1.248024087;A6232|1.290588235;A4695|1.270554881;A5260|1.239763613;A8220|1.338785047;A8906|1.271075019	6	114	75	2292	http://www.kegg.jp/kegg-bin/show_pathway?sce01200/sce:YER065C%09red/sce:YKL029C%09red/sce:YIR031C%09red/sce:YKR097W%09red/sce:YOR388C%09red/sce:YCR012W%09red
ABC transporters	sce02010	0.181	0.634	SNQ2|1.230314233	A5039|1.230314233	1	6	75	2292	http://www.kegg.jp/kegg-bin/show_pathway?sce02010/sce:YDR011W%09red
Ether lipid metabolism	sce00565	0.208	0.644	SPO14|1.253704373	A1025|1.253704373	1	7	75	2292	http://www.kegg.jp/kegg-bin/show_pathway?sce00565/sce:YKR031C%09red
Nitrogen metabolism	sce00910	0.208	0.644	GLT1|1.282217973	A6353|1.282217973	1	7	75	2292	http://www.kegg.jp/kegg-bin/show_pathway?sce00910/sce:YDL171C%09red
Endocytosis	sce04144	0.215	0.644	EDE1|1.235225505;SEC7|1.371005456;SPO14|1.253704373;DOA4|2.019131334	A0851|1.235225505;A5207|1.371005456;A1025|1.253704373;A5544|2.019131334	4	73	75	2292	http://www.kegg.jp/kegg-bin/show_pathway?sce04144/sce:YBL047C%09red/sce:YDR170C%09red/sce:YKR031C%09red/sce:YDR069C%09red
Alanine, aspartate and glutamate metabolism	sce00250	0.257	0.713	GLT1|1.282217973;GAD1|1.22233677	A6353|1.282217973;A2572|1.22233677	2	30	75	2292	http://www.kegg.jp/kegg-bin/show_pathway?sce00250/sce:YDL171C%09red/sce:YMR250W%09red
DNA replication	sce03030	0.27	0.713	MCM5|1.396346644;PRI1|1.215133531	A0647|1.396346644;A9553|1.215133531	2	31	75	2292	http://www.kegg.jp/kegg-bin/show_pathway?sce03030/sce:YLR274W%09red/sce:YIR008C%09red
Basal transcription factors	sce03022	0.282	0.713	TAF14|1.299294467;SSL1|1.220071685	A8735|1.299294467;A3310|1.220071685	2	32	75	2292	http://www.kegg.jp/kegg-bin/show_pathway?sce03022/sce:YPL129W%09red/sce:YLR005W%09red
Phenylalanine metabolism	sce00360	0.307	0.713	ARO9|1.21827768	A4570|1.21827768	1	11	75	2292	http://www.kegg.jp/kegg-bin/show_pathway?sce00360/sce:YHR137W%09red
Protein processing in endoplasmic reticulum	sce04141	0.31	0.713	HSC82|1.365549493;HSP26|1.416368693;YDJ1|1.209898844;SEC31|1.214715246	A6045|1.365549493;A6361|1.416368693;A5456|1.209898844;A7295|1.214715246	4	86	75	2292	http://www.kegg.jp/kegg-bin/show_pathway?sce04141/sce:YMR186W%09red/sce:YBR072W%09red/sce:YNL064C%09red/sce:YDL195W%09red
Vitamin B6 metabolism	sce00750	0.33	0.713	YPR127W|1.284391081	A5886|1.284391081	1	12	75	2292	http://www.kegg.jp/kegg-bin/show_pathway?sce00750/sce:YPR127W%09red
Other types of O-glycan biosynthesis	sce00514	0.352	0.713	KTR1|1.29984544	A7061|1.29984544	1	13	75	2292	http://www.kegg.jp/kegg-bin/show_pathway?sce00514/sce:YOR099W%09red
beta-Alanine metabolism	sce00410	0.352	0.713	GAD1|1.22233677	A2572|1.22233677	1	13	75	2292	http://www.kegg.jp/kegg-bin/show_pathway?sce00410/sce:YMR250W%09red
Sphingolipid metabolism	sce00600	0.373	0.713	DPL1|1.214087439	A2693|1.214087439	1	14	75	2292	http://www.kegg.jp/kegg-bin/show_pathway?sce00600/sce:YDR294C%09red
Starch and sucrose metabolism	sce00500	0.379	0.713	TPS2|1.271153089;PGU1|1.399512789	A9730|1.271153089;A6026|1.399512789	2	40	75	2292	http://www.kegg.jp/kegg-bin/show_pathway?sce00500/sce:YDR074W%09red/sce:YJR153W%09red
Lysine degradation	sce00310	0.394	0.713	SET2|1.35075188	A3707|1.35075188	1	15	75	2292	http://www.kegg.jp/kegg-bin/show_pathway?sce00310/sce:YJL168C%09red
Insulin resistance	sce04931	0.394	0.713	PKH3|1.405385191	A0608|1.405385191	1	15	75	2292	http://www.kegg.jp/kegg-bin/show_pathway?sce04931/sce:YDR466W%09red
Pentose and glucuronate interconversions	sce00040	0.394	0.713	PGU1|1.399512789	A6026|1.399512789	1	15	75	2292	http://www.kegg.jp/kegg-bin/show_pathway?sce00040/sce:YJR153W%09red
Cell cycle - yeast	sce04111	0.396	0.713	CLN1|1.208803612;MCM5|1.396346644;CDC5|1.469072165;MET30|1.25416365;CYC8|1.266928011	A8709|1.208803612;A0647|1.396346644;A8572|1.469072165;A6871|1.25416365;A3725|1.266928011	5	126	75	2292	http://www.kegg.jp/kegg-bin/show_pathway?sce04111/sce:YMR199W%09red/sce:YLR274W%09red/sce:YMR001C%09red/sce:YIL046W%09red/sce:YBR112C%09red
Tryptophan metabolism	sce00380	0.433	0.718	BNA2|1.204883227	A0968|1.204883227	1	17	75	2292	http://www.kegg.jp/kegg-bin/show_pathway?sce00380/sce:YJR078W%09red
Porphyrin and chlorophyll metabolism	sce00860	0.433	0.718	HEM13|1.380632411	A3303|1.380632411	1	17	75	2292	http://www.kegg.jp/kegg-bin/show_pathway?sce00860/sce:YDR044W%09red
Phenylalanine, tyrosine and tryptophan biosynthesis	sce00400	0.433	0.718	ARO9|1.21827768	A4570|1.21827768	1	17	75	2292	http://www.kegg.jp/kegg-bin/show_pathway?sce00400/sce:YHR137W%09red
Fatty acid degradation	sce00071	0.47	0.74	ADH3|1.323038397	A9274|1.323038397	1	19	75	2292	http://www.kegg.jp/kegg-bin/show_pathway?sce00071/sce:YMR083W%09red
Terpenoid backbone biosynthesis	sce00900	0.47	0.74	HMG2|1.236343773	A7694|1.236343773	1	19	75	2292	http://www.kegg.jp/kegg-bin/show_pathway?sce00900/sce:YLR450W%09red
Fructose and mannose metabolism	sce00051	0.537	0.824	AAD10|1.382693025	A2647|1.382693025	1	23	75	2292	http://www.kegg.jp/kegg-bin/show_pathway?sce00051/sce:YJR155W%09red
Galactose metabolism	sce00052	0.552	0.828	GAL10|1.208815029	A6180|1.208815029	1	24	75	2292	http://www.kegg.jp/kegg-bin/show_pathway?sce00052/sce:YBR019C%09red
Glycosylphosphatidylinositol(GPI)-anchor biosynthesis	sce00563	0.567	0.83	BST1|1.21336858	A4894|1.21336858	1	25	75	2292	http://www.kegg.jp/kegg-bin/show_pathway?sce00563/sce:YFL025C%09red
RNA degradation	sce03018	0.601	0.852	RRP6|1.243902439;SKI2|1.346955128	A6281|1.243902439;A5680|1.346955128	2	61	75	2292	http://www.kegg.jp/kegg-bin/show_pathway?sce03018/sce:YOR001W%09red/sce:YLR398C%09red
Methane metabolism	sce00680	0.608	0.852	FDH1|1.338785047	A8220|1.338785047	1	28	75	2292	http://www.kegg.jp/kegg-bin/show_pathway?sce00680/sce:YOR388C%09red
Citrate cycle (TCA cycle)	sce00020	0.658	0.863	PCK1|1.239763613	A5260|1.239763613	1	32	75	2292	http://www.kegg.jp/kegg-bin/show_pathway?sce00020/sce:YKR097W%09red
Glycine, serine and threonine metabolism	sce00260	0.658	0.863	YMR226C|1.390479876	A5876|1.390479876	1	32	75	2292	http://www.kegg.jp/kegg-bin/show_pathway?sce00260/sce:YMR226C%09red
Amino sugar and nucleotide sugar metabolism	sce00520	0.658	0.863	GAL10|1.208815029	A6180|1.208815029	1	32	75	2292	http://www.kegg.jp/kegg-bin/show_pathway?sce00520/sce:YBR019C%09red
Proteasome	sce03050	0.691	0.873	BLM10|1.213818182	A2079|1.213818182	1	35	75	2292	http://www.kegg.jp/kegg-bin/show_pathway?sce03050/sce:YFL007W%09red
Pyrimidine metabolism	sce00240	0.699	0.873	YMR226C|1.390479876;PRI1|1.215133531	A5876|1.390479876;A9553|1.215133531	2	73	75	2292	http://www.kegg.jp/kegg-bin/show_pathway?sce00240/sce:YMR226C%09red/sce:YIR008C%09red
Nucleotide excision repair	sce03420	0.711	0.873	SSL1|1.220071685	A3310|1.220071685	1	37	75	2292	http://www.kegg.jp/kegg-bin/show_pathway?sce03420/sce:YLR005W%09red
Peroxisome	sce04146	0.72	0.873	SPS19|1.22108242	A2160|1.22108242	1	38	75	2292	http://www.kegg.jp/kegg-bin/show_pathway?sce04146/sce:YNL202W%09red
Cysteine and methionine metabolism	sce00270	0.739	0.878	ADI1|1.249706917	A4378|1.249706917	1	40	75	2292	http://www.kegg.jp/kegg-bin/show_pathway?sce00270/sce:YMR009W%09red
Ubiquitin mediated proteolysis	sce04120	0.794	0.911	MET30|1.25416365	A6871|1.25416365	1	47	75	2292	http://www.kegg.jp/kegg-bin/show_pathway?sce04120/sce:YIL046W%09red
Ribosome biogenesis in eukaryotes	sce03008	0.798	0.911	FCF1|1.205335205;NHP2|1.458804523	A5673|1.205335205;A0507|1.458804523	2	89	75	2292	http://www.kegg.jp/kegg-bin/show_pathway?sce03008/sce:YDR339C%09red/sce:YDL208W%09red
Meiosis - yeast	sce04113	0.81	0.911	MCM5|1.396346644;CDC5|1.469072165;TPK2|1.420987142	A0647|1.396346644;A8572|1.469072165;A1697|1.420987142	3	130	75	2292	http://www.kegg.jp/kegg-bin/show_pathway?sce04113/sce:YLR274W%09red/sce:YMR001C%09red/sce:YPL203W%09red
Oxidative phosphorylation	sce00190	0.912	0.992	ATP14|1.248972884	A7113|1.248972884	1	72	75	2292	http://www.kegg.jp/kegg-bin/show_pathway?sce00190/sce:YLR295C%09red
Biosynthesis of amino acids	sce01230	0.92	0.992	GLT1|1.282217973;PGK1|1.271075019	A6353|1.282217973;A8906|1.271075019	2	123	75	2292	http://www.kegg.jp/kegg-bin/show_pathway?sce01230/sce:YDL171C%09red/sce:YCR012W%09red
Spliceosome	sce03040	0.931	0.992	PRP8|1.44653349	A0348|1.44653349	1	79	75	2292	http://www.kegg.jp/kegg-bin/show_pathway?sce03040/sce:YHR165C%09red
Ribosome	sce03010	0.945	0.992	MRP20|1.716859122;MRPL23|1.225566704;MRPS17|1.210696339	A8907|1.716859122;A5856|1.225566704;A0821|1.210696339	3	181	75	2292	http://www.kegg.jp/kegg-bin/show_pathway?sce03010/sce:YDR405W%09red/sce:YOR150W%09red/sce:YMR188C%09red
Purine metabolism	sce00230	0.964	0.996	PRI1|1.215133531	A9553|1.215133531	1	98	75	2292	http://www.kegg.jp/kegg-bin/show_pathway?sce00230/sce:YIR008C%09red
Aminoacyl-tRNA biosynthesis	sce00970	1	1	MSW1|1.405163141;MSF1|1.245225363	A0358|1.405163141;A5225|1.245225363	2	336	75	2292	http://www.kegg.jp/kegg-bin/show_pathway?sce00970/sce:YDR268W%09red/sce:YPR047W%09red
Linoleic acid metabolism	sce00591	1	1	AAD10|1.382693025	A2647|1.382693025	1	0	75	2292	http://www.kegg.jp/kegg-bin/show_pathway?sce00591/sce:YJR155W%09red
