# Supplementary material for: Key metabolism pathways and regulatory mechanisms of high polysaccharide yielding in Hericium erinaceus
Source: BMC Genomics. 2021 Mar 6;22:160. doi: 10.1186/s12864-021-07480-x (PMC7937317; doi:10.1186/s12864-021-07480-x)
Supplement: Supplementary file 13 — Additional file 13. KEGG pathway enrichment of the significantly downregulated proteins in HEC_vs_HEA. [file 12864_2021_7480_MOESM13_ESM.xlsx]

## Sheet: Additional file 13
Additional file 13 KEGG pathway enrichment of the significantly downregulated expressed proteins in HEC_vs_HEA
Pathway Name	Pathway ID	Pvalue	Pvalue_adjusted	Genes	Proteins	Count	Pop Hit	List_Total	Background Genes	URL
Steroid biosynthesis	sce00100	0.000763	0.0522	ERG6|0.666042447;ERG11|0.806811332;ERG5|0.696160267;ERG24|0.75483304;ERG4|0.791478555	A0476|0.666042447;A9555|0.806811332;A7556|0.696160267;A7155|0.75483304;A7080|0.791478555	5	17	106	2292	http://www.kegg.jp/kegg-bin/show_pathway?sce00100/sce:YML008C%09blue/sce:YHR007C%09blue/sce:YMR015C%09blue/sce:YNL280C%09blue/sce:YGL012W%09blue
Metabolic pathways	sce01100	0.00121	0.0522	COQ6|0.76361186;LYS2|0.73613963;ADH2|0.81512605;AAD14|0.758782201;AYR1|0.801985981;ERG6|0.666042447;ACS2|0.72275597;ALT1|0.825967693;CAR1|0.805117525;HIS4|0.789700894;CYS3|0.831839904;ARO8|0.771702193;NFS1|0.673572228;GUT1|0.765798143;GCY1|0.819083024;ERG11|0.806811332;STV1|0.649324519;FAD1|0.797127469;GDH3|0.807586418;ERG5|0.696160267;AAH1|0.830176768;POX1|0.831703704;GEP4|0.830409357;SER1|0.736…	A1243|0.76361186;A1176|0.73613963;A2898|0.81512605;A2718|0.758782201;A5214|0.801985981;A0476|0.666042447;A1345|0.72275597;A0001|0.825967693;A1776|0.805117525;A1802|0.789700894;A7976|0.831839904;A3652|0.771702193;A2936|0.673572228;A4146|0.765798143;A5753|0.819083024;A9555|0.806811332;A3733|0.649324519;A0833|0.797127469;A1780|0.807586418;A7556|0.696160267;A2078|0.830176768;A7314|0.831703704;A4516|0…	47	694	106	2292	http://www.kegg.jp/kegg-bin/show_pathway?sce01100/sce:YGR255C%09blue/sce:YBR115C%09blue/sce:YMR303C%09blue/sce:YNL331C%09blue/sce:YIL124W%09blue/sce:YML008C%09blue/sce:YLR153C%09blue/sce:YLR089C%09blue/sce:YPL111W%09blue/sce:YCL030C%09blue/sce:YAL012W%09blue/sce:YGL202W%09blue/sce:YCL017C%09blue/sce:YHL032C%09blue/sce:YOR120W%09blue/sce:YHR007C%09blue/sce:YMR054W%09blue/sce:YDL045C%09blue/sce:YAL…
Tyrosine metabolism	sce00350	0.00302	0.0866	ADH2|0.81512605;ARO8|0.771702193;ADH1|0.786350148;ADH3|0.819857313	A2898|0.81512605;A3652|0.771702193;A8525|0.786350148;A3580|0.819857313	4	14	106	2292	http://www.kegg.jp/kegg-bin/show_pathway?sce00350/sce:YMR303C%09blue/sce:YGL202W%09blue/sce:YOL086C%09blue/sce:YMR083W%09blue
Glycerolipid metabolism	sce00561	0.00582	0.125	GUT1|0.765798143;GCY1|0.819083024;DAK2|0.761353517;ATG15|0.76916476;YJU3|0.818588025	A4146|0.765798143;A5753|0.819083024;A1873|0.761353517;A8240|0.76916476;A2550|0.818588025	5	26	106	2292	http://www.kegg.jp/kegg-bin/show_pathway?sce00561/sce:YHL032C%09blue/sce:YOR120W%09blue/sce:YFL053W%09blue/sce:YCR068W%09blue/sce:YKL094W%09blue
Fatty acid degradation	sce00071	0.00978	0.165	ADH2|0.81512605;POX1|0.831703704;ADH1|0.786350148;ADH3|0.819857313	A2898|0.81512605;A7314|0.831703704;A8525|0.786350148;A3580|0.819857313	4	19	106	2292	http://www.kegg.jp/kegg-bin/show_pathway?sce00071/sce:YMR303C%09blue/sce:YGL205W%09blue/sce:YOL086C%09blue/sce:YMR083W%09blue
Biosynthesis of antibiotics	sce01130	0.0124	0.165	CTA1|0.730316742;LYS2|0.73613963;ADH2|0.81512605;ERG6|0.666042447;ACS2|0.72275597;CAR1|0.805117525;CYS3|0.831839904;ARO8|0.771702193;ERG11|0.806811332;ERG5|0.696160267;SER1|0.736270555;ERG24|0.75483304;ADH1|0.786350148;ADH3|0.819857313;ERG4|0.791478555;STE14|0.792980369;TRP2|0.808558559;LPD1|0.632703369	A1613|0.730316742;A1176|0.73613963;A2898|0.81512605;A0476|0.666042447;A1345|0.72275597;A1776|0.805117525;A7976|0.831839904;A3652|0.771702193;A9555|0.806811332;A7556|0.696160267;A1997|0.736270555;A7155|0.75483304;A8525|0.786350148;A3580|0.819857313;A7080|0.791478555;A1316|0.792980369;A5291|0.808558559;A5525|0.632703369	18	224	106	2292	http://www.kegg.jp/kegg-bin/show_pathway?sce01130/sce:YDR256C%09blue/sce:YBR115C%09blue/sce:YMR303C%09blue/sce:YML008C%09blue/sce:YLR153C%09blue/sce:YPL111W%09blue/sce:YAL012W%09blue/sce:YGL202W%09blue/sce:YHR007C%09blue/sce:YMR015C%09blue/sce:YOR184W%09blue/sce:YNL280C%09blue/sce:YOL086C%09blue/sce:YMR083W%09blue/sce:YGL012W%09blue/sce:YDR410C%09blue/sce:YER090W%09blue/sce:YFL018C%09blue
MAPK signaling pathway - yeast	sce04011	0.0135	0.165	CTA1|0.730316742;ROM1|0.291315346;RSP5|0.816952209;GRE2|0.626997245;TEC1|0.787069988;MSS11|0.560674157;GSC2|0.382761816;HKR1|0.818327974;YPS1|0.668406593;MKC7|0.416594266;SPA2|0.829967808	A1613|0.730316742;A9018|0.291315346;A8658|0.816952209;A3615|0.626997245;A8039|0.787069988;A6700|0.560674157;A2868|0.382761816;A3664|0.818327974;A1348|0.668406593;A1347|0.416594266;A5493|0.829967808	11	113	106	2292	http://www.kegg.jp/kegg-bin/show_pathway?sce04011/sce:YDR256C%09blue/sce:YGR070W%09blue/sce:YER125W%09blue/sce:YOL151W%09blue/sce:YBR083W%09blue/sce:YMR164C%09blue/sce:YGR032W%09blue/sce:YDR420W%09blue/sce:YLR120C%09blue/sce:YDR144C%09blue/sce:YLL021W%09blue
Propanoate metabolism	sce00640	0.0196	0.197	ACS2|0.72275597;GRE2|0.626997245;LPD1|0.632703369	A1345|0.72275597;A3615|0.626997245;A5525|0.632703369	3	13	106	2292	http://www.kegg.jp/kegg-bin/show_pathway?sce00640/sce:YLR153C%09blue/sce:YOL151W%09blue/sce:YFL018C%09blue
Longevity regulating pathway - multiple species	sce04213	0.0206	0.197	CTA1|0.730316742;SOD1|0.636582753;TPK3|0.753970632;RIM15|0.824938575;HST3|0.696278826	A1613|0.730316742;A1199|0.636582753;A5435|0.753970632;A6958|0.824938575;A8738|0.696278826	5	35	106	2292	http://www.kegg.jp/kegg-bin/show_pathway?sce04213/sce:YDR256C%09blue/sce:YJR104C%09blue/sce:YKL166C%09blue/sce:YFL033C%09blue/sce:YOR025W%09blue
ABC transporters	sce02010	0.0281	0.224	SNQ2|0.799762682;PDR5|0.72923588	A8046|0.799762682;A6534|0.72923588	2	6	106	2292	http://www.kegg.jp/kegg-bin/show_pathway?sce02010/sce:YDR011W%09blue/sce:YOR153W%09blue
Peroxisome	sce04146	0.0286	0.224	CTA1|0.730316742;CAT2|0.756993007;YEL020C|0.771899886;POX1|0.831703704;SOD1|0.636582753	A1613|0.730316742;A5066|0.756993007;A2644|0.771899886;A7314|0.831703704;A1199|0.636582753	5	38	106	2292	http://www.kegg.jp/kegg-bin/show_pathway?sce04146/sce:YDR256C%09blue/sce:YML042W%09blue/sce:YEL020C%09blue/sce:YGL205W%09blue/sce:YJR104C%09blue
Ubiquinone and other terpenoid-quinone biosynthesis	sce00130	0.0382	0.25	COQ6|0.76361186;ARO8|0.771702193	A1243|0.76361186;A3652|0.771702193	2	7	106	2292	http://www.kegg.jp/kegg-bin/show_pathway?sce00130/sce:YGR255C%09blue/sce:YGL202W%09blue
Arginine biosynthesis	sce00220	0.0407	0.25	ALT1|0.825967693;CAR1|0.805117525;GDH3|0.807586418	A0001|0.825967693;A1776|0.805117525;A1780|0.807586418	3	17	106	2292	http://www.kegg.jp/kegg-bin/show_pathway?sce00220/sce:YLR089C%09blue/sce:YPL111W%09blue/sce:YAL062W%09blue
Tryptophan metabolism	sce00380	0.0407	0.25	CTA1|0.730316742;ARO8|0.771702193;BNA7|0.765392472	A1613|0.730316742;A3652|0.771702193;A2632|0.765392472	3	17	106	2292	http://www.kegg.jp/kegg-bin/show_pathway?sce00380/sce:YDR256C%09blue/sce:YGL202W%09blue/sce:YDR428C%09blue
Glycine, serine and threonine metabolism	sce00260	0.0574	0.329	CYS3|0.831839904;SER1|0.736270555;YMR226C|0.481260444;LPD1|0.632703369	A7976|0.831839904;A1997|0.736270555;A1951|0.481260444;A5525|0.632703369	4	32	106	2292	http://www.kegg.jp/kegg-bin/show_pathway?sce00260/sce:YAL012W%09blue/sce:YOR184W%09blue/sce:YMR226C%09blue/sce:YFL018C%09blue
Meiosis - yeast	sce04113	0.0739	0.397	ORC5|0.65751634;AMA1|0.780103124;PPQ1|0.824155194;MCM6|0.629319955;SNF3|0.695218539;TPK3|0.753970632;PPZ1|0.720481253;RIM15|0.824938575;HXT2|0.771924829;HXT13|0.616662054	A5068|0.65751634;A5267|0.780103124;A0153|0.824155194;A5196|0.629319955;A1490|0.695218539;A5435|0.753970632;A2789|0.720481253;A6958|0.824938575;A2945|0.771924829;A0180|0.616662054	10	130	106	2292	http://www.kegg.jp/kegg-bin/show_pathway?sce04113/sce:YNL261W%09blue/sce:YGR225W%09blue/sce:YPL179W%09blue/sce:YGL201C%09blue/sce:YDL194W%09blue/sce:YKL166C%09blue/sce:YML016C%09blue/sce:YFL033C%09blue/sce:YMR011W%09blue/sce:YEL069C%09blue
Glycerophospholipid metabolism	sce00564	0.0886	0.448	AYR1|0.801985981;GEP4|0.830409357;NTE1|0.832047478;EKI1|0.80562963	A5214|0.801985981;A4516|0.830409357;A7788|0.832047478;A9744|0.80562963	4	37	106	2292	http://www.kegg.jp/kegg-bin/show_pathway?sce00564/sce:YIL124W%09blue/sce:YHR100C%09blue/sce:YML059C%09blue/sce:YDR147W%09blue
Lysine biosynthesis	sce00300	0.103	0.468	LYS2|0.73613963;ARO8|0.771702193	A1176|0.73613963;A3652|0.771702193	2	12	106	2292	http://www.kegg.jp/kegg-bin/show_pathway?sce00300/sce:YBR115C%09blue/sce:YGL202W%09blue
Selenocompound metabolism	sce00450	0.103	0.468	CYS3|0.831839904;TRR1|0.78175418	A7976|0.831839904;A4228|0.78175418	2	12	106	2292	http://www.kegg.jp/kegg-bin/show_pathway?sce00450/sce:YAL012W%09blue/sce:YDR353W%09blue
Glyoxylate and dicarboxylate metabolism	sce00630	0.116	0.49	CTA1|0.730316742;BNA7|0.765392472;LPD1|0.632703369	A1613|0.730316742;A2632|0.765392472;A5525|0.632703369	3	26	106	2292	http://www.kegg.jp/kegg-bin/show_pathway?sce00630/sce:YDR256C%09blue/sce:YDR428C%09blue/sce:YFL018C%09blue
Glycolysis / Gluconeogenesis	sce00010	0.127	0.49	ADH2|0.81512605;ACS2|0.72275597;ADH1|0.786350148;ADH3|0.819857313;LPD1|0.632703369	A2898|0.81512605;A1345|0.72275597;A8525|0.786350148;A3580|0.819857313;A5525|0.632703369	5	58	106	2292	http://www.kegg.jp/kegg-bin/show_pathway?sce00010/sce:YMR303C%09blue/sce:YLR153C%09blue/sce:YOL086C%09blue/sce:YMR083W%09blue/sce:YFL018C%09blue
Atrazine degradation	sce00791	0.132	0.49	DDI3|0.823987539	A3871|0.823987539	1	3	106	2292	http://www.kegg.jp/kegg-bin/show_pathway?sce00791/sce:YFL061W%09blue
alpha-Linolenic acid metabolism	sce00592	0.132	0.49	POX1|0.831703704	A7314|0.831703704	1	3	106	2292	http://www.kegg.jp/kegg-bin/show_pathway?sce00592/sce:YGL205W%09blue
Methane metabolism	sce00680	0.137	0.49	ACS2|0.72275597;SER1|0.736270555;DAK2|0.761353517	A1345|0.72275597;A1997|0.736270555;A1873|0.761353517	3	28	106	2292	http://www.kegg.jp/kegg-bin/show_pathway?sce00680/sce:YLR153C%09blue/sce:YOR184W%09blue/sce:YFL053W%09blue
Lysine degradation	sce00310	0.151	0.498	LYS2|0.73613963;SET2|0.814500942	A1176|0.73613963;A2741|0.814500942	2	15	106	2292	http://www.kegg.jp/kegg-bin/show_pathway?sce00310/sce:YBR115C%09blue/sce:YJL168C%09blue
Insulin resistance	sce04931	0.151	0.498	PPQ1|0.824155194;PPZ1|0.720481253	A0153|0.824155194;A2789|0.720481253	2	15	106	2292	http://www.kegg.jp/kegg-bin/show_pathway?sce04931/sce:YPL179W%09blue/sce:YML016C%09blue
Regulation of autophagy	sce04140	0.184	0.565	ATG7|0.813442211;ATG4|0.769398567	A0437|0.813442211;A4699|0.769398567	2	17	106	2292	http://www.kegg.jp/kegg-bin/show_pathway?sce04140/sce:YHR171W%09blue/sce:YNL223W%09blue
Phenylalanine, tyrosine and tryptophan biosynthesis	sce00400	0.184	0.565	ARO8|0.771702193;TRP2|0.808558559	A3652|0.771702193;A5291|0.808558559	2	17	106	2292	http://www.kegg.jp/kegg-bin/show_pathway?sce00400/sce:YGL202W%09blue/sce:YER090W%09blue
Biosynthesis of amino acids	sce01230	0.205	0.594	LYS2|0.73613963;ALT1|0.825967693;CAR1|0.805117525;HIS4|0.789700894;CYS3|0.831839904;ARO8|0.771702193;SER1|0.736270555;TRP2|0.808558559	A1176|0.73613963;A0001|0.825967693;A1776|0.805117525;A1802|0.789700894;A7976|0.831839904;A3652|0.771702193;A1997|0.736270555;A5291|0.808558559	8	123	106	2292	http://www.kegg.jp/kegg-bin/show_pathway?sce01230/sce:YBR115C%09blue/sce:YLR089C%09blue/sce:YPL111W%09blue/sce:YCL030C%09blue/sce:YAL012W%09blue/sce:YGL202W%09blue/sce:YOR184W%09blue/sce:YER090W%09blue
Biosynthesis of secondary metabolites	sce01110	0.207	0.594	CTA1|0.730316742;COQ6|0.76361186;LYS2|0.73613963;ADH2|0.81512605;ERG6|0.666042447;ACS2|0.72275597;CAR1|0.805117525;HIS4|0.789700894;ARO8|0.771702193;ERG11|0.806811332;FAD1|0.797127469;POX1|0.831703704;ERG24|0.75483304;ADH1|0.786350148;ADH3|0.819857313;TRP2|0.808558559;LPD1|0.632703369	A1613|0.730316742;A1243|0.76361186;A1176|0.73613963;A2898|0.81512605;A0476|0.666042447;A1345|0.72275597;A1776|0.805117525;A1802|0.789700894;A3652|0.771702193;A9555|0.806811332;A0833|0.797127469;A7314|0.831703704;A7155|0.75483304;A8525|0.786350148;A3580|0.819857313;A5291|0.808558559;A5525|0.632703369	17	298	106	2292	http://www.kegg.jp/kegg-bin/show_pathway?sce01110/sce:YDR256C%09blue/sce:YGR255C%09blue/sce:YBR115C%09blue/sce:YMR303C%09blue/sce:YML008C%09blue/sce:YLR153C%09blue/sce:YPL111W%09blue/sce:YCL030C%09blue/sce:YGL202W%09blue/sce:YHR007C%09blue/sce:YDL045C%09blue/sce:YGL205W%09blue/sce:YNL280C%09blue/sce:YOL086C%09blue/sce:YMR083W%09blue/sce:YER090W%09blue/sce:YFL018C%09blue
Arginine and proline metabolism	sce00330	0.253	0.662	FMS1|0.71284852;CAR1|0.805117525	A3251|0.71284852;A1776|0.805117525	2	21	106	2292	http://www.kegg.jp/kegg-bin/show_pathway?sce00330/sce:YMR020W%09blue/sce:YPL111W%09blue
Pyruvate metabolism	sce00620	0.268	0.662	ACS2|0.72275597;GRE2|0.626997245;LPD1|0.632703369	A1345|0.72275597;A3615|0.626997245;A5525|0.632703369	3	39	106	2292	http://www.kegg.jp/kegg-bin/show_pathway?sce00620/sce:YLR153C%09blue/sce:YOL151W%09blue/sce:YFL018C%09blue
Starch and sucrose metabolism	sce00500	0.281	0.662	EXG1|0.805438066;SPR1|0.784566839;GSC2|0.382761816	A8769|0.805438066;A8777|0.784566839;A2868|0.382761816	3	40	106	2292	http://www.kegg.jp/kegg-bin/show_pathway?sce00500/sce:YLR300W%09blue/sce:YOR190W%09blue/sce:YGR032W%09blue
Cysteine and methionine metabolism	sce00270	0.281	0.662	CYS3|0.831839904;ARO8|0.771702193;MRI1|0.803933254	A7976|0.831839904;A3652|0.771702193;A0056|0.803933254	3	40	106	2292	http://www.kegg.jp/kegg-bin/show_pathway?sce00270/sce:YAL012W%09blue/sce:YGL202W%09blue/sce:YPR118W%09blue
Ether lipid metabolism	sce00565	0.282	0.662	AYR1|0.801985981	A5214|0.801985981	1	7	106	2292	http://www.kegg.jp/kegg-bin/show_pathway?sce00565/sce:YIL124W%09blue
Nitrogen metabolism	sce00910	0.282	0.662	GDH3|0.807586418	A1780|0.807586418	1	7	106	2292	http://www.kegg.jp/kegg-bin/show_pathway?sce00910/sce:YAL062W%09blue
Fructose and mannose metabolism	sce00051	0.288	0.662	AAD14|0.758782201;DAK2|0.761353517	A2718|0.758782201;A1873|0.761353517	2	23	106	2292	http://www.kegg.jp/kegg-bin/show_pathway?sce00051/sce:YNL331C%09blue/sce:YFL053W%09blue
Folate biosynthesis	sce00790	0.316	0.662	FOL3|0.817230033	A5984|0.817230033	1	8	106	2292	http://www.kegg.jp/kegg-bin/show_pathway?sce00790/sce:YMR113W%09blue
Hippo signaling pathway -multiple species	sce04392	0.316	0.662	TEC1|0.787069988	A8039|0.787069988	1	8	106	2292	http://www.kegg.jp/kegg-bin/show_pathway?sce04392/sce:YBR083W%09blue
Sulfur relay system	sce04122	0.316	0.662	NFS1|0.673572228	A2936|0.673572228	1	8	106	2292	http://www.kegg.jp/kegg-bin/show_pathway?sce04122/sce:YCL017C%09blue
Riboflavin metabolism	sce00740	0.316	0.662	FAD1|0.797127469	A0833|0.797127469	1	8	106	2292	http://www.kegg.jp/kegg-bin/show_pathway?sce00740/sce:YDL045C%09blue
Butanoate metabolism	sce00650	0.347	0.712	AAD14|0.758782201	A2718|0.758782201	1	9	106	2292	http://www.kegg.jp/kegg-bin/show_pathway?sce00650/sce:YNL331C%09blue
mRNA surveillance pathway	sce03015	0.359	0.718	PPQ1|0.824155194;PPZ1|0.720481253;PCF11|0.786383682	A0153|0.824155194;A2789|0.720481253;A7142|0.786383682	3	46	106	2292	http://www.kegg.jp/kegg-bin/show_pathway?sce03015/sce:YPL179W%09blue/sce:YML016C%09blue/sce:YDR228C%09blue
Thiamine metabolism	sce00730	0.378	0.72	NFS1|0.673572228	A2936|0.673572228	1	10	106	2292	http://www.kegg.jp/kegg-bin/show_pathway?sce00730/sce:YCL017C%09blue
Biosynthesis of unsaturated fatty acids	sce01040	0.407	0.72	POX1|0.831703704	A7314|0.831703704	1	11	106	2292	http://www.kegg.jp/kegg-bin/show_pathway?sce01040/sce:YGL205W%09blue
Phenylalanine metabolism	sce00360	0.407	0.72	ARO8|0.771702193	A3652|0.771702193	1	11	106	2292	http://www.kegg.jp/kegg-bin/show_pathway?sce00360/sce:YGL202W%09blue
Alanine, aspartate and glutamate metabolism	sce00250	0.408	0.72	ALT1|0.825967693;GDH3|0.807586418	A0001|0.825967693;A1780|0.807586418	2	30	106	2292	http://www.kegg.jp/kegg-bin/show_pathway?sce00250/sce:YLR089C%09blue/sce:YAL062W%09blue
N-Glycan biosynthesis	sce00510	0.408	0.72	ALG11|0.825708061;ROT2|0.734992679	A3383|0.825708061;A2102|0.734992679	2	30	106	2292	http://www.kegg.jp/kegg-bin/show_pathway?sce00510/sce:YNL048W%09blue/sce:YBR229C%09blue
DNA replication	sce03030	0.424	0.72	MCM6|0.629319955;CDC9|0.77945883	A5196|0.629319955;A3726|0.77945883	2	31	106	2292	http://www.kegg.jp/kegg-bin/show_pathway?sce03030/sce:YGL201C%09blue/sce:YDL164C%09blue
Carbon metabolism	sce01200	0.434	0.72	CTA1|0.730316742;ACS2|0.72275597;ALT1|0.825967693;SER1|0.736270555;DAK2|0.761353517;LPD1|0.632703369	A1613|0.730316742;A1345|0.72275597;A0001|0.825967693;A1997|0.736270555;A1873|0.761353517;A5525|0.632703369	6	114	106	2292	http://www.kegg.jp/kegg-bin/show_pathway?sce01200/sce:YDR256C%09blue/sce:YLR153C%09blue/sce:YLR089C%09blue/sce:YOR184W%09blue/sce:YFL053W%09blue/sce:YFL018C%09blue
Vitamin B6 metabolism	sce00750	0.434	0.72	SER1|0.736270555	A1997|0.736270555	1	12	106	2292	http://www.kegg.jp/kegg-bin/show_pathway?sce00750/sce:YOR184W%09blue
Amino sugar and nucleotide sugar metabolism	sce00520	0.44	0.72	CTS1|0.481321839;GAL7|0.831015719	A8201|0.481321839;A7526|0.831015719	2	32	106	2292	http://www.kegg.jp/kegg-bin/show_pathway?sce00520/sce:YLR286C%09blue/sce:YBR018C%09blue
beta-Alanine metabolism	sce00410	0.461	0.72	FMS1|0.71284852	A3251|0.71284852	1	13	106	2292	http://www.kegg.jp/kegg-bin/show_pathway?sce00410/sce:YMR020W%09blue
Other types of O-glycan biosynthesis	sce00514	0.461	0.72	PMT3|0.802039592	A5271|0.802039592	1	13	106	2292	http://www.kegg.jp/kegg-bin/show_pathway?sce00514/sce:YOR321W%09blue
Valine, leucine and isoleucine degradation	sce00280	0.461	0.72	LPD1|0.632703369	A5525|0.632703369	1	13	106	2292	http://www.kegg.jp/kegg-bin/show_pathway?sce00280/sce:YFL018C%09blue
Histidine metabolism	sce00340	0.486	0.722	HIS4|0.789700894	A1802|0.789700894	1	14	106	2292	http://www.kegg.jp/kegg-bin/show_pathway?sce00340/sce:YCL030C%09blue
Sphingolipid metabolism	sce00600	0.486	0.722	DPL1|0.708410068	A6114|0.708410068	1	14	106	2292	http://www.kegg.jp/kegg-bin/show_pathway?sce00600/sce:YDR294C%09blue
2-Oxocarboxylic acid metabolism	sce01210	0.487	0.722	ALT1|0.825967693;ARO8|0.771702193	A0001|0.825967693;A3652|0.771702193	2	35	106	2292	http://www.kegg.jp/kegg-bin/show_pathway?sce01210/sce:YLR089C%09blue/sce:YGL202W%09blue
Spliceosome	sce03040	0.502	0.731	PRP22|0.803528468;THO2|0.620282339;PRP8|0.347599769;CDC40|0.826807229	A4374|0.803528468;A5065|0.620282339;A1700|0.347599769;A2092|0.826807229	4	79	106	2292	http://www.kegg.jp/kegg-bin/show_pathway?sce03040/sce:YER013W%09blue/sce:YNL139C%09blue/sce:YHR165C%09blue/sce:YDR364C%09blue
Nucleotide excision repair	sce03420	0.517	0.741	RAD4|0.761828388;CDC9|0.77945883	A3402|0.761828388;A3726|0.77945883	2	37	106	2292	http://www.kegg.jp/kegg-bin/show_pathway?sce03420/sce:YER162C%09blue/sce:YDL164C%09blue
Base excision repair	sce03410	0.575	0.811	CDC9|0.77945883	A3726|0.77945883	1	18	106	2292	http://www.kegg.jp/kegg-bin/show_pathway?sce03410/sce:YDL164C%09blue
Terpenoid backbone biosynthesis	sce00900	0.595	0.825	STE14|0.792980369	A1316|0.792980369	1	19	106	2292	http://www.kegg.jp/kegg-bin/show_pathway?sce00900/sce:YDR410C%09blue
Mismatch repair	sce03430	0.614	0.825	CDC9|0.77945883	A3726|0.77945883	1	20	106	2292	http://www.kegg.jp/kegg-bin/show_pathway?sce03430/sce:YDL164C%09blue
Nicotinate and nicotinamide metabolism	sce00760	0.614	0.825	HST3|0.696278826	A8738|0.696278826	1	20	106	2292	http://www.kegg.jp/kegg-bin/show_pathway?sce00760/sce:YOR025W%09blue
Protein export	sce03060	0.649	0.846	SRP72|0.784606205	A8414|0.784606205	1	22	106	2292	http://www.kegg.jp/kegg-bin/show_pathway?sce03060/sce:YPL210C%09blue
Fatty acid metabolism	sce01212	0.649	0.846	POX1|0.831703704	A7314|0.831703704	1	22	106	2292	http://www.kegg.jp/kegg-bin/show_pathway?sce01212/sce:YGL205W%09blue
Pyrimidine metabolism	sce00240	0.666	0.849	YMR226C|0.481260444;TRR1|0.78175418;RET1|0.77641791	A1951|0.481260444;A4228|0.78175418;A1449|0.77641791	3	73	106	2292	http://www.kegg.jp/kegg-bin/show_pathway?sce00240/sce:YMR226C%09blue/sce:YDR353W%09blue/sce:YOR207C%09blue
Glutathione metabolism	sce00480	0.681	0.849	URE2|0.444250437	A0213|0.444250437	1	24	106	2292	http://www.kegg.jp/kegg-bin/show_pathway?sce00480/sce:YNL229C%09blue
Galactose metabolism	sce00052	0.681	0.849	GAL7|0.831015719	A7526|0.831015719	1	24	106	2292	http://www.kegg.jp/kegg-bin/show_pathway?sce00052/sce:YBR018C%09blue
Various types of N-glycan biosynthesis	sce00513	0.761	0.921	ALG11|0.825708061	A3383|0.825708061	1	30	106	2292	http://www.kegg.jp/kegg-bin/show_pathway?sce00513/sce:YNL048W%09blue
RNA polymerase	sce03020	0.761	0.921	RET1|0.77641791	A1449|0.77641791	1	30	106	2292	http://www.kegg.jp/kegg-bin/show_pathway?sce03020/sce:YOR207C%09blue
Protein processing in endoplasmic reticulum	sce04141	0.771	0.921	GCN2|0.75940938;ROT2|0.734992679;CUE1|0.709519701	A5861|0.75940938;A2102|0.734992679;A7868|0.709519701	3	86	106	2292	http://www.kegg.jp/kegg-bin/show_pathway?sce04141/sce:YDR283C%09blue/sce:YBR229C%09blue/sce:YMR264W%09blue
Citrate cycle (TCA cycle)	sce00020	0.783	0.922	LPD1|0.632703369	A5525|0.632703369	1	32	106	2292	http://www.kegg.jp/kegg-bin/show_pathway?sce00020/sce:YFL018C%09blue
Proteasome	sce03050	0.812	0.929	PRE6|0.802635432	A5707|0.802635432	1	35	106	2292	http://www.kegg.jp/kegg-bin/show_pathway?sce03050/sce:YOL038W%09blue
RNA transport	sce03013	0.815	0.929	THO2|0.620282339;NUP188|0.600274348;NUP192|0.346442373	A5065|0.620282339;A6188|0.600274348;A1242|0.346442373	3	93	106	2292	http://www.kegg.jp/kegg-bin/show_pathway?sce03013/sce:YNL139C%09blue/sce:YML103C%09blue/sce:YJL039C%09blue
Phagosome	sce04145	0.821	0.929	STV1|0.649324519	A3733|0.649324519	1	36	106	2292	http://www.kegg.jp/kegg-bin/show_pathway?sce04145/sce:YMR054W%09blue
Purine metabolism	sce00230	0.843	0.937	AAH1|0.830176768;DAL1|0.809947805;RET1|0.77641791	A2078|0.830176768;A6352|0.809947805;A1449|0.77641791	3	98	106	2292	http://www.kegg.jp/kegg-bin/show_pathway?sce00230/sce:YNL141W%09blue/sce:YIR027C%09blue/sce:YOR207C%09blue
Regulation of mitophagy - yeast	sce04139	0.859	0.937	VPS1|0.821797682	A5398|0.821797682	1	41	106	2292	http://www.kegg.jp/kegg-bin/show_pathway?sce04139/sce:YKR001C%09blue
Endocytosis	sce04144	0.861	0.937	RSP5|0.816952209;UBP5|0.787764569	A8658|0.816952209;A7629|0.787764569	2	73	106	2292	http://www.kegg.jp/kegg-bin/show_pathway?sce04144/sce:YER125W%09blue/sce:YER144C%09blue
Ubiquitin mediated proteolysis	sce04120	0.894	0.962	RSP5|0.816952209	A8658|0.816952209	1	47	106	2292	http://www.kegg.jp/kegg-bin/show_pathway?sce04120/sce:YER125W%09blue
Ribosome biogenesis in eukaryotes	sce03008	0.925	0.982	AFG2|0.824014665;UTP18|0.629204266	A9025|0.824014665;A5754|0.629204266	2	89	106	2292	http://www.kegg.jp/kegg-bin/show_pathway?sce03008/sce:YLR397C%09blue/sce:YJL069C%09blue
Cell cycle - yeast	sce04111	0.939	0.985	ORC5|0.65751634;MCM6|0.629319955;PHO5|0.792596945	A5068|0.65751634;A5196|0.629319955;A2072|0.792596945	3	126	106	2292	http://www.kegg.jp/kegg-bin/show_pathway?sce04111/sce:YNL261W%09blue/sce:YGL201C%09blue/sce:YBR093C%09blue
Oxidative phosphorylation	sce00190	0.969	1	STV1|0.649324519	A3733|0.649324519	1	72	106	2292	http://www.kegg.jp/kegg-bin/show_pathway?sce00190/sce:YMR054W%09blue
Ribosome	sce03010	0.999	1	RPL13B|0.650451887;MRPL40|0.709211987	A6420|0.650451887;A8384|0.709211987	2	181	106	2292	http://www.kegg.jp/kegg-bin/show_pathway?sce03010/sce:YMR142C%09blue/sce:YPL173W%09blue
Aminoacyl-tRNA biosynthesis	sce00970	1	1	VAS1|0.71179663;HER2|0.701764371	A1010|0.71179663;A0599|0.701764371	2	336	106	2292	http://www.kegg.jp/kegg-bin/show_pathway?sce00970/sce:YGR094W%09blue/sce:YMR293C%09blue
Linoleic acid metabolism	sce00591	1	1	AAD14|0.758782201	A2718|0.758782201	1	0	106	2292	http://www.kegg.jp/kegg-bin/show_pathway?sce00591/sce:YNL331C%09blue
