# Supplementary material for: Key metabolism pathways and regulatory mechanisms of high polysaccharide yielding in Hericium erinaceus
Source: BMC Genomics. 2021 Mar 6;22:160. doi: 10.1186/s12864-021-07480-x (PMC7937317; doi:10.1186/s12864-021-07480-x)
Supplement: Supplementary file 16 — Additional file 16. The primer sequences for real-time quantitative RT-PCR. 18 s rRNA was used as reference genes. [file 12864_2021_7480_MOESM16_ESM.xlsx]

## Sheet: Additional file 16
No.	Gene Symbol	Forward primer	Reverse primer	Product length(bp)
1	A1136	GTACCTGCATGGCAAGGA	CGCGGCTTCACCTTAATAG	102
2	A4695	ATGGTCATCAACGCACTC	GACGACGGATGGCATCATA	124
3	A6232	CGACGAAGAAGGACATTGC	TCTTGTTCTCGCCATCCAG	102
4	A9274	CGTCAAACTTGGCGACAG	TTTGCTCAAGGCCCTTCC	86
5	A8220	TACTACGACTACAGCCCTCT	GCATTGCTTCACGAGTTCC	90
6	A5260	CGGAATACGCTGGAGAGAT	AAAGCTGCCCGAACTTAAC	78
7	A8906	GCTCAACCACTTCTGGGA	ACCGTGACCCTGAGCATA	140
8	A1176	AAGGGTATTCTGGTTCTTTGTG	TCATCTGCCCGATCTCAGTA	116
9	A1199	GACGGTCCATAAGGCTGTC	GAAGATCGCCAATCACGGTA	110
10	A1402	CTTCGTCGCTTCGGTCCTA	GAGGGAGATGTCGATGTCTAAC	73
11	A1951	CGGTATGTGTCGGCAAAT	AAGCCTGTTGACAAGAGC	90
12	A5214	TCGATCTGCTCGTGAACAAT	GCCTTGCTGACCTCTTCC	85
13	A6918	ACCGTTCAGACTCCTAGC	ACTGAGAATCTGGAGGAGC	123
14	A7314	GAGATCAATCAGCTCTCAGTG	GAAGCGGATGGAGATAACTAGG	87
15	A6180	TTACGGCAAGAGCAAGGT	TGAAGTATCGCAGGGAGATAG	95
16	A1345	GGATACTGGAACGACCCT	TGATTCGATCACGGATGTAGA	118
17	A3661	CATGCTCACGGTTGACAC	AGTTCGCAATCTTGATGTCC	62
18	A0239	CTCTGCCTCTGGTCCTATG	TTCGTCTTCGGCAGGGTAA	118
19	A1692	GTCGCGGGCATGATGTATTA	CGAAGATGCGGTTGGTGA	70
20	A1700	CCCGCTCAAGCCAGTCTA	CCTCCCACGGTTTATTGTCA	74
21	A5291	GCTCCGATGTGTTCTCATTCA	GGGATTGCAGCGGTGTAATA	70
22	A1482	TCCAGGATCGCAGCAATATAAC	GATCTGAACCGGCCAAAG	130
23	A3067	CAGAAGACACTGAGCCTTTG	CGATAAAGCGTTCTCCGATAG	105
24	18S	CGGCTACCACATCCAAGGAA	GCTGGAATTACCGCGGCT	187
Additional file 16 The primer sequences for real-time quantitative RT-PCR. 18s rRNAwas used as reference genes.
