# Supplementary material for: Key metabolism pathways and regulatory mechanisms of high polysaccharide yielding in Hericium erinaceus
Source: BMC Genomics. 2021 Mar 6;22:160. doi: 10.1186/s12864-021-07480-x (PMC7937317; doi:10.1186/s12864-021-07480-x)
Supplement: Supplementary file 17 — Additional file 17. Retention time and quantitative value of iRT peptide and target peptide in PRM. [file 12864_2021_7480_MOESM17_ESM.xlsx]

## Sheet: Additional file 17
Additional file 17 Retention time and quantitative value of iRT peptide and target peptide in PRM
	Internal standard protein peptide information
Protein ID	ProteinDescription	Peptide Modified Sequence	Missed Cleavages	Normalized Area									Retention Time
				HEA1	HEA2	HEA3	HEC1	HEC2	HEC3	HEB1	HEB2	HEB3	HEA1	HEA2	HEA3	HEC1	HEC2	HEC3	HEB1	HEB2	HEB3
Biognosys|iRT-Kit_WR_fusion		LGGNEQVTR	0	35949836	6308052	28197384	11544627	49171156	3932133	7.84283e+06	8544175	7272252	8.23653	8.17812	8.35337	8.1197	8.1197	7.76922	8.17812	8.23653	8.23653
Biognosys|iRT-Kit_WR_fusion		YILAGVENSK	0	263635984	233848128	261448752	300509984	326962784	321881728	288238368	252420832	238749792	26.17	25.9363	25.9947	25.8779	25.7611	25.4106	26.0532	25.9947	25.9947
Biognosys|iRT-Kit_WR_fusion		GTFIIDPGGVIR	0	210258416	199340880	213810528	228278448	269181248	246498256	251086144	218335296	193517584	50.3539	49.945	50.0034	50.1202	50.0618	49.7697	50.0034	50.1786	49.8865
Biognosys|iRT-Kit_WR_fusion		GTFIIDPAAVIR	0	545167040	500706464	537273856	573882944	678181952	585690496	624358400	550251904	502103072	57.5389	57.1884	57.13	57.3637	57.3053	56.9548	57.13	57.1884	57.13
Biognosys|iRT-Kit_WR_fusion		GAGSSEPVTGLDAK	0	113449648	115266672	123687944	139784096	164478272	151867904	150049664	121246912	117534824	16.5899	16.5315	16.4731	16.4731	16.4146	16.0058	16.5315	16.5315	16.5899
Biognosys|iRT-Kit_WR_fusion		TPVISGGPYEYR	0	251921888	244376752	256918672	292142912	332264064	316218560	289045056	249056560	240802256	30.7264	30.3759	30.4343	30.3175	30.3175	29.967	30.4927	30.3759	30.4343
Biognosys|iRT-Kit_WR_fusion		VEATFGVDESNAK	0	86783552	85058464	91652784	108062664	120027856	111325728	102565984	91526880	89007240	22.2562	22.1978	22.1978	22.1394	22.1394	21.6136	22.2562	22.2562	22.2562
Biognosys|iRT-Kit_WR_fusion		TPVITGAPYEYR	0	351042752	319504000	341357888	395699296	444602208	412563008	389848032	337120896	318609664	32.8877	32.5372	32.5372	32.4788	32.4788	32.1283	32.5956	32.4788	32.5372
Biognosys|iRT-Kit_WR_fusion		DGLDAASYYAPVR	0	251593376	241717856	256015248	290675552	343621664	320005184	292600096	257591568	245226400	38.4956	38.0283	37.9698	38.0867	38.0867	37.7362	38.0867	38.1451	37.9698
Biognosys|iRT-Kit_WR_fusion		ADVTPADFSEWSK	0	185968624	188013232	197077360	212986976	257365968	239025376	228878048	199452096	186167872	43.8698	43.4609	43.4609	43.6361	43.5193	42.9935	43.5777	43.6361	43.3441
Biognosys|iRT-Kit_WR_fusion		LFLQFGAQGSPFLK	0	41033120	36779356	40559860	40826040	48302128	29290076	55016600	48170800	46979144	64.3151	63.8478	63.8478	64.0814	64.023	63.6141	63.9062	64.023	63.7309
A3618	[mRNA] locus=Contig1:1020576:1022533:+	VLEAPPVDISK	0	935925	580134	3.51863e+06	3.34099e+06	886215	835369	1125639	569144	2.94788e+06	31.3105	30.9016	33.4135	33.355	30.8432	30.6679	30.96	30.7848	33.5303
A3618	[mRNA] locus=Contig1:1020576:1022533:+	LSIC[+57]GEESFGTGSDHIR	0	2839377	2572166	2636141	3.27758e+06	4.01778e+06	3448516	3606996	3.17512e+06	2914025	33.8808	33.5887	33.5887	33.5887	33.4719	33.063	33.5887	33.5303	33.5303
A3618	[mRNA] locus=Contig1:1020576:1022533:+	AYNFHYTDPIDGSVSK	0	15716886	13889804	14482470	16592688	18140048	17946088	19385388	17036538	16397421	36.9768	36.5679	36.5679	36.5679	36.451	36.159	36.6263	36.5679	36.6263
A4117	[mRNA] locus=Contig1:2809249:2811048:+	IC[+57]SVPDGATAFNR	0	418448	270618	612005	433601	824810	317578	395724	432571	273419	34.465	35.1659	31.4858	32.1867	31.3689	33.8808	35.0491	31.5442	36.3342
A4695	[mRNA] locus=Contig2:1161908:1163791:+	LDSGVQLDFPSETAHIR	0	7.31479e+06	6274382	6.20038e+06	10620032	12544873	10858904	12952667	10477550	10854918	42.4094	42.0589	42.0005	42.0589	42.0005	41.7084	42.0589	42.0589	41.8837
A4695	[mRNA] locus=Contig2:1161908:1163791:+	AEPSWHC[+57]VPPSPGLEDR	0	3.10805e+06	2.53698e+06	1.08745e+06	5.74896e+06	8291662	6.78654e+06	6061453	7331737	6.40927e+06	32.1868	31.8947	35.3412	31.7194	31.661	31.5442	31.8363	31.7194	32.2452
A4695	[mRNA] locus=Contig2:1161908:1163791:+	EVTAGHDGTWIAHPLIHGIAR	0	2.1397e+06	3.50684e+06	2.37811e+06	3749188	3861698	4.18769e+06	2.69438e+06	4749313	3.15542e+06	35.9837	42.7599	35.458	35.5748	35.3996	34.9323	35.5748	35.5164	35.3996
A4800	[mRNA] locus=Contig2:1610111:1612234:+	VDVPLILMTSFNTHEDTLR	0	676844	606221	575968	858591	1.20666e+06	793705	900985	1.0167e+06	933228	67.9368	67.5863	67.4695	67.6448	67.5279	67.3527	67.5863	67.5279	67.4695
A4800	[mRNA] locus=Contig2:1610111:1612234:+	GGTLIDYDGQMR	0	8327724	8468457	8918249	11239930	12737780	12642005	9858718	8.23203e+06	7.67588e+06	32.8293	32.5372	32.5956	32.4788	32.4788	32.1283	32.5956	32.5372	32.5956
A4800	[mRNA] locus=Contig2:1610111:1612234:+	GTVIVVANEGQR	0	8984230	8970633	10069468	9854225	11296683	10771894	11129629	9703126	259733	19.5107	19.3938	19.4522	19.3354	19.2186	18.9849	19.4522	19.3938	29.7917
A4905	[mRNA] locus=Contig2:1949922:1950575:-	GFGHIAITC[+57]EDVEK	0	685018	16716763	677916	546120	1.08039e+06	763149	735945	624675	615871	39.4302	25.1769	31.4273	36.9184	31.4858	36.451	31.5442	31.5442	31.4858
A4905	[mRNA] locus=Contig2:1949922:1950575:-	DPDGYWIEVLPYTR	0	368744	49772.4	184327	238322	334397	248168	201504	297169	141613	57.831	66.9438	65.2497	65.6586	65.6002	65.1329	65.6002	65.6586	65.3081
A5214	[mRNA] locus=Contig2:2999312:3000288:+	GFPAIVPLQGDVSTK	0	302014880	295649120	310253120	238334496	270349472	245999984	260168896	238136672	212020352	50.237	49.8281	49.6529	49.8865	49.8281	49.6529	49.8865	50.0034	49.7697
A5214	[mRNA] locus=Contig2:2999312:3000288:+	AGC[+57]LATTSAFVSAETAR	0	111585304	104418944	107610880	91218648	104351776	103163672	100366272	82706400	81314472	38.8461	38.3787	38.4372	38.4372	38.4372	38.0283	38.4372	38.4956	38.3787
A5214	[mRNA] locus=Contig2:2999312:3000288:+	AAAESITQNLASK	0	317755616	300312064	330982720	259662176	294477728	265955584	270318016	239504912	230290688	23.4829	23.2492	23.4245	23.2492	23.1908	22.7235	23.2492	23.3661	23.3076
A5260	[mRNA] locus=Contig2:3152672:3154785:-	NAPVALLYEDAIR	0	2668508	1.92734e+06	2.42697e+06	3.58509e+06	4014713	3695616	6.05077e+06	4435715	3.59627e+06	53.5667	53.0994	52.9826	53.1578	53.2162	52.7489	53.2162	53.1578	52.9826
A5260	[mRNA] locus=Contig2:3152672:3154785:-	FGSILENVVYDPVSR	0	3.45917e+06	3.44656e+06	3.64827e+06	4851390	5976451	5146750	8045090	7000014	6412914	57.7726	57.3053	57.3053	57.4805	57.3637	56.9548	57.3637	57.4221	57.3637
A5260	[mRNA] locus=Contig2:3152672:3154785:-	LSPEQASYHFLAGYTSK	0	848781	891824	1.28353e+06	4166496	5641863	4.07634e+06	4.04456e+06	2.86966e+06	4.36595e+06	48.7767	48.4846	46.2064	46.3816	46.2648	45.7391	46.44	46.3816	46.148
A6180	[mRNA] locus=Contig4:752018:753578:-	VMAETIIDDLTHAQPTR	0	4303150	3879444	4372303	6512328	8189714	6326876	5.66277e+06	5.11117e+06	5025819	59.7003	59.2914	59.1745	59.4666	59.4666	58.8825	59.3498	59.525	59.233
A6180	[mRNA] locus=Contig4:752018:753578:-	VM[+16]AETIIDDLTHAQPTR	0	1693880	1.36051e+06	1.30712e+06	1.78634e+06	1.86078e+06	1.43304e+06	1.62895e+06	1.20031e+06	1.26922e+06	53.333	53.0994	52.8073	53.0994	52.8073	52.4568	52.8073	52.7489	52.6905
A6180	[mRNA] locus=Contig4:752018:753578:-	RGDVPDLTADPTLAEK	1	7.95144e+06	7516210	7863835	12221467	12296448	13172264	9940087	8706763	8950087	31.1937	30.8432	30.9016	30.7848	30.7264	30.4343	30.8432	30.8432	30.7848
A6232	[mRNA] locus=Contig4:102887:106586:-	RSEGLYLTFK	1	796067	600472	568008	1.36053e+06	953902	1.45731e+06	1.90016e+06	1.13572e+06	1.06076e+06	34.8154	34.3481	34.4065	34.2897	36.2174	33.9392	34.3481	34.2897	34.4649
A6232	[mRNA] locus=Contig4:102887:106586:-	DALVGLHGLSR	0	7.7214e+06	7481715	7.65188e+06	12770326	13718359	13716587	15478323	10860931	10263246	31.7778	31.3689	31.3689	31.3105	31.3105	30.9016	31.4273	31.3689	31.3689
A6232	[mRNA] locus=Contig4:102887:106586:-	ALMATGSPFPPAK	0	2.78006e+06	1978336	719298	9286120	2088687	1556545	5335423	884778	1.26006e+06	34.465	34.2897	37.7362	34.1144	37.9698	37.2104	34.2313	38.1451	36.8016
A6918	[mRNA] locus=Contig5:571517:573899:-	GPLVIYDPNDPHK	0	2.29238e+06	4.05393e+06	3.86938e+06	860626	3.02144e+06	2.26699e+06	2.72708e+06	2.36872e+06	2.1408e+06	36.3342	28.565	28.6818	31.2521	35.9253	35.458	28.6818	28.6818	28.7987
A6918	[mRNA] locus=Contig5:571517:573899:-	AM[+16]PNAGITTFTGGINMAILR	0	2.58785e+06	2.44788e+06	2.64216e+06	1.06892e+06	1.21092e+06	1.10219e+06	1295666	1.20406e+06	1.04812e+06	62.7963	62.4458	62.2121	63.9062	63.7309	63.2052	62.329	62.329	62.2121
A6918	[mRNA] locus=Contig5:571517:573899:-	SADSDVLNYENPVWR	0	46106980	52055152	56077960	13948716	17504320	16106798	31160272	27498718	25933948	48.1925	47.7252	47.6668	47.9004	47.7836	47.3163	47.9004	47.9004	47.6668
A7314	[mRNA] locus=Contig5:207644:209769:+	AVVHAYNLTAEDIINVSPR	0	969268	826235	922990	14688306	2.6771e+06	16499034	1.21859e+06	956272	1.12148e+06	51.1133	47.7252	57.7726	38.2035	39.3718	37.853	42.6431	49.4192	42.4678
A7314	[mRNA] locus=Contig5:207644:209769:+	GVKPFLVPIHDGQQMHDGVVSR	0	3548509	2.24616e+06	2.13191e+06	3.17736e+06	3762938	4.14533e+06	3637987	2.60519e+06	2.47849e+06	38.4956	37.9698	37.9698	38.1451	38.0867	37.6778	34.2897	38.0867	37.9698
A7314	[mRNA] locus=Contig5:207644:209769:+	NALLGEEGKPAQPR	0	2160040	1158302	2.54702e+06	2.8689e+06	2.98205e+06	2.90601e+06	2.93797e+06	2834437	2.78735e+06	31.0769	26.2284	30.7848	30.6679	30.6679	30.2591	30.8432	30.7264	30.7264
A7573	[mRNA] locus=Contig6:1020649:1022576:+	TLFIIASK	0	12268878	10879217	11334022	12667188	14229616	13419130	18625612	14281862	13909668	39.4302	39.1966	38.9629	39.1381	38.9629	38.7877	39.1381	39.0797	39.0797
A7573	[mRNA] locus=Contig6:1020649:1022576:+	LTPAVLGSLIALYEHK	0	624051	3.85035e+06	4126680	1231481	1.32122e+06	571429	1.381e+06	1.38383e+06	1.17444e+06	68.521	55.0855	55.0855	69.1051	69.1635	67.7032	69.1051	69.1051	68.9883
A7573	[mRNA] locus=Contig6:1020649:1022576:+	NHDSSTTGLIHYYQK	0	1.41129e+06	730540	1.05933e+06	1.22276e+06	1.3868e+06	1.53863e+06	1.5622e+06	968269	1199934	29.0324	28.7987	28.7402	28.7402	28.565	28.2729	28.8571	28.7987	28.6818
A8197	[mRNA] locus=Contig7:1137039:1138370:-	YIGSMVADVHR	0	12043842	11001089	11307471	17249066	19137704	19097414	17056862	14297026	13940354	25.4106	25.1769	25.3522	25.1185	25.0601	24.6512	25.2353	25.2353	25.2938
A8197	[mRNA] locus=Contig7:1137039:1138370:-	LLYEAFPMAFLTEQAGGVATTGTGR	0	583287	641117	591008	1.41635e+06	1.65757e+06	1.25559e+06	1.30415e+06	1.06257e+06	996039	72.4348	72.0259	72.1427	72.3764	72.1427	72.0259	72.0259	72.0259	72.1427
A8197	[mRNA] locus=Contig7:1137039:1138370:-	ILDIVPTSIHER	0	9212441	7151494	7714399	13079125	14922594	12842795	10767681	8736144	8.21008e+06	37.7362	37.3273	37.2689	37.3857	37.2104	36.9768	37.3857	37.3273	37.3273
A8220	[mRNA] locus=Contig7:1208204:1209729:+	NFVPAHEQITR	0	1.0643e+06	602627	758965	1068159	1.20636e+06	564742	525085	284633	547920	28.0977	27.8056	30.9016	30.8432	30.6095	27.8056	29.7333	29.6165	30.7848
A8220	[mRNA] locus=Contig7:1208204:1209729:+	GDWQVSDIAR	0	6.98262e+06	7108400	6844307	12443294	14821113	13092090	20207742	17332824	17361276	34.3481	33.9392	34.056	34.056	33.9392	33.4135	34.056	33.9976	33.9976
A8220	[mRNA] locus=Contig7:1208204:1209729:+	GAIC[+57]VAEDVAEAVK	0	1.63552e+06	1.43238e+06	1.30627e+06	3.29839e+06	3.03244e+06	3.2155e+06	5300424	4501117	3.9449e+06	49.3024	48.9519	48.9519	48.9519	48.8935	48.3677	49.0103	49.0687	48.8935
A8906	[mRNA] locus=Contig8:1247042:1249323:+	TNFDVLVHAR	0	2.57331e+06	2.05779e+06	2.23149e+06	386604	2.77683e+06	3.12482e+06	3664511	2.73223e+06	2.72223e+06	31.661	31.2521	31.2521	34.6402	31.0769	30.7848	31.3105	31.2521	31.1937
A8906	[mRNA] locus=Contig8:1247042:1249323:+	TGPLADTLPGHIMWAR	0	1385050	1.62452e+06	1575008	1.79529e+06	2.46053e+06	1851094	2.63776e+06	1.51705e+06	1855291	50.4707	49.945	35.5748	50.1202	50.1786	49.6529	50.0034	50.2954	49.945
A8906	[mRNA] locus=Contig8:1247042:1249323:+	GAEFVKEEWVNM[+16]	1	94991.6	481285	140554	623623	679368	605014	598029	444827	533148	42.6431	37.0936	45.1549	43.5193	36.9184	43.1688	43.4609	43.5193	43.4025
A9274	[mRNA] locus=Contig9:1975096:1976605:+	LEC[+57]TGVC[+57]HTDLHAAHDDWPLLAK	0	4271915	481267	743142	11613160	11957244	12187033	14171073	14131572	13229014	39.1382	42.7015	42.4094	38.6124	38.6708	38.2619	38.6708	38.6708	38.554
A9274	[mRNA] locus=Contig9:1975096:1976605:+	SAASILC[+57]AGVTAYR	0	49480944	45587744	49540136	83876120	96642224	89026960	104938688	92186864	85514184	43.753	43.3441	43.2856	43.3441	43.1688	42.8183	43.4025	43.4025	43.1688
A9274	[mRNA] locus=Contig9:1975096:1976605:+	SINIIGSFVGNR	0	2581773	1830829	2.3047e+06	4.66724e+06	5165562	4550019	6783974	4878526	4567926	53.333	52.8657	52.8073	52.9826	52.9241	52.5152	52.9241	53.041	52.7489
A9596	[mRNA] locus=Contig9:1123954:1125704:+	VPVLYGPAQSNK	0	900933	721028	567842	1.10305e+06	974905	382427	940701	1.1492e+06	825490	25.177	35.2243	24.8264	36.5095	24.5928	32.9462	36.451	36.3926	24.8848
A9596	[mRNA] locus=Contig9:1123954:1125704:+	ESAINVLLDVVR	0	1.90361e+06	1.82153e+06	1.9967e+06	2.04387e+06	2.40147e+06	2.03414e+06	2.50322e+06	2.65383e+06	1.9345e+06	57.1884	56.8964	56.7795	56.9548	57.0132	56.4874	56.838	57.0132	56.7795
A0298	[mRNA] locus=Contig10:1153548:1155327:-	IHILYTGIC[+57]HTDEYTR	0	2694148	2.62054e+06	2.71441e+06	954627	2.86966e+06	3.18496e+06	5511842	4.69821e+06	3993327	33.063	32.7125	32.7125	37.561	32.4788	32.2452	32.7125	32.5372	32.5956
A0298	[mRNA] locus=Contig10:1153548:1155327:-	IIAIDTNPTK	0	35626408	30663966	32787546	31065776	31947708	32628398	42126324	35865184	36728196	24.476	24.2423	24.5344	24.3007	24.1839	23.8334	24.3591	24.3591	24.3007
A0298	[mRNA] locus=Contig10:1153548:1155327:-	FGATEFINPK	0	37037424	32988982	33988616	33512428	36593768	34509224	53055332	45053220	41069936	36.0422	35.6917	35.6917	35.7501	35.5748	35.2243	35.7501	35.7501	35.6917
A0336	[mRNA] locus=Contig10:1286742:1288382:-	SIFHPETQSISYTTLSR	0	4138190	3.73604e+06	4.15951e+06	4649035	5292906	4966035	4599725	3612321	3.64849e+06	40.1896	39.7223	39.7223	39.8391	39.7807	39.4887	39.8391	39.8391	39.7807
A0336	[mRNA] locus=Contig10:1286742:1288382:-	VVSNFIVQALR	0	2.64739e+06	1.13976e+06	2.11437e+06	4895740	1.39308e+06	1.34515e+06	1009324	2.26158e+06	2176103	32.1283	27.8056	31.8947	23.074	52.3984	52.1647	37.7362	31.8947	31.9531
A0336	[mRNA] locus=Contig10:1286742:1288382:-	VQIIHGPMPTDDPQK	0	4793681	4566706	4320869	6.18501e+06	6.8223e+06	6.44641e+06	6737543	4.66662e+06	4.35276e+06	35.6917	35.2827	35.2243	35.2827	35.1659	34.8154	25.6443	35.3412	35.2827
A0342	[mRNA] locus=Contig10:1299331:1301421:-	LGYAPEDVTLR	0	586056	11553073	608180	546841	1.37186e+06	14230061	1.25397e+06	1101749	745930	32.7125	28.5066	34.9907	35.2827	31.1353	27.9809	29.6749	31.3105	35.0491
A0342	[mRNA] locus=Contig10:1299331:1301421:-	WTC[+57]SIVVR	0	3.38517e+06	3.17204e+06	3.20982e+06	3317907	3.6787e+06	3.86215e+06	4474842	3.71773e+06	3566270	30.7848	30.4927	30.4927	30.3759	30.3759	29.9086	30.4927	30.4343	30.4927
A0342	[mRNA] locus=Contig10:1299331:1301421:-	DGSGVGAALSALQAVK	0	2.72848e+06	2.28453e+06	2616919	2.72587e+06	3087394	2.47174e+06	2.92368e+06	2.63304e+06	2.50221e+06	55.6697	55.2023	55.2023	55.5528	55.3776	54.9687	55.3191	55.436	55.1439
A0492	[mRNA] locus=Contig10:1728121:1729770:+	DVPNLVSTLTYLSAPSTK	0	7.53943e+06	460955	6565382	8617640	1.23012e+06	8506251	7.97824e+06	539112	5.9323e+06	48.8351	69.5724	48.4262	48.6014	51.7558	48.0757	48.543	51.5806	48.3677
A0492	[mRNA] locus=Contig10:1728121:1729770:+	GPSIAIVTAGK	0	1.35921e+06	1.52284e+06	800580	1.30596e+06	1.27525e+06	1.7897e+06	2.27514e+06	2.17001e+06	1.13057e+06	36.7431	36.0421	34.2897	36.5095	32.4204	26.4621	26.871	27.0462	36.0421
A0492	[mRNA] locus=Contig10:1728121:1729770:+	GDTLVLYR	0	3261142	1.72007e+06	1741113	2807567	2.64428e+06	2.44574e+06	2862828	2.729e+06	1.65734e+06	30.2006	38.0283	37.9114	43.6945	43.5777	29.4996	37.6194	29.967	37.5025
A0648	[mRNA] locus=Contig11:329669:332761:+	VVDISPTSAFGDIK	0	598355	499886	377169	743966	779292	388714	755172	777854	817480	47.1995	45.9143	46.7905	47.0242	46.6153	51.1133	47.0826	46.9074	46.6737
A0701	[mRNA] locus=Contig11:491151:492923:-	VLIGSLQSEAGK	0	36358536	31256814	32214502	38996820	44688692	41446968	36562824	31980664	30703312	29.1492	28.7402	28.8571	28.7402	28.6818	28.3314	28.8571	28.7987	28.8571
A0701	[mRNA] locus=Contig11:491151:492923:-	TVVDSLFNTITGK	0	1.44995e+06	951786	1.21529e+06	1.27814e+06	1.69608e+06	4833656	1317040	1.2161e+06	3.68215e+06	64.3151	63.7893	63.7309	63.9646	64.0814	44.045	63.7309	63.9646	44.4539
A0701	[mRNA] locus=Contig11:491151:492923:-	ESPAIALVR	0	61129500	53253436	54593772	59218500	67998624	64692224	62626060	52717584	48805880	29.266	28.9739	29.0323	28.8571	28.7987	28.565	28.9739	28.9739	28.9739
A0812	[mRNA] locus=Contig11:910327:911695:-	MLQQPSPEDFVLATGETHPVR	0	8.09282e+06	8.07939e+06	8387658	10129407	10947179	10088628	9552124	8656438	7.92094e+06	49.1272	48.4846	48.6598	48.6014	48.543	48.2509	48.6598	48.543	48.4262
A0812	[mRNA] locus=Contig11:910327:911695:-	AFAVVGTTLR	0	26677460	22003882	23173282	26094434	29061410	28390304	31562428	26476226	24556286	35.1075	34.8154	34.8154	34.8154	34.6402	34.4649	34.8739	34.8154	34.757
A0812	[mRNA] locus=Contig11:910327:911695:-	EVNFESLVR	0	30095824	27866638	29291068	31499728	36110964	35130992	37021328	28719856	26967924	44.746	44.3371	44.2787	44.4539	44.2787	43.9282	44.4539	44.3955	44.2787
A1136	[mRNA] locus=Contig12:792829:795199:+	TGYPVFSAPMGK	0	12405252	11445670	12565024	24882700	29948000	27773296	23046972	19967732	19201328	38.7293	38.3787	38.2619	38.3203	38.3203	38.0283	38.3787	38.3787	38.3203
A1136	[mRNA] locus=Contig12:792829:795199:+	QFSSTALAIPVPK	0	2.83521e+06	1.60502e+06	1.57825e+06	3.44603e+06	3.37994e+06	1.41098e+06	4319628	3.05418e+06	2.76677e+06	24.8849	45.0381	47.842	45.0381	44.9797	47.141	44.9212	44.9212	44.8628
A1136	[mRNA] locus=Contig12:792829:795199:+	EKDVIVSETGTSSFGVLDVPLPK	1	2.9866e+06	2.47753e+06	2822186	5.09667e+06	6.33741e+06	4022880	4.92386e+06	4419179	4023970	56.3706	55.7281	55.7865	56.0201	56.0785	55.7281	55.9033	55.9033	55.7281
A1176	[mRNA] locus=Contig12:118633:121860:-	LTNSVAVLSDSYNR	0	8342093	8.0786e+06	8994596	6.3686e+06	7.48182e+06	6797405	5.35074e+06	4213694	4.09333e+06	34.056	33.7056	33.7056	33.6471	33.5887	33.2382	33.764	33.7056	33.6471
A1176	[mRNA] locus=Contig12:118633:121860:-	GLDIPSLQSAVASGR	0	32453978	32217290	33908600	24922764	29406208	26732194	21545306	19507872	16770008	49.3024	48.9519	48.8935	48.8935	48.8351	48.6014	48.9519	49.0103	48.7766
A1176	[mRNA] locus=Contig12:118633:121860:-	GAGTFHVANPKPTPWADLVPVLER	0	2.56973e+06	2.21235e+06	2.33965e+06	3026570	3.87116e+06	2.98629e+06	2.52322e+06	1.94113e+06	1.87137e+06	57.4221	57.0716	56.9548	57.2468	57.1884	56.7211	57.0716	57.0716	57.0132
A1199	[mRNA] locus=Contig12:952848:953720:-	TVVLHAGTDDLGK	0	595265	1.01302e+06	413045	460029	2370833	379719	459906	1.3807e+06	1351557	29.0907	25.8195	29.7917	29.7917	25.5858	29.266	31.661	25.7611	25.8195
A1199	[mRNA] locus=Contig12:952848:953720:-	AAC[+57]GVIGIAQVA	0	1.07103e+06	530749	1.10048e+06	765719	1.94255e+06	1.73723e+06	1.95288e+06	1.37355e+06	1.60455e+06	43.1104	46.9658	42.5846	47.0826	42.5846	42.2341	42.8767	42.7599	42.5846
A1345	[mRNA] locus=Contig12:1434211:1436818:-	EGVAVPTGELGEIWVR	0	9874629	10200399	10322602	6527043	7.96427e+06	6925243	8827074	7793585	6.80972e+06	58.9409	58.4736	58.4151	58.7657	58.6488	58.2399	58.5904	58.5904	58.4151
A1345	[mRNA] locus=Contig12:1434211:1436818:-	LLEAAAVGVPDRR	1	3.22893e+06	2.71273e+06	6.56856e+06	2922814	3612568	3339915	3723329	3.09079e+06	2.68104e+06	32.8293	32.5956	25.7027	32.5372	32.5372	32.0699	32.5372	32.4788	32.5372
A1345	[mRNA] locus=Contig12:1434211:1436818:-	LLEAAAVGVPDR	0	13382042	12071176	12931253	10202134	11023203	10326134	8944393	8053050	7298799	31.7778	31.4273	31.4858	31.3689	31.3689	31.1353	31.4858	31.4858	31.4273
A1482	[mRNA] locus=Contig13:89374:89847:-	SEVGTQTGVGLWPVQITLFDP	0	423447	470361	511422	312311	326703	350531	534229	459560	406616	77.9842	77.6921	77.6337	77.6921	77.6921	77.7506	77.6337	77.6337	77.6337
A1700	[mRNA] locus=Contig13:927158:927678:+	AGAGDDPTTAGALVAHILEGK	0	8739341	7.97057e+06	8.31006e+06	2430467	2.72709e+06	1.98483e+06	2737165	2.24342e+06	2.12847e+06	65.0161	64.4319	64.4903	64.6071	64.6071	63.9646	64.6071	64.6071	64.4319
A1700	[mRNA] locus=Contig13:927158:927678:+	LSLYVDNVK	0	48797320	43570424	45506884	13931914	13889462	13249042	14932164	12944495	12588950	33.2966	33.0046	33.0046	32.9462	32.8293	32.5372	33.0046	33.0046	32.9462
A1951	[mRNA] locus=Contig14:997987:999034:-	GTFNTAQSALPHLSETK	0	1.29319e+06	1.04713e+06	1.15441e+06	858496	735115	1.19055e+06	1.21897e+06	786682	1.03768e+06	33.6471	33.2382	33.2966	33.2966	33.2966	38.4372	39.0213	33.355	39.0213
A1951	[mRNA] locus=Contig14:997987:999034:-	FVEFVALENPSVK	0	972731	881870	905153	265679	981104	467820	986082	925026	702484	50.7044	50.4707	50.4707	52.1063	50.5291	50.0034	50.5875	50.5291	50.4123
A1951	[mRNA] locus=Contig14:997987:999034:-	IVESQALVNR	0	7.51549e+06	4.41667e+06	6.60372e+06	9117307	5238210	10438939	11443950	8397968	8.08631e+06	33.2382	28.3898	32.8877	32.8293	28.2145	32.5372	32.9462	32.9462	32.8293
A2894	[mRNA] locus=Contig17:197069:200103:+		0	1.30032e+06	2.04285e+06	1.77163e+06	2319424	1.92044e+06	3665204	2086733	1.95375e+06	1.83083e+06	47.7836	47.5499	47.7252	47.4331	47.7836	46.9658	47.4915	47.4915	47.1995
A2894	[mRNA] locus=Contig17:197069:200103:+		0	2500697	1940654	2162272	1.29802e+06	1.88462e+06	1.54125e+06	1.70347e+06	334397	1537368	45.2718	44.9797	44.9212	45.2718	45.3302	44.8044	44.9212	45.9143	44.8044
A2894	[mRNA] locus=Contig17:197069:200103:+		0	3253620	3.04708e+06	660090	665734	979110	4031220	1.90768e+06	2.88386e+06	771180	24.3591	24.0086	30.5511	30.2591	33.9392	23.5413	28.0393	24.1839	30.4343
A3067	[mRNA] locus=Contig18:326319:328239:-		0	513537	4.92281e+06	1612255	480591	456767	676258	1.6452e+06	452916	834692	34.1145	27.163	28.2729	33.8808	32.362	28.9155	29.6749	33.5303	29.6749
A3067	[mRNA] locus=Contig18:326319:328239:-		0	892176	1.16112e+06	671413	2813819	973235	1.05608e+06	1.70865e+06	550043	1.17036e+06	32.7125	42.0589	33.1214	27.2799	34.9323	32.9462	30.7264	35.1075	42.6431
A3385	[mRNA] locus=Contig19:648406:649946:-		0	2.95302e+06	2.21611e+06	2.71294e+06	2.87389e+06	3325990	2.77029e+06	4.0165e+06	3.9978e+06	2.83662e+06	50.1202	49.7697	49.536	49.8281	49.7113	49.1272	49.8281	49.8865	49.6529
A3385	[mRNA] locus=Contig19:648406:649946:-		0	2.16932e+06	2.29235e+06	2.24441e+06	331594	2475527	2357174	3.17116e+06	3.18408e+06	3022593	36.7431	36.451	36.5095	40.5401	36.3342	35.9837	36.5679	36.5095	36.451
A3385	[mRNA] locus=Contig19:648406:649946:-		0	1.07269e+06	1.05136e+06	1.39207e+06	1.17061e+06	1.64096e+06	1.72171e+06	429006	1.7575e+06	1.55036e+06	54.9687	54.9103	54.8518	55.0855	54.9103	54.3845	57.7726	55.0855	54.9103
